# Supplementary material for: Autoantigenic peptide landscape of rheumatoid arthritis-associated HLA class II
Source: Genes Dis. 2024 Nov 26;12(4):101469. doi: 10.1016/j.gendis.2024.101469 (PMC11999199; doi:10.1016/j.gendis.2024.101469)
Supplement: Multimedia component 3 [file mmc3.xlsx]

## Sheet: Лист1
Oligonucleotide	Peptide	Identity from BLAST
CCCAGCCGGCCATGGCCGCCGCGCAGCCATATCCACCGGCCCAGTATCCACCGCCACCGCAGAACGGCATTCCAGCCGAATATGCCCCACCGCCACCGCATCCAACCCAGGATTATAGCGGCCAGACCCCAGTGCCAACCGAACATGGCGCTAGCAGTGGTGGAGGCGG	AAQPYPPAQYPPPPQNGIPAEYAPPPPHPTQDYSGQTPVPTEHG	43
CCCAGCCGGCCATGGCCCAGGATTATAGCGGCCAGACCCCAGTGCCAACCGAACATGGCATGACCCTGTATACCCCAGCCCAGACCCATCCAGAACAGCCAGGCAGCGAAGCCAGCACCCAGCCAATTGCCGGCACCCAGACCGTGCCAGCTAGCAGTGGTGGAGGCGG	QDYSGQTPVPTEHGMTLYTPAQTHPEQPGSEASTQPIAGTQTVP	44
CCCAGCCGGCCATGGCCGAAGCCAGCACCCAGCCAATTGCCGGCACCCAGACCGTGCCACAGACCGATGAAGCCGCGCAGACCGATAGCCAGCCACTGCATCCAAGCGATCCAACCGAAAAACAGCAACCAAAACGCCTGCATGTGAGCGCTAGCAGTGGTGGAGGCGG	EASTQPIAGTQTVPQTDEAAQTDSQPLHPSDPTEKQQPKRLHVS	44
CCCAGCCGGCCATGGCCGATCCAACCGAAAAACAGCAACCAAAACGCCTGCATGTGAGCAACATTCCATTTCGCTTTCGCGATCCAGATCTGCGCCAGATGTTTGGCCAGTTTGGCAAAATTCTGGATGTGGAAATTATCTTTAACGAAGCTAGCAGTGGTGGAGGCGG	DPTEKQQPKRLHVSNIPFRFRDPDLRQMFGQFGKILDVEIIFNE	44
CCCAGCCGGCCATGGCCCAGTTTGGCAAAATTCTGGATGTGGAAATTATCTTTAACGAACGCGGCAGCAAAGGCTTTGGCTTTGTGACCTTTGAAACCAGCTCTGATGCGGATCGCGCCCGCGAAAAACTGAACGGCACCATTGTGGAAGCTAGCAGTGGTGGAGGCGG	QFGKILDVEIIFNERGSKGFGFVTFETSSDADRAREKLNGTIVE	44
CCCAGCCGGCCATGGCCGCGGATCGCGCCCGCGAAAAACTGAACGGCACCATTGTGGAAGGCCGCAAAATTGAAGTGAACAATGCCACCGCCCGCGTGATGACCAACAAAAAGACCGGCAACCCATATACCAACGGCTGGAAACTGAACGCTAGCAGTGGTGGAGGCGG	ADRAREKLNGTIVEGRKIEVNNATARVMTNKKTGNPYTNGWKLN	44
CCCAGCCGGCCATGGCCAAAAAGACCGGCAACCCATATACCAACGGCTGGAAACTGAACCCAGTGGTTGGCGCCGTGTATGGCCCAGAATTTTATGCCGTGACCGGCTTTCCATATCCAACCACGGGCACCGCCGTGGCCTATCGCGGCGCTAGCAGTGGTGGAGGCGG	KKTGNPYTNGWKLNPVVGAVYGPEFYAVTGFPYPTTGTAVAYRG	44
CCCAGCCGGCCATGGCCTTTCCATATCCAACCACGGGCACCGCCGTGGCCTATCGCGGCGCCCATCTGCGCGGCCGCGGCCGCGCCGTGTATAACACCTTTCGCGCCGCGCCACCGCCACCGCCAATTCCAACCTATGGCGCCGTGGTTGCTAGCAGTGGTGGAGGCGG	FPYPTTGTAVAYRGAHLRGRGRAVYNTFRAAPPPPPIPTYGAVV	44
CCCAGCCGGCCATGGCCGCCCCACCGCCACCGCCAATTCCAACCTATGGCGCCGTGGTTTATCAGGATGGCTTTTATGGCGCCGAAATTTATGGCGGTTATGCCGCGTATCGCTATGCCCAGCCAGCCGCGGCCGCGGCCGCGTATAGCGCTAGCAGTGGTGGAGGCGG	APPPPPIPTYGAVVYQDGFYGAEIYGGYAAYRYAQPAAAAAAYS	44
CCCAGCCGGCCATGGCCGCCGCGTATCGCTATGCCCAGCCAGCCGCGGCCGCGGCCGCGTATAGCGATAGCTATGGCCGCGTGTATGCCGCGGCCGATCCATATCATCACACCATTGGCCCAGCCGCGACCTATAGCATTGGCACGATGGCTAGCAGTGGTGGAGGCGG	AAYRYAQPAAAAAAYSDSYGRVYAAADPYHHTIGPAATYSIGTM	44
CCCAGCCGGCCATGGCCGCCGTGGGCCCAGCCCCACGCCGGCGCCTGCGCCCACTGGCCGCGCTGGCCCTGGTGCTGGCCCTGGCCCCAGGCCTGCCAACCGCCCGCGCCGGCCAGACCCCACGCCCAGCCGAACGCGGCCCACCGGTGGCTAGCAGTGGTGGAGGCGG	AVGPAPRRRLRPLAALALVLALAPGLPTARAGQTPRPAERGPPV	43
CCCAGCCGGCCATGGCCGCCGGCCAGACCCCACGCCCAGCCGAACGCGGCCCACCGGTGCGCCTGTTTACCGAAGAGGAACTGGCCCGCTATGGCGGTGAAGAGGAAGATCAGCCAATTTATCTGGCCGTGAAAGGCGTGGTTTTTGATGCTAGCAGTGGTGGAGGCGG	AGQTPRPAERGPPVRLFTEEELARYGGEEEDQPIYLAVKGVVFD	44
CCCAGCCGGCCATGGCCGATCAGCCAATTTATCTGGCCGTGAAAGGCGTGGTTTTTGATGTGACCAGCGGCAAAGAATTTTATGGCCGCGGCGCCCCATATAACGCCCTGACCGGCAAAGATAGCACCCGCGGCGTGGCCAAAATGAGCGCTAGCAGTGGTGGAGGCGG	DQPIYLAVKGVVFDVTSGKEFYGRGAPYNALTGKDSTRGVAKMS	44
CCCAGCCGGCCATGGCCCTGACCGGCAAAGATAGCACCCGCGGCGTGGCCAAAATGAGCCTGGATCCAGCCGATCTGACCCATGATACCACGGGCCTGACCGCCAAAGAACTGGAAGCCCTGGATGAAGTGTTTACCAAAGTGTATAAAGCTAGCAGTGGTGGAGGCGG	LTGKDSTRGVAKMSLDPADLTHDTTGLTAKELEALDEVFTKVYK	44
CCCAGCCGGCCATGGCCGAACTGGAAGCCCTGGATGAAGTGTTTACCAAAGTGTATAAAGCCAAATATCCAATTGTGGGCTATACCGCCCGCCGGATTCTGAACGAAGATGGCAGCCCAAACCTGGATTTTAAACCAGAAGATCAGCCAGCTAGCAGTGGTGGAGGCGG	ELEALDEVFTKVYKAKYPIVGYTARRILNEDGSPNLDFKPEDQP	44
CCCAGCCGGCCATGGCCTTTACCAAAGTGTATAAAGCCAAATATCCAATTGTGGGCTATACCGCCCGCCGGATTCTGAACGAAGATGGCAGCCCAAACCTGGATTTTAAACCAGAAGATCAGCCACATTTTGATATTAAAGATGAATTTGCTAGCAGTGGTGGAGGCGG	FTKVYKAKYPIVGYTARRILNEDGSPNLDFKPEDQPHFDIKDEF	44
CCCAGCCGGCCATGGCCATGCTGCGCTGCGGCGGTCGCGGCCTGTTGCTGGGCCTGGCCGTGGCCGCGGCCGCGGTGATGGCCGCGCGCCTGATGGGCTGGTGGGGCCCACGCGCCGGCTTTCGCCTGTTTATTCCAGAAGAGCTGAGCGCTAGCAGTGGTGGAGGCGG	MLRCGGRGLLLGLAVAAAAVMAARLMGWWGPRAGFRLFIPEELS	44
CCCAGCCGGCCATGGCCCCACGCGCCGGCTTTCGCCTGTTTATTCCAGAAGAGCTGAGCCGCTATCGCGGCGGTCCAGGCGATCCAGGCCTGTATCTGGCCCTGTTGGGCCGCGTGTATGATGTGAGCTCTGGCCGCCGGCATTATGAAGCTAGCAGTGGTGGAGGCGG	PRAGFRLFIPEELSRYRGGPGDPGLYLALLGRVYDVSSGRRHYE	44
CCCAGCCGGCCATGGCCGGCCGCGTGTATGATGTGAGCTCTGGCCGCCGGCATTATGAACCAGGCAGCCATTATAGCGGCTTTGCCGGCCGCGATGCCAGCCGCGCCTTTGTGACCGGCGATTGCAGCGAAGCCGGCCTGGTGGATGACGCTAGCAGTGGTGGAGGCGG	GRVYDVSSGRRHYEPGSHYSGFAGRDASRAFVTGDCSEAGLVDD	44
CCCAGCCGGCCATGGCCTTTGTGACCGGCGATTGCAGCGAAGCCGGCCTGGTGGATGACGTGAGCGATCTGAGCGCCGCGGAAATGCTGACCCTGCATAACTGGCTGAGCTTTTATGAAAAAAACTATGTGTGCGTGGGCCGCGTGACCGCTAGCAGTGGTGGAGGCGG	FVTGDCSEAGLVDDVSDLSAAEMLTLHNWLSFYEKNYVCVGRVT	44
CCCAGCCGGCCATGGCCAGCTTTTATGAAAAAAACTATGTGTGCGTGGGCCGCGTGACCGGCCGCTTTTATGGCGAAGATGGCCTGCCAACCCCAGCCCTGACCCAGGTGGAAGCCGCGATTACCCGCGGCCTGGAAGCCAACAAACTGGCTAGCAGTGGTGGAGGCGG	SFYEKNYVCVGRVTGRFYGEDGLPTPALTQVEAAITRGLEANKL	44
CCCAGCCGGCCATGGCCGTGGAAGCCGCGATTACCCGCGGCCTGGAAGCCAACAAACTGCAGCTGCAGGAAAAACAGACCTTTCCACCGTGCAACGCCGAATGGAGCTCTGCCCGCGGCAGCCGCCTGTGGTGCAGCCAGAAAAGCGGCGCTAGCAGTGGTGGAGGCGG	VEAAITRGLEANKLQLQEKQTFPPCNAEWSSARGSRLWCSQKSG	44
CCCAGCCGGCCATGGCCAGCGCCCGCGGCAGCCGCCTGTGGTGCAGCCAGAAAAGCGGCGGTGTGAGCCGCGATTGGATTGGCGTGCCACGCAAACTGTATAAACCAGGCGCCAAAGAACCACGCTGCGTGTGCGTGCGCACCACGGGCGCTAGCAGTGGTGGAGGCGG	SARGSRLWCSQKSGGVSRDWIGVPRKLYKPGAKEPRCVCVRTTG	44
CCCAGCCGGCCATGGCCGGCGCCAAAGAACCACGCTGCGTGTGCGTGCGCACCACGGGCCCACCGAGCGGCCAGATGCCAGATAACCCACCGCATCGCAACCGCGGCGATCTGGATCATCCAAACCTGGCCGAATATACCGGCTGCCCAGCTAGCAGTGGTGGAGGCGG	GAKEPRCVCVRTTGPPSGQMPDNPPHRNRGDLDHPNLAEYTGCP	44
CCCAGCCGGCCATGGCCCGCACCACGGGCCCACCGAGCGGCCAGATGCCAGATAACCCACCGCATCGCAACCGCGGCGATCTGGATCATCCAAACCTGGCCGAATATACCGGCTGCCCACCGCTGGCCATTACCTGCAGCTTTCCACTGGCTAGCAGTGGTGGAGGCGG	RTTGPPSGQMPDNPPHRNRGDLDHPNLAEYTGCPPLAITCSFPL	44
CCCAGCCGGCCATGGCCATGCTGCGCGTGATTGTGGAAAGCGCCAGCAACATTCCAAAAACCAAATTTGGCAAACCAGATCCAATTGTGAGCGTGATTTTTAAAGATGAAAAAAAGAAAACCAAAAAGGTGGATAACGAACTGAACCCAGCTAGCAGTGGTGGAGGCGG	MLRVIVESASNIPKTKFGKPDPIVSVIFKDEKKKTKKVDNELNP	44
CCCAGCCGGCCATGGCCGAAAAAAAGAAAACCAAAAAGGTGGATAACGAACTGAACCCAGTGTGGAACGAAATTCTGGAATTTGATCTGCGCGGCATTCCACTGGATTTTAGCTCTAGCCTGGGCATTATCGTGAAAGATTTTGAAACCGCTAGCAGTGGTGGAGGCGG	EKKKTKKVDNELNPVWNEILEFDLRGIPLDFSSSLGIIVKDFET	44
CCCAGCCGGCCATGGCCTTTAGCTCTAGCCTGGGCATTATCGTGAAAGATTTTGAAACCATTGGCCAGAACAAACTGATTGGCACCGCCACCGTGGCCCTGAAAGATCTGACCGGCGATCAGAGCCGCAGCCTGCCATATAAACTGATTGCTAGCAGTGGTGGAGGCGG	FSSSLGIIVKDFETIGQNKLIGTATVALKDLTGDQSRSLPYKLI	44
CCCAGCCGGCCATGGCCCTGACCGGCGATCAGAGCCGCAGCCTGCCATATAAACTGATTAGCCTGTTGAACGAAAAAGGCCAGGATACCGGCGCCACCATTGATCTGGTGATTGGCTATGATCCACCGAGCGCCCCACATCCAAACGATGCTAGCAGTGGTGGAGGCGG	LTGDQSRSLPYKLISLLNEKGQDTGATIDLVIGYDPPSAPHPND	44
CCCAGCCGGCCATGGCCGTGATTGGCTATGATCCACCGAGCGCCCCACATCCAAACGATCTGAGCGGCCCAAGCGTGCCAGGCATGGGCGGTGATGGCGAAGAGGATGAAGGCGATGAAGATCGCCTGGATAACGCCGTGCGCGGCCCAGCTAGCAGTGGTGGAGGCGG	VIGYDPPSAPHPNDLSGPSVPGMGGDGEEDEGDEDRLDNAVRGP	44
CCCAGCCGGCCATGGCCGAAGGCGATGAAGATCGCCTGGATAACGCCGTGCGCGGCCCAGGCCCAAAAGGCCCAGTGGGCACCGTGAGCGAAGCCCAGCTGGCCCGCCGGCTGACCAAAGTGAAAAACAGCCGCCGGATGCTGAGCAACGCTAGCAGTGGTGGAGGCGG	EGDEDRLDNAVRGPGPKGPVGTVSEAQLARRLTKVKNSRRMLSN	44
CCCAGCCGGCCATGGCCCGCCTGACCAAAGTGAAAAACAGCCGCCGGATGCTGAGCAACAAACCACAGGATTTTCAGATTCGCGTGCGCGTGATTGAAGGCCGCCAGCTGAGCGGCAACAATATTCGCCCAGTGGTTAAAGTGCATGTGGCTAGCAGTGGTGGAGGCGG	RLTKVKNSRRMLSNKPQDFQIRVRVIEGRQLSGNNIRPVVKVHV	44
CCCAGCCGGCCATGGCCCTGAGCGGCAACAATATTCGCCCAGTGGTTAAAGTGCATGTGTGCGGCCAGACCCATCGCACCCGCATTAAACGCGGCAACAATCCATTTTTCGATGAACTGTTTTTCTATAACGTGAACATGACCCCAAGCGCTAGCAGTGGTGGAGGCGG	LSGNNIRPVVKVHVCGQTHRTRIKRGNNPFFDELFFYNVNMTPS	44
CCCAGCCGGCCATGGCCTTTGATGAACTGTTTTTCTATAACGTGAACATGACCCCAAGCGAACTGATGGATGAAATTATCAGCATTCGCGTGTATAACAGCCATAGCCTGCGCGCCGATTGCCTGATGGGCGAATTTAAAATTGATGTGGCTAGCAGTGGTGGAGGCGG	FDELFFYNVNMTPSELMDEIISIRVYNSHSLRADCLMGEFKIDV	44
CCCAGCCGGCCATGGCCCTGCGCGCCGATTGCCTGATGGGCGAATTTAAAATTGATGTGGGCTTTGTGTATGATGAACCAGGCCATGCCGTGATGCGCAAATGGCTGTTGCTGAACGATCCAGAAGATACCAGCTCTGGCAGCAAAGGCGCTAGCAGTGGTGGAGGCGG	LRADCLMGEFKIDVGFVYDEPGHAVMRKWLLLNDPEDTSSGSKG	44
CCCAGCCGGCCATGGCCCTGTTGAACGATCCAGAAGATACCAGCTCTGGCAGCAAAGGCTATATGAAAGTGAGCATGTTTGTGCTGGGCACCGGCGATGAACCACCGCCAGAACGCCGGGATCGCGATAACGATAGCGATGACGTGGAAGCTAGCAGTGGTGGAGGCGG	LLNDPEDTSSGSKGYMKVSMFVLGTGDEPPPERRDRDNDSDDVE	44
CCCAGCCGGCCATGGCCCCAGAACGCCGGGATCGCGATAACGATAGCGATGACGTGGAAAGCAACCTGTTGCTGCCAGCCGGCATTGCCCTGCGCTGGGTGACCTTTCTGTTGAAAATTTATCGCGCCGAAGATATTCCACAGATGGATGCTAGCAGTGGTGGAGGCGG	PERRDRDNDSDDVESNLLLPAGIALRWVTFLLKIYRAEDIPQMD	44
CCCAGCCGGCCATGGCCCTGTTGAAAATTTATCGCGCCGAAGATATTCCACAGATGGATGACGCCTTTAGCCAGACCGTGAAAGAAATTTTTGGCGGTAACGCCGATAAAAAGAACCTGGTGGATCCATTTGTGGAAGTGAGCTTTGCCGCTAGCAGTGGTGGAGGCGG	LLKIYRAEDIPQMDDAFSQTVKEIFGGNADKKNLVDPFVEVSFA	44
CCCAGCCGGCCATGGCCAAAAAGAACCTGGTGGATCCATTTGTGGAAGTGAGCTTTGCCGGCAAAAAGGTGTGCACCAACATTATCGAAAAAAACGCCAACCCAGAATGGAACCAGGTGGTTAACCTGCAGATTAAATTTCCAAGCGTGGCTAGCAGTGGTGGAGGCGG	KKNLVDPFVEVSFAGKKVCTNIIEKNANPEWNQVVNLQIKFPSV	44
CCCAGCCGGCCATGGCCTGGAACCAGGTGGTTAACCTGCAGATTAAATTTCCAAGCGTGTGCGAAAAAATTAAACTGACCATTTATGATTGGGATCGCCTGACCAAAAACGATGTGGTTGGCACCACGTATCTGCATCTGAGCAAAATTGCTAGCAGTGGTGGAGGCGG	WNQVVNLQIKFPSVCEKIKLTIYDWDRLTKNDVVGTTYLHLSKI	44
CCCAGCCGGCCATGGCCAACGATGTGGTTGGCACCACGTATCTGCATCTGAGCAAAATTGCCGCGAGCGGCGGTGAAGTGGAAGATTTTAGCTCTAGCGGCACCGGCGCCGCGAGCTATACCGTGAACACCGGCGAAACCGAAGTGGGCGCTAGCAGTGGTGGAGGCGG	NDVVGTTYLHLSKIAASGGEVEDFSSSGTGAASYTVNTGETEVG	44
CCCAGCCGGCCATGGCCGCCGCGAGCTATACCGTGAACACCGGCGAAACCGAAGTGGGCTTTGTGCCAACCTTTGGCCCATGCTATCTGAACCTGTATGGCAGCCCACGCGAATATACCGGCTTTCCAGATCCATATGATGAACTGAACGCTAGCAGTGGTGGAGGCGG	AASYTVNTGETEVGFVPTFGPCYLNLYGSPREYTGFPDPYDELN	44
CCCAGCCGGCCATGGCCCGCGAATATACCGGCTTTCCAGATCCATATGATGAACTGAACACCGGCAAAGGCGAAGGCGTGGCCTATCGCGGCCGCATTCTGGTGGAACTGGCCACCTTTCTGGAAAAAACCCCACCGGATAAAAAGCTGGCTAGCAGTGGTGGAGGCGG	REYTGFPDPYDELNTGKGEGVAYRGRILVELATFLEKTPPDKKL	44
CCCAGCCGGCCATGGCCCTGGCCACCTTTCTGGAAAAAACCCCACCGGATAAAAAGCTGGAACCAATTAGCAACGATGACCTGTTGGTGGTTGAAAAATATCAGCGCCGGCGCAAATATAGCCTGAGCGCCGTGTTTCATAGCGCCACCGCTAGCAGTGGTGGAGGCGG	LATFLEKTPPDKKLEPISNDDLLVVEKYQRRRKYSLSAVFHSAT	44
CCCAGCCGGCCATGGCCCGCCGGAAATATAGCCTGAGCGCCGTGTTTCATAGCGCCACCATGCTGCAGGATGTGGGCGAAGCCATTCAGTTTGAAGTGAGCATTGGCAACTATGGCAACAAATTTGATACCACGTGCAAACCACTGGCCGCTAGCAGTGGTGGAGGCGG	RRKYSLSAVFHSATMLQDVGEAIQFEVSIGNYGNKFDTTCKPLA	44
CCCAGCCGGCCATGGCCAACTATGGCAACAAATTTGATACCACGTGCAAACCACTGGCCAGCACCACGCAGTATAGCCGCGCCGTGTTTGATGGCAACTATTACTATTACCTGCCGTGGGCCCATACCAAACCAGTGGTTACCCTGACCGCTAGCAGTGGTGGAGGCGG	NYGNKFDTTCKPLASTTQYSRAVFDGNYYYYLPWAHTKPVVTLT	44
CCCAGCCGGCCATGGCCTATCTGCCGTGGGCCCATACCAAACCAGTGGTTACCCTGACCAGCTATTGGGAAGATATTAGCCATCGCCTGGATGCCGTGAACACCCTGTTGGCGATGGCCGAACGCCTGCAGACCAACATTGAAGCCCTGGCTAGCAGTGGTGGAGGCGG	YLPWAHTKPVVTLTSYWEDISHRLDAVNTLLAMAERLQTNIEAL	44
CCCAGCCGGCCATGGCCCTGGCGATGGCCGAACGCCTGCAGACCAACATTGAAGCCCTGAAAAGCGGCATTCAGGGCAAAATTCCAGCCAACCAGCTGGCCGAACTGTGGCTGAAACTGATTGATGAAGTGATTGAAGATACCCGCTATGCTAGCAGTGGTGGAGGCGG	LAMAERLQTNIEALKSGIQGKIPANQLAELWLKLIDEVIEDTRY	44
CCCAGCCGGCCATGGCCTGGCTGAAACTGATTGATGAAGTGATTGAAGATACCCGCTATACCCTGCCACTGACCGAAGGCAAAGCCAACGTGACCGTGCTGGATACCCAGATTCGCAAACTGCGCAGCCGCAGCCTGAGCCAGATTCATGCTAGCAGTGGTGGAGGCGG	WLKLIDEVIEDTRYTLPLTEGKANVTVLDTQIRKLRSRSLSQIH	44
CCCAGCCGGCCATGGCCCAGATTCGCAAACTGCGCAGCCGCAGCCTGAGCCAGATTCATGAAGCCGCGGTGCGCATGCGCAGCGAAGCCACCGATGTGAAAAGCACCCTGGCCGAAATTGAAGATTGGCTGGATAAACTGATGCAGCTGGCTAGCAGTGGTGGAGGCGG	QIRKLRSRSLSQIHEAAVRMRSEATDVKSTLAEIEDWLDKLMQL	44
CCCAGCCGGCCATGGCCCTGGCCGAAATTGAAGATTGGCTGGATAAACTGATGCAGCTGACCGAAGAGCCACAGAACAGCATGCCAGATATTATCATTTGGATGATTCGCGGCGAAAAACGCCTGGCCTATGCCCGCATTCCAGCCCATGCTAGCAGTGGTGGAGGCGG	LAEIEDWLDKLMQLTEEPQNSMPDIIIWMIRGEKRLAYARIPAH	44
CCCAGCCGGCCATGGCCCGCGGCGAAAAACGCCTGGCCTATGCCCGCATTCCAGCCCATCAGGTGCTGTATAGCACCAGCGGCGAAAACGCCAGCGGCAAATATTGCGGCAAAACCCAGACCATTTTTCTGAAATATCCACAGGAAAAAGCTAGCAGTGGTGGAGGCGG	RGEKRLAYARIPAHQVLYSTSGENASGKYCGKTQTIFLKYPQEK	44
CCCAGCCGGCCATGGCCGGCAAAACCCAGACCATTTTTCTGAAATATCCACAGGAAAAAAACAATGGCCCAAAAGTGCCAGTGGAACTGCGCGTGAACATTTGGCTGGGCCTGAGCGCCGTGGAAAAAAAGTTTAACAGCTTTGCCGAAGCTAGCAGTGGTGGAGGCGG	GKTQTIFLKYPQEKNNGPKVPVELRVNIWLGLSAVEKKFNSFAE	44
CCCAGCCGGCCATGGCCGGCCTGAGCGCCGTGGAAAAAAAGTTTAACAGCTTTGCCGAAGGCACCTTTACCGTGTTTGCCGAAATGTATGAAAACCAGGCCCTGATGTTTGGCAAATGGGGCACCAGCGGCCTGGTGGGCCGCCATAAAGCTAGCAGTGGTGGAGGCGG	GLSAVEKKFNSFAEGTFTVFAEMYENQALMFGKWGTSGLVGRHK	44
CCCAGCCGGCCATGGCCTTTGGCAAATGGGGCACCAGCGGCCTGGTGGGCCGCCATAAATTTAGCGATGTGACCGGCAAAATTAAACTGAAACGCGAATTTTTCCTGCCACCGAAAGGCTGGGAATGGGAAGGCGAATGGATTGTGGATGCTAGCAGTGGTGGAGGCGG	FGKWGTSGLVGRHKFSDVTGKIKLKREFFLPPKGWEWEGEWIVD	44
CCCAGCCGGCCATGGCCCCACCGAAAGGCTGGGAATGGGAAGGCGAATGGATTGTGGATCCAGAACGCAGCCTGTTGACCGAAGCCGATGCCGGCCATACCGAATTTACCGATGAAGTGTATCAGAACGAAAGCCGCTATCCAGGCGGTGCTAGCAGTGGTGGAGGCGG	PPKGWEWEGEWIVDPERSLLTEADAGHTEFTDEVYQNESRYPGG	44
CCCAGCCGGCCATGGCCACCGATGAAGTGTATCAGAACGAAAGCCGCTATCCAGGCGGTGATTGGAAACCAGCCGAAGATACCTATACCGATGCCAACGGCGATAAAGCCGCGAGCCCAAGCGAACTGACCTGCCCACCGGGCTGGGAAGCTAGCAGTGGTGGAGGCGG	TDEVYQNESRYPGGDWKPAEDTYTDANGDKAASPSELTCPPGWE	44
CCCAGCCGGCCATGGCCGCCGCGAGCCCAAGCGAACTGACCTGCCCACCGGGCTGGGAATGGGAAGATGACGCCTGGAGCTATGATATTAACCGCGCCGTGGATGAAAAAGGCTGGGAATATGGCATTACCATTCCACCGGATCATAAAGCTAGCAGTGGTGGAGGCGG	AASPSELTCPPGWEWEDDAWSYDINRAVDEKGWEYGITIPPDHK	44
CCCAGCCGGCCATGGCCAAAGGCTGGGAATATGGCATTACCATTCCACCGGATCATAAACCAAAAAGCTGGGTGGCCGCGGAAAAAATGTATCATACCCATCGCCGGCGCCGGCTGGTGCGCAAACGCAAAAAGGATCTGACCCAGACCGCTAGCAGTGGTGGAGGCGG	KGWEYGITIPPDHKPKSWVAAEKMYHTHRRRRLVRKRKKDLTQT	44
CCCAGCCGGCCATGGCCCGCCGGCTGGTGCGCAAACGCAAAAAGGATCTGACCCAGACCGCCAGCTCTACCGCCCGCGCGATGGAAGAGCTGCAGGATCAGGAAGGCTGGGAATATGCCAGCCTGATTGGCTGGAAATTTCATTGGAAAGCTAGCAGTGGTGGAGGCGG	RRLVRKRKKDLTQTASSTARAMEELQDQEGWEYASLIGWKFHWK	44
CCCAGCCGGCCATGGCCTGGGAATATGCCAGCCTGATTGGCTGGAAATTTCATTGGAAACAGCGCAGCTCTGATACCTTTCGCCGGCGCCGGTGGCGCCGGAAAATGGCCCCAAGCGAAACGCATGGCGCCGCGGCCATTTTTAAACTGGCTAGCAGTGGTGGAGGCGG	WEYASLIGWKFHWKQRSSDTFRRRRWRRKMAPSETHGAAAIFKL	44
CCCAGCCGGCCATGGCCGCCCCAAGCGAAACGCATGGCGCCGCGGCCATTTTTAAACTGGAAGGCGCCCTGGGCGCCGATACCACGGAAGATGGCGATGAAAAAAGCCTGGAAAAACAGAAACATAGCGCCACCACGGTGTTTGGCGCCGCTAGCAGTGGTGGAGGCGG	APSETHGAAAIFKLEGALGADTTEDGDEKSLEKQKHSATTVFGA	44
CCCAGCCGGCCATGGCCCTGGAAAAACAGAAACATAGCGCCACCACGGTGTTTGGCGCCAACACCCCAATTGTGAGCTGCAACTTTGATCGCGTGTATATTTATCATCTGCGCTGCTATGTGTATCAGGCCCGCAACCTGTTGGCCCTGGCTAGCAGTGGTGGAGGCGG	LEKQKHSATTVFGANTPIVSCNFDRVYIYHLRCYVYQARNLLAL	44
CCCAGCCGGCCATGGCCCTGCGCTGCTATGTGTATCAGGCCCGCAACCTGTTGGCCCTGGATAAAGATAGCTTTAGCGATCCATATGCCCATATTTGCTTTCTGCATCGCAGCAAAACCACGGAAATTATCCATAGCACCCTGAACCCAGCTAGCAGTGGTGGAGGCGG	LRCYVYQARNLLALDKDSFSDPYAHICFLHRSKTTEIIHSTLNP	44
CCCAGCCGGCCATGGCCCGCAGCAAAACCACGGAAATTATCCATAGCACCCTGAACCCAACCTGGGATCAGACCATTATCTTTGATGAAGTGGAAATTTATGGCGAACCACAGACCGTGCTGCAGAACCCACCGAAAGTGATTATGGAAGCTAGCAGTGGTGGAGGCGG	RSKTTEIIHSTLNPTWDQTIIFDEVEIYGEPQTVLQNPPKVIME	44
CCCAGCCGGCCATGGCCCCACAGACCGTGCTGCAGAACCCACCGAAAGTGATTATGGAACTGTTTGATAACGATCAGGTGGGCAAAGATGAATTTCTGGGCCGCAGCATTTTTAGCCCAGTGGTTAAACTGAACAGCGAAATGGATATTGCTAGCAGTGGTGGAGGCGG	PQTVLQNPPKVIMELFDNDQVGKDEFLGRSIFSPVVKLNSEMDI	44
CCCAGCCGGCCATGGCCATTTTTAGCCCAGTGGTTAAACTGAACAGCGAAATGGATATTACCCCAAAACTGTTGTGGCATCCAGTGATGAACGGCGATAAAGCCTGCGGCGATGTGCTGGTGACCGCCGAACTGATTCTGCGCGGCAAAGCTAGCAGTGGTGGAGGCGG	IFSPVVKLNSEMDITPKLLWHPVMNGDKACGDVLVTAELILRGK	44
CCCAGCCGGCCATGGCCGGCGATGTGCTGGTGACCGCCGAACTGATTCTGCGCGGCAAAGATGGCAGCAACCTGCCAATTCTGCCACCGCAGCGCGCCCCAAACCTGTATATGGTGCCACAGGGCATTCGCCCAGTGGTTCAGCTGACCGCTAGCAGTGGTGGAGGCGG	GDVLVTAELILRGKDGSNLPILPPQRAPNLYMVPQGIRPVVQLT	44
CCCAGCCGGCCATGGCCTATATGGTGCCACAGGGCATTCGCCCAGTGGTTCAGCTGACCGCCATTGAAATTCTGGCCTGGGGCCTGCGCAACATGAAAAACTTTCAGATGGCCAGCATTACCAGCCCAAGCCTGGTGGTTGAATGCGGCGCTAGCAGTGGTGGAGGCGG	YMVPQGIRPVVQLTAIEILAWGLRNMKNFQMASITSPSLVVECG	44
CCCAGCCGGCCATGGCCGCCGCGAGCATTACCAGCCCAAGCCTGGTGGTTGAATGCGGCGGTGAACGCGTGGAAAGCGTGGTTATTAAAAACCTGAAAAAGACCCCAAACTTTCCAAGCTCTGTGCTGTTTATGAAAGTGTTTCTGCCAGCTAGCAGTGGTGGAGGCGG	AASITSPSLVVECGGERVESVVIKNLKKTPNFPSSVLFMKVFLP	43
CCCAGCCGGCCATGGCCAACTTTCCAAGCTCTGTGCTGTTTATGAAAGTGTTTCTGCCAAAAGAAGAGCTGTATATGCCACCGCTGGTGATTAAAGTGATTGATCATCGCCAGTTTGGCCGCAAACCAGTGGTTGGCCAGTGCACCATTGCTAGCAGTGGTGGAGGCGG	NFPSSVLFMKVFLPKEELYMPPLVIKVIDHRQFGRKPVVGQCTI	44
CCCAGCCGGCCATGGCCCGCCAGTTTGGCCGCAAACCAGTGGTTGGCCAGTGCACCATTGAACGCCTGGATCGCTTTCGCTGCGATCCATATGCCGGCAAAGAAGATATTGTGCCACAGCTGAAAGCCAGCCTGTTGAGCGCCCCACCGGCTAGCAGTGGTGGAGGCGG	RQFGRKPVVGQCTIERLDRFRCDPYAGKEDIVPQLKASLLSAPP	44
CCCAGCCGGCCATGGCCATTGTGCCACAGCTGAAAGCCAGCCTGTTGAGCGCCCCACCGTGCCGCGATATTGTGATTGAAATGGAAGATACCAAACCACTGTTGGCCAGCAAACTGACCGAAAAAGAAGAGGAAATTGTGGATTGGTGGGCTAGCAGTGGTGGAGGCGG	IVPQLKASLLSAPPCRDIVIEMEDTKPLLASKLTEKEEEIVDWW	44
CCCAGCCGGCCATGGCCAGCAAACTGACCGAAAAAGAAGAGGAAATTGTGGATTGGTGGAGCAAATTTTATGCCAGCTCTGGCGAACATGAAAAATGCGGCCAGTATATTCAGAAAGGCTATAGCAAACTGAAAATTTATAACTGCGAAGCTAGCAGTGGTGGAGGCGG	SKLTEKEEEIVDWWSKFYASSGEHEKCGQYIQKGYSKLKIYNCE	44
CCCAGCCGGCCATGGCCATTCAGAAAGGCTATAGCAAACTGAAAATTTATAACTGCGAACTGGAAAACGTGGCCGAATTTGAAGGCCTGACCGATTTTAGCGATACCTTTAAACTGTATCGCGGCAAAAGCGATGAAAACGAAGATCCAGCTAGCAGTGGTGGAGGCGG	IQKGYSKLKIYNCELENVAEFEGLTDFSDTFKLYRGKSDENEDP	44
CCCAGCCGGCCATGGCCTTTAAACTGTATCGCGGCAAAAGCGATGAAAACGAAGATCCAAGCGTGGTTGGCGAATTTAAAGGCAGCTTTCGCATTTATCCACTGCCAGATGACCCAAGCGTGCCAGCCCCACCGCGCCAGTTTCGCGAAGCTAGCAGTGGTGGAGGCGG	FKLYRGKSDENEDPSVVGEFKGSFRIYPLPDDPSVPAPPRQFRE	44
CCCAGCCGGCCATGGCCGATGACCCAAGCGTGCCAGCCCCACCGCGCCAGTTTCGCGAACTGCCAGATAGCGTGCCACAGGAATGCACCGTGCGCATTTATATTGTGCGCGGCCTGGAACTGCAGCCACAGGATAACAATGGCCTGTGCGCTAGCAGTGGTGGAGGCGG	DDPSVPAPPRQFRELPDSVPQECTVRIYIVRGLELQPQDNNGLC	44
CCCAGCCGGCCATGGCCCGCGGCCTGGAACTGCAGCCACAGGATAACAATGGCCTGTGCGATCCATATATTAAAATTACCCTGGGCAAAAAGGTGATTGAAGATCGCGATCATTATATTCCAAACACCCTGAACCCAGTGTTTGGCCGCGCTAGCAGTGGTGGAGGCGG	RGLELQPQDNNGLCDPYIKITLGKKVIEDRDHYIPNTLNPVFGR	44
CCCAGCCGGCCATGGCCGATCATTATATTCCAAACACCCTGAACCCAGTGTTTGGCCGCATGTATGAACTGAGCTGCTATCTGCCACAGGAAAAAGATCTGAAAATTAGCGTGTATGATTATGATACCTTTACCCGCGATGAAAAAGTGGCTAGCAGTGGTGGAGGCGG	DHYIPNTLNPVFGRMYELSCYLPQEKDLKISVYDYDTFTRDEKV	44
CCCAGCCGGCCATGGCCAGCGTGTATGATTATGATACCTTTACCCGCGATGAAAAAGTGGGCGAAACCATTATCGATCTGGAAAACCGCTTTCTGAGCCGCTTTGGCAGCCATTGCGGCATTCCAGAAGAGTATTGCGTGAGCGGCGTGGCTAGCAGTGGTGGAGGCGG	SVYDYDTFTRDEKVGETIIDLENRFLSRFGSHCGIPEEYCVSGV	44
CCCAGCCGGCCATGGCCAGCCATTGCGGCATTCCAGAAGAGTATTGCGTGAGCGGCGTGAACACCTGGCGCGATCAGCTGCGCCCAACCCAGCTGTTGCAGAACGTGGCCCGCTTTAAAGGCTTTCCACAGCCAATTCTGAGCGAAGATGCTAGCAGTGGTGGAGGCGG	SHCGIPEEYCVSGVNTWRDQLRPTQLLQNVARFKGFPQPILSED	44
CCCAGCCGGCCATGGCCGCCCGCTTTAAAGGCTTTCCACAGCCAATTCTGAGCGAAGATGGCAGCCGCATTCGCTATGGCGGTCGCGATTATAGCCTGGATGAATTTGAAGCCAACAAAATTCTGCATCAGCATCTGGGCGCCCCAGAAGCTAGCAGTGGTGGAGGCGG	ARFKGFPQPILSEDGSRIRYGGRDYSLDEFEANKILHQHLGAPE	44
CCCAGCCGGCCATGGCCGAAGCCAACAAAATTCTGCATCAGCATCTGGGCGCCCCAGAAGAGCGCCTGGCCCTGCATATTCTGCGCACCCAGGGCCTGGTGCCAGAACATGTGGAAACCCGCACCCTGCATAGCACCTTTCAGCCAAACGCTAGCAGTGGTGGAGGCGG	EANKILHQHLGAPEERLALHILRTQGLVPEHVETRTLHSTFQPN	44
CCCAGCCGGCCATGGCCCATGTGGAAACCCGCACCCTGCATAGCACCTTTCAGCCAAACATTAGCCAGGGCAAACTGCAGATGTGGGTGGATGTGTTTCCAAAAAGCCTGGGCCCACCGGGCCCACCGTTTAACATTACCCCACGCAAAGCTAGCAGTGGTGGAGGCGG	HVETRTLHSTFQPNISQGKLQMWVDVFPKSLGPPGPPFNITPRK	44
CCCAGCCGGCCATGGCCCTGGGCCCACCGGGCCCACCGTTTAACATTACCCCACGCAAAGCCAAAAAGTATTACCTGCGCGTGATTATCTGGAACACCAAAGATGTGATTCTGGATGAAAAAAGCATTACCGGCGAAGAGATGAGCGATGCTAGCAGTGGTGGAGGCGG	LGPPGPPFNITPRKAKKYYLRVIIWNTKDVILDEKSITGEEMSD	44
CCCAGCCGGCCATGGCCATTCTGGATGAAAAAAGCATTACCGGCGAAGAGATGAGCGATATTTATGTGAAAGGCTGGATTCCAGGCAACGAAGAGAACAAACAGAAAACCGATGTGCATTATCGCAGCCTGGATGGCGAAGGCAACTTTGCTAGCAGTGGTGGAGGCGG	ILDEKSITGEEMSDIYVKGWIPGNEENKQKTDVHYRSLDGEGNF	44
CCCAGCCGGCCATGGCCACCGATGTGCATTATCGCAGCCTGGATGGCGAAGGCAACTTTAACTGGCGCTTTGTGTTTCCATTTGATTATCTGCCAGCCGAACAGCTGTGCATTGTGGCCAAAAAGGAACATTTTTGGAGCATTGATCAGGCTAGCAGTGGTGGAGGCGG	TDVHYRSLDGEGNFNWRFVFPFDYLPAEQLCIVAKKEHFWSIDQ	44
CCCAGCCGGCCATGGCCTGCATTGTGGCCAAAAAGGAACATTTTTGGAGCATTGATCAGACCGAATTTCGCATTCCACCGCGCCTGATTATCCAGATTTGGGATAACGATAAATTTAGCCTGGATGACTATCTGGGCTTTCTGGAACTGGCTAGCAGTGGTGGAGGCGG	CIVAKKEHFWSIDQTEFRIPPRLIIQIWDNDKFSLDDYLGFLEL	44
CCCAGCCGGCCATGGCCGATAAATTTAGCCTGGATGACTATCTGGGCTTTCTGGAACTGGATCTGCGCCATACCATTATCCCAGCCAAAAGCCCAGAAAAATGCCGCCTGGATATGATTCCAGATCTGAAAGCCATGAACCCACTGAAAGCTAGCAGTGGTGGAGGCGG	DKFSLDDYLGFLELDLRHTIIPAKSPEKCRLDMIPDLKAMNPLK	44
CCCAGCCGGCCATGGCCCTGGATATGATTCCAGATCTGAAAGCCATGAACCCACTGAAAGCCAAAACCGCCAGCCTGTTTGAACAGAAAAGCATGAAAGGCTGGTGGCCATGCTATGCCGAAAAAGATGGCGCCCGCGTGATGGCCGGCGCTAGCAGTGGTGGAGGCGG	LDMIPDLKAMNPLKAKTASLFEQKSMKGWWPCYAEKDGARVMAG	44
CCCAGCCGGCCATGGCCCCATGCTATGCCGAAAAAGATGGCGCCCGCGTGATGGCCGGCAAAGTGGAAATGACCCTGGAAATTCTGAACGAAAAAGAAGCCGATGAACGCCCAGCCGGCAAAGGCCGCGATGAACCAAACATGAACCCAGCTAGCAGTGGTGGAGGCGG	PCYAEKDGARVMAGKVEMTLEILNEKEADERPAGKGRDEPNMNP	44
CCCAGCCGGCCATGGCCCGCCCAGCCGGCAAAGGCCGCGATGAACCAAACATGAACCCAAAACTGGATCTGCCAAACCGCCCAGAAACCAGCTTTCTGTGGTTTACCAACCCATGCAAAACCATGAAATTTATTGTGTGGCGCCGGTTTGCTAGCAGTGGTGGAGGCGG	RPAGKGRDEPNMNPKLDLPNRPETSFLWFTNPCKTMKFIVWRRF	44
CCCAGCCGGCCATGGCCAACCCATGCAAAACCATGAAATTTATTGTGTGGCGCCGGTTTAAATGGGTGATTATCGGCCTGTTGTTTCTGTTGATTCTGTTGCTGTTTGTGGCCGTGCTGTTGTATAGCCTGCCAAACTATCTGAGCATGGCTAGCAGTGGTGGAGGCGG	NPCKTMKFIVWRRFKWVIIGLLFLLILLLFVAVLLYSLPNYLSM	44
CCCAGCCGGCCATGGCCTTTATTGTGTGGCGCCGGTTTAAATGGGTGATTATCGGCCTGTTGTTTCTGTTGATTCTGTTGCTGTTTGTGGCCGTGCTGTTGTATAGCCTGCCAAACTATCTGAGCATGAAAATTGTGAAACCAAACGTGGCTAGCAGTGGTGGAGGCGG	FIVWRRFKWVIIGLLFLLILLLFVAVLLYSLPNYLSMKIVKPNV	44
CCCAGCCGGCCATGGCCGCCGGCTTTCCAGCCGCGGCCCTGTTGTGCGCCCTGTGCTGTGGCCTGTTGGCCCCAGCCGCGCGCGCCGGCTATAGCGAAGAGCGCTGCAGCTGGCGCGGCAGCGGCCTGACCCAGGAACCAGGCAGCGTGGCTAGCAGTGGTGGAGGCGG	AGFPAAALLCALCCGLLAPAARAGYSEERCSWRGSGLTQEPGSV	43
CCCAGCCGGCCATGGCCAGCTGGCGCGGCAGCGGCCTGACCCAGGAACCAGGCAGCGTGGGCCAGCTGGCCCTGGCCTGCGCCGAAGGCGCCGTGGAATGGCTGTATCCAGCCGGCGCCCTGCGCCTGACCCTGGGCGGTCCAGATCCAGCTAGCAGTGGTGGAGGCGG	SWRGSGLTQEPGSVGQLALACAEGAVEWLYPAGALRLTLGGPDP	44
CCCAGCCGGCCATGGCCCCAGCCGGCGCCCTGCGCCTGACCCTGGGCGGTCCAGATCCACGCGCCCGCCCAGGCATTGCCTGCCTGCGCCCAGTGCGCCCATTTGCCGGCGCCCAGGTGTTTGCCGAACGCGCCGGCGGTGCCCTGGAAGCTAGCAGTGGTGGAGGCGG	PAGALRLTLGGPDPRARPGIACLRPVRPFAGAQVFAERAGGALE	44
CCCAGCCGGCCATGGCCGGCGCCCAGGTGTTTGCCGAACGCGCCGGCGGTGCCCTGGAACTGTTGCTGGCCGAAGGCCCAGGCCCAGCCGGCGGTCGCTGCGTGCGCTGGGGCCCACGCGAACGCCGGGCCCTGTTTCTGCAGGCCACCGCTAGCAGTGGTGGAGGCGG	GAQVFAERAGGALELLLAEGPGPAGGRCVRWGPRERRALFLQAT	44
CCCAGCCGGCCATGGCCTGGGGCCCACGCGAACGCCGGGCCCTGTTTCTGCAGGCCACCCCACATCAGGATATTAGCCGCCGGGTGGCCGCGTTTCGCTTTGAACTGCGCGAAGATGGCCGCCCAGAACTGCCACCGCAGGCGCATGGCGCTAGCAGTGGTGGAGGCGG	WGPRERRALFLQATPHQDISRRVAAFRFELREDGRPELPPQAHG	44
CCCAGCCGGCCATGGCCCGCGAAGATGGCCGCCCAGAACTGCCACCGCAGGCGCATGGCCTGGGCGTGGATGGCGCCTGCCGCCCATGCAGCGATGCCGAACTGTTGCTGGCCGCGTGCACCAGCGATTTTGTGATTCATGGCATTATCGCTAGCAGTGGTGGAGGCGG	REDGRPELPPQAHGLGVDGACRPCSDAELLLAACTSDFVIHGII	44
CCCAGCCGGCCATGGCCCTGGCCGCGTGCACCAGCGATTTTGTGATTCATGGCATTATTCATGGCGTGACCCATGATGTGGAACTGCAGGAAAGCGTGATTACCGTGGTTGCCGCGCGCGTGCTGCGCCAGACCCCACCGCTGTTTCAGGCTAGCAGTGGTGGAGGCGG	LAACTSDFVIHGIIHGVTHDVELQESVITVVAARVLRQTPPLFQ	44
CCCAGCCGGCCATGGCCGTGGCCGCGCGCGTGCTGCGCCAGACCCCACCGCTGTTTCAGGCCGGCCGCAGCGGCGATCAGGGCCTGACCAGCATTCGCACCCCACTGCGCTGCGGCGTGCATCCAGGCCCAGGCACCTTTCTGTTTATGGCTAGCAGTGGTGGAGGCGG	VAARVLRQTPPLFQAGRSGDQGLTSIRTPLRCGVHPGPGTFLFM	44
CCCAGCCGGCCATGGCCCGCTGCGGCGTGCATCCAGGCCCAGGCACCTTTCTGTTTATGGGCTGGAGCCGCTTTGGCGAAGCCCGCCTGGGCTGCGCCCCACGCTTTCAGGAATTTCGCCGGGCCTATGAAGCCGCGCGCGCCGCGCATGCTAGCAGTGGTGGAGGCGG	RCGVHPGPGTFLFMGWSRFGEARLGCAPRFQEFRRAYEAARAAH	44
CCCAGCCGGCCATGGCCACCTTTCTGTTTATGGGCTGGAGCCGCTTTGGCGAAGCCCGCCTGGGCTGCGCCCCACGCTTTCAGGAATTTCGCCGGGCCTATGAAGCCGCGCGCGCCGCGCATCTGCATCCATGCGAAGTGGCCCTGCATGCTAGCAGTGGTGGAGGCGG	TFLFMGWSRFGEARLGCAPRFQEFRRAYEAARAAHLHPCEVALH	44
CCCAGCCGGCCATGGCCATGCCACCGCCACGCCTGTTGTTTTTCCTGTTGTTTCTGACCCCAATGGAAGTGCGCCCAGAAGAGCCACTGGTGGTTAAAGTGGAAGAGGGCGATAACGCCGTGCTGCAGTGCCTGAAAGGCACCAGCGATGCTAGCAGTGGTGGAGGCGG	MPPPRLLFFLLFLTPMEVRPEEPLVVKVEEGDNAVLQCLKGTSD	44
CCCAGCCGGCCATGGCCGGCGATAACGCCGTGCTGCAGTGCCTGAAAGGCACCAGCGATGGCCCAACCCAGCAACTGACCTGGAGCCGCGAAAGCCCACTGAAACCATTTCTGAAACTGAGCCTGGGCCTGCCAGGCCTGGGCATTCATGCTAGCAGTGGTGGAGGCGG	GDNAVLQCLKGTSDGPTQQLTWSRESPLKPFLKLSLGLPGLGIH	44
CCCAGCCGGCCATGGCCTTTCTGAAACTGAGCCTGGGCCTGCCAGGCCTGGGCATTCATATGCGCCCACTGGCCATTTGGCTGTTTATTTTTAACGTGAGCCAGCAAATGGGCGGTTTTTATCTGTGCCAGCCAGGCCCACCGAGCGAAGCTAGCAGTGGTGGAGGCGG	FLKLSLGLPGLGIHMRPLAIWLFIFNVSQQMGGFYLCQPGPPSE	44
CCCAGCCGGCCATGGCCGCCGGCGGTTTTTATCTGTGCCAGCCAGGCCCACCGAGCGAAAAAGCCTGGCAGCCAGGCTGGACCGTGAACGTGGAAGGCAGCGGCGAACTGTTTCGCTGGAACGTGAGCGATCTGGGCGGTCTGGGCTGCGCTAGCAGTGGTGGAGGCGG	AGGFYLCQPGPPSEKAWQPGWTVNVEGSGELFRWNVSDLGGLGC	43
CCCAGCCGGCCATGGCCCTGTTTCGCTGGAACGTGAGCGATCTGGGCGGTCTGGGCTGCGGCCTGAAAAACCGCAGCTCTGAAGGCCCAAGCTCTCCAAGCGGCAAACTGATGAGCCCAAAACTGTATGTGTGGGCCAAAGATCGCCCAGCTAGCAGTGGTGGAGGCGG	LFRWNVSDLGGLGCGLKNRSSEGPSSPSGKLMSPKLYVWAKDRP	44
CCCAGCCGGCCATGGCCCTGATGAGCCCAAAACTGTATGTGTGGGCCAAAGATCGCCCAGAAATTTGGGAAGGCGAACCACCGTGCCTGCCACCGCGCGATAGCCTGAACCAGAGCCTGAGCCAGGATCTGACGATGGCCCCAGGCAGCGCTAGCAGTGGTGGAGGCGG	LMSPKLYVWAKDRPEIWEGEPPCLPPRDSLNQSLSQDLTMAPGS	44
CCCAGCCGGCCATGGCCAACCAGAGCCTGAGCCAGGATCTGACGATGGCCCCAGGCAGCACCCTGTGGCTGAGCTGCGGCGTGCCACCGGATAGCGTGAGCCGCGGCCCACTGAGCTGGACCCATGTGCATCCAAAAGGCCCAAAAAGCGCTAGCAGTGGTGGAGGCGG	NQSLSQDLTMAPGSTLWLSCGVPPDSVSRGPLSWTHVHPKGPKS	44
CCCAGCCGGCCATGGCCCCACTGAGCTGGACCCATGTGCATCCAAAAGGCCCAAAAAGCCTGTTGAGCCTGGAACTGAAAGATGACCGCCCAGCCCGCGATATGTGGGTGATGGAAACCGGCCTGTTGCTGCCACGCGCCACCGCCCAGGCTAGCAGTGGTGGAGGCGG	PLSWTHVHPKGPKSLLSLELKDDRPARDMWVMETGLLLPRATAQ	44
CCCAGCCGGCCATGGCCGTGATGGAAACCGGCCTGTTGCTGCCACGCGCCACCGCCCAGGATGCCGGCAAATATTACTGCCATCGCGGCAACCTGACCATGAGCTTTCATCTGGAAATTACCGCCCGCCCAGTGCTGTGGCATTGGCTGGCTAGCAGTGGTGGAGGCGG	VMETGLLLPRATAQDAGKYYCHRGNLTMSFHLEITARPVLWHWL	44
CCCAGCCGGCCATGGCCCATCTGGAAATTACCGCCCGCCCAGTGCTGTGGCATTGGCTGTTGCGCACCGGCGGTTGGAAAGTGAGCGCCGTGACCCTGGCCTATCTGATTTTTTGCCTGTGCAGCCTGGTGGGCATTCTGCATCTGCAGGCTAGCAGTGGTGGAGGCGG	HLEITARPVLWHWLLRTGGWKVSAVTLAYLIFCLCSLVGILHLQ	44
CCCAGCCGGCCATGGCCATTTTTTGCCTGTGCAGCCTGGTGGGCATTCTGCATCTGCAGCGCGCCCTGGTGCTGCGCCGGAAACGCAAACGCATGACCGATCCAACCCGCCGGTTTTTCAAAGTGACCCCACCGCCAGGCAGCGGCCCAGCTAGCAGTGGTGGAGGCGG	IFCLCSLVGILHLQRALVLRRKRKRMTDPTRRFFKVTPPPGSGP	44
CCCAGCCGGCCATGGCCCGCCGGTTTTTCAAAGTGACCCCACCGCCAGGCAGCGGCCCACAGAACCAGTATGGCAACGTGCTGAGCCTGCCAACCCCAACCAGCGGCCTGGGCCGCGCCCAGCGCTGGGCCGCGGGCCTGGGCGGCACCGCTAGCAGTGGTGGAGGCGG	RRFFKVTPPPGSGPQNQYGNVLSLPTPTSGLGRAQRWAAGLGGT	44
CCCAGCCGGCCATGGCCCTGGGCCGCGCCCAGCGCTGGGCCGCGGGCCTGGGCGGCACCGCCCCAAGCTATGGCAACCCAAGCTCTGATGTGCAGGCCGATGGCGCCCTGGGCAGCCGCAGCCCACCGGGCGTGGGCCCAGAAGAGGAAGCTAGCAGTGGTGGAGGCGG	LGRAQRWAAGLGGTAPSYGNPSSDVQADGALGSRSPPGVGPEEE	44
CCCAGCCGGCCATGGCCCTGGGCAGCCGCAGCCCACCGGGCGTGGGCCCAGAAGAGGAAGAGGGCGAAGGCTATGAAGAGCCAGATAGCGAAGAGGATAGCGAATTTTATGAAAACGATAGCAACCTGGGCCAGGATCAGCTGAGCCAGGCTAGCAGTGGTGGAGGCGG	LGSRSPPGVGPEEEEGEGYEEPDSEEDSEFYENDSNLGQDQLSQ	44
CCCAGCCGGCCATGGCCTATGAAAACGATAGCAACCTGGGCCAGGATCAGCTGAGCCAGGATGGCAGCGGCTATGAAAACCCAGAAGATGAACCACTGGGCCCAGAAGATGAAGATAGCTTTAGCAACGCCGAAAGCTATGAAAACGAAGCTAGCAGTGGTGGAGGCGG	YENDSNLGQDQLSQDGSGYENPEDEPLGPEDEDSFSNAESYENE	44
CCCAGCCGGCCATGGCCGATGAAGATAGCTTTAGCAACGCCGAAAGCTATGAAAACGAAGATGAAGAGCTGACCCAGCCAGTGGCCCGCACGATGGATTTTCTGAGCCCACATGGCAGCGCCTGGGATCCAAGCCGCGAAGCCACCAGCGCTAGCAGTGGTGGAGGCGG	DEDSFSNAESYENEDEELTQPVARTMDFLSPHGSAWDPSREATS	44
CCCAGCCGGCCATGGCCCCACATGGCAGCGCCTGGGATCCAAGCCGCGAAGCCACCAGCCTGGGCAGCCAGAGCTATGAAGATATGCGCGGCATTCTGTATGCCGCGCCACAGCTGCGCAGCATTCGCGGCCAGCCAGGCCCAAACCATGCTAGCAGTGGTGGAGGCGG	PHGSAWDPSREATSLGSQSYEDMRGILYAAPQLRSIRGQPGPNH	44
CCCAGCCGGCCATGGCCCCACAGCTGCGCAGCATTCGCGGCCAGCCAGGCCCAAACCATGAAGAGGATGCCGATAGCTATGAAAACATGGATAACCCAGATGGCCCAGATCCAGCCTGGGGCGGTGGCGGTCGCATGGGCACCTGGAGCGCTAGCAGTGGTGGAGGCGG	PQLRSIRGQPGPNHEEDADSYENMDNPDGPDPAWGGGGRMGTWS	44
CCCAGCCGGCCATGGCCCTGCGCAGCATTCGCGGCCAGCCAGGCCCAAACCATGAAGAGGATGCCGATAGCTATGAAAACATGGATAACCCAGATGGCCCAGATCCAGCCTGGGGCGGTGGCGGTCGCATGGGCACCTGGAGCACCCGCGCTAGCAGTGGTGGAGGCGG	LRSIRGQPGPNHEEDADSYENMDNPDGPDPAWGGGGRMGTWSTR	44
CCCAGCCGGCCATGGCCATGAAACTGTGGGATGTGGTTGCCGTGTGCCTGGTGCTGTTGCATACCGCCAGCGCCTTTCCACTGCCAGCCGGCAAACGCCCACCGGAAGCCCCAGCCGAAGATCGCAGCCTGGGCCGCCGGCGCGCCCCAGCTAGCAGTGGTGGAGGCGG	MKLWDVVAVCLVLLHTASAFPLPAGKRPPEAPAEDRSLGRRRAP	44
CCCAGCCGGCCATGGCCGCCCCAGCCGAAGATCGCAGCCTGGGCCGCCGGCGCGCCCCATTTGCCCTGAGCTCTGATAGCAACATGCCAGAAGATTATCCAGATCAGTTTGATGACGTGATGGATTTTATTCAGGCCACCATTAAACGCGCTAGCAGTGGTGGAGGCGG	APAEDRSLGRRRAPFALSSDSNMPEDYPDQFDDVMDFIQATIKR	44
CCCAGCCGGCCATGGCCTTTGATGACGTGATGGATTTTATTCAGGCCACCATTAAACGCCTGAAACGCAGCCCAGATAAACAGATGGCCGTGCTGCCACGCCGGGAACGCAACCGCCAGGCCGCGGCCGCGAACCCAGAAAACAGCCGCGCTAGCAGTGGTGGAGGCGG	FDDVMDFIQATIKRLKRSPDKQMAVLPRRERNRQAAAANPENSR	44
CCCAGCCGGCCATGGCCCGCAACCGCCAGGCCGCGGCCGCGAACCCAGAAAACAGCCGCGGCAAAGGCCGCCGGGGCCAGCGCGGCAAAAACCGCGGCTGCGTGCTGACCGCCATTCATCTGAACGTGACCGATCTGGGCCTGGGCTATGCTAGCAGTGGTGGAGGCGG	RNRQAAAANPENSRGKGRRGQRGKNRGCVLTAIHLNVTDLGLGY	44
CCCAGCCGGCCATGGCCACCGCCATTCATCTGAACGTGACCGATCTGGGCCTGGGCTATGAAACCAAAGAAGAGCTGATTTTTCGCTATTGCAGCGGCAGCTGCGATGCCGCGGAAACCACGTATGATAAAATTCTGAAAAACCTGAGCGCTAGCAGTGGTGGAGGCGG	TAIHLNVTDLGLGYETKEELIFRYCSGSCDAAETTYDKILKNLS	44
CCCAGCCGGCCATGGCCGCCGCGGAAACCACGTATGATAAAATTCTGAAAAACCTGAGCCGCAACCGCCGGCTGGTGAGCGATAAAGTGGGCCAGGCCTGCTGTCGCCCAATTGCCTTTGATGACGATCTGAGCTTTCTGGATGACAACGCTAGCAGTGGTGGAGGCGG	AAETTYDKILKNLSRNRRLVSDKVGQACCRPIAFDDDLSFLDDN	44
CCCAGCCGGCCATGGCCCGCCTGGTGAGCGATAAAGTGGGCCAGGCCTGCTGTCGCCCAATTGCCTTTGATGACGATCTGAGCTTTCTGGATGACAACCTGGTGTATCATATTCTGCGCAAACATAGCGCCAAACGCTGCGGCTGCATTGCTAGCAGTGGTGGAGGCGG	RLVSDKVGQACCRPIAFDDDLSFLDDNLVYHILRKHSAKRCGCI	44
CCCAGCCGGCCATGGCCGCCGAACGCCGGCGCATTACCAGCGCCGCGCGCCGGAGCTATGTGAGCTCTGGCGAAATGATGGTGGGCGGTCTGGCCCCAGGCCGCCGGCTGGGCCCAGGCACCCGCCTGAGCCTGGCCCGCATGCCACCGGCTAGCAGTGGTGGAGGCGG	AERRRITSAARRSYVSSGEMMVGGLAPGRRLGPGTRLSLARMPP	43
CCCAGCCGGCCATGGCCCTGGGCCCAGGCACCCGCCTGAGCCTGGCCCGCATGCCACCGCCACTGCCAACCCGCGTGGATTTTAGCCTGGCCGGCGCCCTGAACGCCGGCTTTAAAGAAACCCGCGCCAGCGAACGCGCCGAAATGATGGCTAGCAGTGGTGGAGGCGG	LGPGTRLSLARMPPPLPTRVDFSLAGALNAGFKETRASERAEMM	44
CCCAGCCGGCCATGGCCGGCTTTAAAGAAACCCGCGCCAGCGAACGCGCCGAAATGATGGAACTGAATGATCGCTTTGCCAGCTATATTGAAAAAGTGCGCTTTCTGGAACAGCAAAACAAAGCCCTGGCCGCGGAACTGAACCAGCTGGCTAGCAGTGGTGGAGGCGG	GFKETRASERAEMMELNDRFASYIEKVRFLEQQNKALAAELNQL	44
CCCAGCCGGCCATGGCCGAACAGCAAAACAAAGCCCTGGCCGCGGAACTGAACCAGCTGCGCGCCAAAGAACCAACCAAACTGGCCGATGTGTATCAGGCCGAACTGCGCGAACTGCGCCTGCGCCTGGATCAGCTGACCGCCAACAGCGCTAGCAGTGGTGGAGGCGG	EQQNKALAAELNQLRAKEPTKLADVYQAELRELRLRLDQLTANS	44
CCCAGCCGGCCATGGCCCGCGAACTGCGCCTGCGCCTGGATCAGCTGACCGCCAACAGCGCCCGCCTGGAAGTGGAACGCGATAACCTGGCCCAGGATCTGGCCACCGTGCGCCAGAAACTGCAGGATGAAACCAACCTGCGCCTGGAAGCTAGCAGTGGTGGAGGCGG	RELRLRLDQLTANSARLEVERDNLAQDLATVRQKLQDETNLRLE	44
CCCAGCCGGCCATGGCCGTGCGCCAGAAACTGCAGGATGAAACCAACCTGCGCCTGGAAGCCGAAAACAATCTGGCCGCGTATCGCCAGGAAGCCGATGAAGCCACCCTGGCCCGCCTGGATCTGGAACGCAAAATTGAAAGCCTGGAAGCTAGCAGTGGTGGAGGCGG	VRQKLQDETNLRLEAENNLAAYRQEADEATLARLDLERKIESLE	44
CCCAGCCGGCCATGGCCCTGGCCCGCCTGGATCTGGAACGCAAAATTGAAAGCCTGGAAGAGGAAATTCGCTTTCTGCGCAAAATTCATGAAGAGGAAGTGCGCGAACTGCAGGAACAGCTGGCCCGCCAGCAAGTGCATGTGGAACTGGCTAGCAGTGGTGGAGGCGG	LARLDLERKIESLEEEIRFLRKIHEEEVRELQEQLARQQVHVEL	44
CCCAGCCGGCCATGGCCCTGCAGGAACAGCTGGCCCGCCAGCAAGTGCATGTGGAACTGGATGTGGCCAAACCAGATCTGACCGCCGCGCTGAAAGAAATTCGCACCCAGTATGAAGCGATGGCCAGCTCTAACATGCATGAAGCCGAAGCTAGCAGTGGTGGAGGCGG	LQEQLARQQVHVELDVAKPDLTAALKEIRTQYEAMASSNMHEAE	44
CCCAGCCGGCCATGGCCCAGTATGAAGCGATGGCCAGCTCTAACATGCATGAAGCCGAAGAGTGGTATCGCAGCAAATTTGCCGATCTGACCGATGCCGCGGCCCGCAACGCCGAACTGTTGCGCCAGGCCAAACATGAAGCCAACGATGCTAGCAGTGGTGGAGGCGG	QYEAMASSNMHEAEEWYRSKFADLTDAAARNAELLRQAKHEAND	44
CCCAGCCGGCCATGGCCAACGCCGAACTGTTGCGCCAGGCCAAACATGAAGCCAACGATTATCGCCGGCAGCTGCAGAGCCTGACCTGCGATCTGGAAAGCCTGCGCGGCACCAACGAAAGCCTGGAACGCCAGATGCGCGAACAGGAAGCTAGCAGTGGTGGAGGCGG	NAELLRQAKHEANDYRRQLQSLTCDLESLRGTNESLERQMREQE	44
CCCAGCCGGCCATGGCCGGCACCAACGAAAGCCTGGAACGCCAGATGCGCGAACAGGAAGAGCGCCATGTGCGCGAAGCCGCGAGCTATCAGGAAGCCCTGGCCCGCCTGGAAGAGGAAGGCCAGAGCCTGAAAGATGAAATGGCCCGCGCTAGCAGTGGTGGAGGCGG	GTNESLERQMREQEERHVREAASYQEALARLEEEGQSLKDEMAR	44
CCCAGCCGGCCATGGCCCTGGAAGAGGAAGGCCAGAGCCTGAAAGATGAAATGGCCCGCCATCTGCAGGAATATCAGGATCTGTTGAACGTGAAACTGGCCCTGGATATTGAAATTGCCACCTATCGCAAACTGTTGGAAGGCGAAGAGGCTAGCAGTGGTGGAGGCGG	LEEEGQSLKDEMARHLQEYQDLLNVKLALDIEIATYRKLLEGEE	44
CCCAGCCGGCCATGGCCATTGAAATTGCCACCTATCGCAAACTGTTGGAAGGCGAAGAGAACCGCATTACCATTCCAGTGCAGACCTTTAGCAACCTGCAGATTCGCGAAACCAGCCTGGATACCAAAAGCGTGAGCGAAGGCCATCTGGCTAGCAGTGGTGGAGGCGG	IEIATYRKLLEGEENRITIPVQTFSNLQIRETSLDTKSVSEGHL	44
CCCAGCCGGCCATGGCCATTCGCGAAACCAGCCTGGATACCAAAAGCGTGAGCGAAGGCCATCTGAAACGCAACATTGTGGTTAAAACCGTGGAAATGCGCGATGGCGAAGTGATTAAAGAAAGCAAACAGGAACATAAAGATGTGATGGCTAGCAGTGGTGGAGGCGG	IRETSLDTKSVSEGHLKRNIVVKTVEMRDGEVIKESKQEHKDVM	44
CCCAGCCGGCCATGGCCATGAACTGGCATCTGCCACTGTTTCTGTTGGCCAGCGTGACCCTGCCAAGCATTTGCAGCCATTTTAACCCACTGAGCCTGGAAGAGCTGGGCAGCAACACCGGCATTCAGGTGTTTAACCAGATTGTGAAAGCTAGCAGTGGTGGAGGCGG	MNWHLPLFLLASVTLPSICSHFNPLSLEELGSNTGIQVFNQIVK	44
CCCAGCCGGCCATGGCCGGCAGCAACACCGGCATTCAGGTGTTTAACCAGATTGTGAAAAGCCGCCCACATGATAACATTGTGATTAGCCCACATGGCATTGCCAGCGTGCTGGGCATGCTGCAGCTGGGCGCCGATGGCCGCACCAAAGCTAGCAGTGGTGGAGGCGG	GSNTGIQVFNQIVKSRPHDNIVISPHGIASVLGMLQLGADGRTK	44
CCCAGCCGGCCATGGCCGTGCTGGGCATGCTGCAGCTGGGCGCCGATGGCCGCACCAAAAAGCAGCTGGCGATGGTGATGCGCTATGGCGTGAACGGCGTGGGCAAAATTCTGAAAAAGATTAACAAAGCCATTGTGAGCAAAAAGAACGCTAGCAGTGGTGGAGGCGG	VLGMLQLGADGRTKKQLAMVMRYGVNGVGKILKKINKAIVSKKN	44
CCCAGCCGGCCATGGCCATTCTGAAAAAGATTAACAAAGCCATTGTGAGCAAAAAGAACAAAGATATTGTGACCGTGGCCAACGCCGTGTTTGTGAAAAACGCCAGCGAAATTGAAGTGCCATTTGTGACCCGCAACAAAGATGTGTTTGCTAGCAGTGGTGGAGGCGG	ILKKINKAIVSKKNKDIVTVANAVFVKNASEIEVPFVTRNKDVF	44
CCCAGCCGGCCATGGCCGAAATTGAAGTGCCATTTGTGACCCGCAACAAAGATGTGTTTCAGTGCGAAGTGCGCAACGTGAACTTTGAAGATCCAGCCAGCGCCTGCGATAGCATTAACGCCTGGGTGAAAAACGAAACCCGCGATATGGCTAGCAGTGGTGGAGGCGG	EIEVPFVTRNKDVFQCEVRNVNFEDPASACDSINAWVKNETRDM	44
CCCAGCCGGCCATGGCCGATAGCATTAACGCCTGGGTGAAAAACGAAACCCGCGATATGATTGATAACCTGTTGAGCCCAGATCTGATTGATGGCGTGCTGACCCGCCTGGTGCTGGTGAACGCCGTGTATTTTAAAGGCCTGTGGAAAGCTAGCAGTGGTGGAGGCGG	DSINAWVKNETRDMIDNLLSPDLIDGVLTRLVLVNAVYFKGLWK	44
CCCAGCCGGCCATGGCCCTGGTGCTGGTGAACGCCGTGTATTTTAAAGGCCTGTGGAAAAGCCGCTTTCAGCCAGAAAACACCAAAAAGCGCACCTTTGTGGCCGCGGATGGCAAAAGCTATCAGGTGCCAATGCTGGCCCAGCTGAGCGCTAGCAGTGGTGGAGGCGG	LVLVNAVYFKGLWKSRFQPENTKKRTFVAADGKSYQVPMLAQLS	44
CCCAGCCGGCCATGGCCGATGGCAAAAGCTATCAGGTGCCAATGCTGGCCCAGCTGAGCGTGTTTCGCTGCGGCAGCACCAGCGCCCCAAACGATCTGTGGTATAACTTTATTGAACTGCCATATCATGGCGAAAGCATTAGCATGCTGGCTAGCAGTGGTGGAGGCGG	DGKSYQVPMLAQLSVFRCGSTSAPNDLWYNFIELPYHGESISML	44
CCCAGCCGGCCATGGCCTTTATTGAACTGCCATATCATGGCGAAAGCATTAGCATGCTGATTGCCCTGCCAACCGAAAGCTCTACCCCACTGAGCGCCATTATCCCACATATTAGCACCAAAACCATTGATAGCTGGATGAGCATTATGGCTAGCAGTGGTGGAGGCGG	FIELPYHGESISMLIALPTESSTPLSAIIPHISTKTIDSWMSIM	44
CCCAGCCGGCCATGGCCCATATTAGCACCAAAACCATTGATAGCTGGATGAGCATTATGGTGCCAAAACGCGTGCAGGTGATTCTGCCAAAATTTACCGCCGTGGCCCAGACCGATCTGAAAGAACCACTGAAAGTGCTGGGCATTACCGCTAGCAGTGGTGGAGGCGG	HISTKTIDSWMSIMVPKRVQVILPKFTAVAQTDLKEPLKVLGIT	44
CCCAGCCGGCCATGGCCCAGACCGATCTGAAAGAACCACTGAAAGTGCTGGGCATTACCGATATGTTTGATAGCTCTAAAGCCAACTTTGCCAAAATTACCACGGGCAGCGAAAACCTGCATGTGAGCCATATTCTGCAGAAAGCCAAAGCTAGCAGTGGTGGAGGCGG	QTDLKEPLKVLGITDMFDSSKANFAKITTGSENLHVSHILQKAK	44
CCCAGCCGGCCATGGCCAGCGAAAACCTGCATGTGAGCCATATTCTGCAGAAAGCCAAAATTGAAGTGAGCGAAGATGGCACCAAAGCCAGCGCCGCGACCACGGCCATTCTGATTGCCCGCAGCTCTCCACCGTGGTTTATTGTGGATGCTAGCAGTGGTGGAGGCGG	SENLHVSHILQKAKIEVSEDGTKASAATTAILIARSSPPWFIVD	44
CCCAGCCGGCCATGGCCAGCGCCGCGACCACGGCCATTCTGATTGCCCGCAGCTCTCCACCGTGGTTTATTGTGGATCGCCCATTTCTGTTTTTCATTCGCCATAACCCAACCGGCGCCGTGCTGTTTATGGGCCAGATTAACAAACCAGCTAGCAGTGGTGGAGGCGG	SAATTAILIARSSPPWFIVDRPFLFFIRHNPTGAVLFMGQINKP	44
CCCAGCCGGCCATGGCCATGAGCACCGAAAGCATGATTCGCGATGTGGAACTGGCCGAAGAGGCCCTGCCAAAAAAGACCGGCGGTCCACAGGGCAGCCGCCGGTGCCTGTTTCTGAGCCTGTTTAGCTTTCTGATTGTGGCCGGCGCCGCTAGCAGTGGTGGAGGCGG	MSTESMIRDVELAEEALPKKTGGPQGSRRCLFLSLFSFLIVAGA	44
CCCAGCCGGCCATGGCCCTGTTTCTGAGCCTGTTTAGCTTTCTGATTGTGGCCGGCGCCACCACGCTGTTTTGCCTGTTGCATTTTGGCGTGATTGGCCCACAGCGCGAAGAGTTTCCACGCGATCTGAGCCTGATTAGCCCACTGGCCGCTAGCAGTGGTGGAGGCGG	LFLSLFSFLIVAGATTLFCLLHFGVIGPQREEFPRDLSLISPLA	44
CCCAGCCGGCCATGGCCGAAGAGTTTCCACGCGATCTGAGCCTGATTAGCCCACTGGCCCAGGCCGTGCGCAGCTCTAGCCGCACCCCAAGCGATAAACCAGTGGCCCATGTGGTTGCCAACCCACAGGCCGAAGGCCAGCTGCAGTGGGCTAGCAGTGGTGGAGGCGG	EEFPRDLSLISPLAQAVRSSSRTPSDKPVAHVVANPQAEGQLQW	44
CCCAGCCGGCCATGGCCCATGTGGTTGCCAACCCACAGGCCGAAGGCCAGCTGCAGTGGCTGAACCGCCGGGCCAACGCCCTGTTGGCCAACGGCGTGGAACTGCGCGATAACCAGCTGGTGGTTCCAAGCGAAGGCCTGTATCTGATTGCTAGCAGTGGTGGAGGCGG	HVVANPQAEGQLQWLNRRANALLANGVELRDNQLVVPSEGLYLI	44
CCCAGCCGGCCATGGCCGATAACCAGCTGGTGGTTCCAAGCGAAGGCCTGTATCTGATTTATAGCCAGGTGCTGTTTAAAGGCCAGGGCTGCCCAAGCACCCATGTGCTGTTGACCCATACCATTAGCCGCATTGCCGTGAGCTATCAGGCTAGCAGTGGTGGAGGCGG	DNQLVVPSEGLYLIYSQVLFKGQGCPSTHVLLTHTISRIAVSYQ	44
CCCAGCCGGCCATGGCCCTGTTGACCCATACCATTAGCCGCATTGCCGTGAGCTATCAGACCAAAGTGAACCTGTTGAGCGCCATTAAAAGCCCATGCCAGCGCGAAACCCCAGAAGGCGCCGAAGCCAAACCGTGGTATGAACCAATTGCTAGCAGTGGTGGAGGCGG	LLTHTISRIAVSYQTKVNLLSAIKSPCQRETPEGAEAKPWYEPI	44
CCCAGCCGGCCATGGCCACCCCAGAAGGCGCCGAAGCCAAACCGTGGTATGAACCAATTTATCTGGGCGGTGTGTTTCAGCTGGAAAAAGGTGATCGCCTGAGCGCCGAAATTAACCGCCCAGATTATCTGGATTTTGCCGAAAGCGGCGCTAGCAGTGGTGGAGGCGG	TPEGAEAKPWYEPIYLGGVFQLEKGDRLSAEINRPDYLDFAESG	44
CCCAGCCGGCCATGGCCTGGTATGAACCAATTTATCTGGGCGGTGTGTTTCAGCTGGAAAAAGGTGATCGCCTGAGCGCCGAAATTAACCGCCCAGATTATCTGGATTTTGCCGAAAGCGGCCAGGTGTATTTTGGCATTATCGCCCTGGCTAGCAGTGGTGGAGGCGG	WYEPIYLGGVFQLEKGDRLSAEINRPDYLDFAESGQVYFGIIAL	44
CCCAGCCGGCCATGGCCGCCGGCAACCATGCCGGCAAACGCGAACTGAACGCCGAAAAAGCCAGCACCAACAGCGAAACCAACCGCGGCGAAAGCGAAAAAAAGCGCAACCTGGGCGAACTGAGCCGCACCACGAGCGAAGATAACGAAGCTAGCAGTGGTGGAGGCGG	AGNHAGKRELNAEKASTNSETNRGESEKKRNLGELSRTTSEDNE	43
CCCAGCCGGCCATGGCCAACCTGGGCGAACTGAGCCGCACCACGAGCGAAGATAACGAAGTGTTTGGCGAAGCCGATGCCAACCAGAACAATGGCACCAGCTCTCAGGATACCGCCGTGACCGATAGCAAACGCACCGCCGATCCAAAAGCTAGCAGTGGTGGAGGCGG	NLGELSRTTSEDNEVFGEADANQNNGTSSQDTAVTDSKRTADPK	44
CCCAGCCGGCCATGGCCGATACCGCCGTGACCGATAGCAAACGCACCGCCGATCCAAAAAACGCCTGGCAGGATGCCCATCCAGCCGATCCAGGCAGCCGCCCACATCTGATTCGCCTGTTTAGCCGCGATGCCCCAGGCCGCGAAGATGCTAGCAGTGGTGGAGGCGG	DTAVTDSKRTADPKNAWQDAHPADPGSRPHLIRLFSRDAPGRED	44
CCCAGCCGGCCATGGCCCTGATTCGCCTGTTTAGCCGCGATGCCCCAGGCCGCGAAGATAACACCTTTAAAGATCGCCCAAGCGAAAGCGATGAACTGCAGACCATTCAGGAAGATAGCGCCGCGACCAGCGAAAGCCTGGATGTGATGGCTAGCAGTGGTGGAGGCGG	LIRLFSRDAPGREDNTFKDRPSESDELQTIQEDSAATSESLDVM	44
CCCAGCCGGCCATGGCCCAGGAAGATAGCGCCGCGACCAGCGAAAGCCTGGATGTGATGGCCAGCCAGAAACGCCCAAGCCAGCGGCATGGCAGCAAATATCTGGCCACCGCCAGCACGATGGATCATGCCCGGCATGGCTTTCTGCCAGCTAGCAGTGGTGGAGGCGG	QEDSAATSESLDVMASQKRPSQRHGSKYLATASTMDHARHGFLP	44
CCCAGCCGGCCATGGCCACCGCCAGCACGATGGATCATGCCCGGCATGGCTTTCTGCCACGCCATCGCGATACCGGCATTCTGGATAGCATTGGCCGCTTTTTCGGCGGTGATCGCGGCGCCCCAAAACGCGGCAGCGGCAAAGATAGCGCTAGCAGTGGTGGAGGCGG	TASTMDHARHGFLPRHRDTGILDSIGRFFGGDRGAPKRGSGKDS	44
CCCAGCCGGCCATGGCCGGTGATCGCGGCGCCCCAAAACGCGGCAGCGGCAAAGATAGCCATCACCCAGCCCGCACCGCCCATTATGGCAGCCTGCCACAGAAATCTCATGGCCGCACCCAGGATGAAAACCCAGTGGTTCATTTTTTCGCTAGCAGTGGTGGAGGCGG	GDRGAPKRGSGKDSHHPARTAHYGSLPQKSHGRTQDENPVVHFF	44
CCCAGCCGGCCATGGCCCACGGCCGCACCCAGGATGAAAACCCAGTGGTTCATTTTTTCAAAAACATTGTGACCCCACGCACCCCACCGCCAAGCCAGGGCAAAGGCCGCGGCCTGAGCCTGAGCCGCTTTAGCTGGGGCGCCGAAGGCGCTAGCAGTGGTGGAGGCGG	HGRTQDENPVVHFFKNIVTPRTPPPSQGKGRGLSLSRFSWGAEG	44
CCCAGCCGGCCATGGCCCGCGGCCTGAGCCTGAGCCGCTTTAGCTGGGGCGCCGAAGGCCAGCGCCCAGGCTTTGGCTATGGCGGTCGCGCCAGCGATTATAAAAGCGCCCATAAAGGCTTTAAAGGCGTGGATGCCCAGGGCACCCTGGCTAGCAGTGGTGGAGGCGG	RGLSLSRFSWGAEGQRPGFGYGGRASDYKSAHKGFKGVDAQGTL	44
CCCAGCCGGCCATGGCCTATGGCGGTCGCGCCAGCGATTATAAAAGCGCCCATAAAGGCTTTAAAGGCGTGGATGCCCAGGGCACCCTGAGCAAAATTTTTAAACTGGGCGGTCGCGATAGCCGCAGCGGCAGCCCAATGGCCCGCCGGGCTAGCAGTGGTGGAGGCGG	YGGRASDYKSAHKGFKGVDAQGTLSKIFKLGGRDSRSGSPMARR	44
CCCAGCCGGCCATGGCCGCCGCGAGCCTGAGCCGCCCAAGCCTGCCAAGCTGCCTGTGCAGCTTTCTGTTGCTGTTGCTGTTGCAGGTGAGCTCTAGCTATGCCGGCCAGTTTCGCGTGATTGGCCCACGCCATCCAATTCGCGCCCTGGCTAGCAGTGGTGGAGGCGG	AASLSRPSLPSCLCSFLLLLLLQVSSSYAGQFRVIGPRHPIRAL	43
CCCAGCCGGCCATGGCCCAGTTTCGCGTGATTGGCCCACGCCATCCAATTCGCGCCCTGGTGGGCGATGAAGTGGAACTGCCATGCCGCATTAGCCCAGGCAAAAACGCCACCGGCATGGAAGTGGGCTGGTATCGCCCACCGTTTAGCGCTAGCAGTGGTGGAGGCGG	QFRVIGPRHPIRALVGDEVELPCRISPGKNATGMEVGWYRPPFS	44
CCCAGCCGGCCATGGCCGCCACCGGCATGGAAGTGGGCTGGTATCGCCCACCGTTTAGCCGCGTGGTTCATCTGTATCGCAACGGCAAAGATCAGGATGGCGATCAGGCCCCAGAATATCGCGGCCGCACCGAACTGTTGAAAGATGCCGCTAGCAGTGGTGGAGGCGG	ATGMEVGWYRPPFSRVVHLYRNGKDQDGDQAPEYRGRTELLKDA	44
CCCAGCCGGCCATGGCCGCCCCAGAATATCGCGGCCGCACCGAACTGTTGAAAGATGCCATTGGCGAAGGCAAAGTGACCCTGCGCATTCGCAACGTGCGCTTTAGCGATGAAGGCGGTTTTACCTGCTTTTTCCGCGATCATAGCTATGCTAGCAGTGGTGGAGGCGG	APEYRGRTELLKDAIGEGKVTLRIRNVRFSDEGGFTCFFRDHSY	44
CCCAGCCGGCCATGGCCGATGAAGGCGGTTTTACCTGCTTTTTCCGCGATCATAGCTATCAGGAAGAGGCCGCGATGGAACTGAAAGTGGAAGATCCATTTTATTGGGTGAGCCCAGGCGTGCTGGTGCTGTTGGCCGTGCTGCCAGTGGCTAGCAGTGGTGGAGGCGG	DEGGFTCFFRDHSYQEEAAMELKVEDPFYWVSPGVLVLLAVLPV	44
CCCAGCCGGCCATGGCCGTGAGCCCAGGCGTGCTGGTGCTGTTGGCCGTGCTGCCAGTGCTGTTGCTGCAGATTACCGTGGGCCTGATTTTTCTGTGCCTGCAGTATCGCCTGCGCGGCAAACTGCGCGCCGAAATTGAAAACCTGCATGCTAGCAGTGGTGGAGGCGG	VSPGVLVLLAVLPVLLLQITVGLIFLCLQYRLRGKLRAEIENLH	44
CCCAGCCGGCCATGGCCCGCCTGCGCGGCAAACTGCGCGCCGAAATTGAAAACCTGCATCGCACCTTTGATCCACATTTTCTGCGCGTGCCATGCTGGAAAATTACCCTGTTTGTGATTGTGCCAGTGCTGGGCCCACTGGTGGCCCTGGCTAGCAGTGGTGGAGGCGG	RLRGKLRAEIENLHRTFDPHFLRVPCWKITLFVIVPVLGPLVAL	44
CCCAGCCGGCCATGGCCGTGCCATGCTGGAAAATTACCCTGTTTGTGATTGTGCCAGTGCTGGGCCCACTGGTGGCCCTGATTATCTGCTATAACTGGCTGCATCGCCGGCTGGCCGGCCAGTTTCTGGAAGAGCTGCGCAACCCATTTGCTAGCAGTGGTGGAGGCGG	VPCWKITLFVIVPVLGPLVALIICYNWLHRRLAGQFLEELRNPF	44
CCCAGCCGGCCATGGCCGCCGGCCTGTTGGAATGCTGTGCCCGCTGCCTGGTGGGCGCCCCATTTGCCAGCCTGGTGGCCACCGGCCTGTGCTTTTTCGGCGTGGCCCTGTTTTGCGGCTGCGGCCATGAAGCCCTGACCGGCACCGAAGCTAGCAGTGGTGGAGGCGG	AGLLECCARCLVGAPFASLVATGLCFFGVALFCGCGHEALTGTE	43
CCCAGCCGGCCATGGCCCTGTTTTGCGGCTGCGGCCATGAAGCCCTGACCGGCACCGAAAAACTGATTGAAACCTATTTTAGCAAAAACTATCAGGATTATGAATATCTGATTAACGTGATTCATGCCTTTCAGTATGTGATTTATGGCGCTAGCAGTGGTGGAGGCGG	LFCGCGHEALTGTEKLIETYFSKNYQDYEYLINVIHAFQYVIYG	44
CCCAGCCGGCCATGGCCCTGATTAACGTGATTCATGCCTTTCAGTATGTGATTTATGGCACCGCCAGCTTTTTCTTTCTGTATGGCGCCCTGTTGCTGGCCGAAGGCTTTTATACCACGGGCGCCGTGCGCCAGATTTTTGGCGATTATGCTAGCAGTGGTGGAGGCGG	LINVIHAFQYVIYGTASFFFLYGALLLAEGFYTTGAVRQIFGDY	44
CCCAGCCGGCCATGGCCTTTTATACCACGGGCGCCGTGCGCCAGATTTTTGGCGATTATAAAACCACGATTTGCGGCAAAGGCCTGAGCGCCACCGTGACCGGCGGTCAGAAAGGCCGCGGCAGCCGCGGCCAGCATCAGGCCCATAGCGCTAGCAGTGGTGGAGGCGG	FYTTGAVRQIFGDYKTTICGKGLSATVTGGQKGRGSRGQHQAHS	44
CCCAGCCGGCCATGGCCCAGAAAGGCCGCGGCAGCCGCGGCCAGCATCAGGCCCATAGCCTGGAACGCGTGTGCCATTGCCTGGGCAAATGGCTGGGCCATCCAGATAAATTTGTGGGCATTACCTATGCCCTGACCGTGGTTTGGCTGGCTAGCAGTGGTGGAGGCGG	QKGRGSRGQHQAHSLERVCHCLGKWLGHPDKFVGITYALTVVWL	44
CCCAGCCGGCCATGGCCAAATTTGTGGGCATTACCTATGCCCTGACCGTGGTTTGGCTGTTGGTGTTTGCCTGCAGCGCCGTGCCAGTGTATATTTATTTTAACACCTGGACCACGTGCCAGAGCATTGCCTTTCCAAGCAAAACCAGCGCTAGCAGTGGTGGAGGCGG	KFVGITYALTVVWLLVFACSAVPVYIYFNTWTTCQSIAFPSKTS	44
CCCAGCCGGCCATGGCCTGGACCACGTGCCAGAGCATTGCCTTTCCAAGCAAAACCAGCGCCAGCATTGGCAGCCTGTGCGCCGATGCCCGCATGTATGGCGTGCTGCCGTGGAACGCCTTTCCAGGCAAAGTGTGCGGCAGCAACCTGGCTAGCAGTGGTGGAGGCGG	WTTCQSIAFPSKTSASIGSLCADARMYGVLPWNAFPGKVCGSNL	44
CCCAGCCGGCCATGGCCCCGTGGAACGCCTTTCCAGGCAAAGTGTGCGGCAGCAACCTGTTGAGCATTTGCAAAACCGCCGAATTTCAGATGACCTTTCATCTGTTTATTGCCGCGTTTGTGGGCGCCGCGGCCACCCTGGTGAGCCTGGCTAGCAGTGGTGGAGGCGG	PWNAFPGKVCGSNLLSICKTAEFQMTFHLFIAAFVGAAATLVSL	44
CCCAGCCGGCCATGGCCCAGATGACCTTTCATCTGTTTATTGCCGCGTTTGTGGGCGCCGCGGCCACCCTGGTGAGCCTGTTGACCTTTATGATTGCCGCGACCTATAACTTTGCCGTGCTGAAACTGATGGGCCGCGGCACCAAATTTGCTAGCAGTGGTGGAGGCGG	QMTFHLFIAAFVGAAATLVSLLTFMIAATYNFAVLKLMGRGTKF	44
CCCAGCCGGCCATGGCCATGATTTTTCTGACCGCCCTGCCACTGTTTTGGATTATGATTAGCGCCAGCCGCGGCGGTCATTGGGGCGCCTGGATGCCAAGCTCTATTAGCGCCTTTGAAGGCACCTGCGTGAGCATTCCATGCCGCTTTGCTAGCAGTGGTGGAGGCGG	MIFLTALPLFWIMISASRGGHWGAWMPSSISAFEGTCVSIPCRF	44
CCCAGCCGGCCATGGCCAGCGCCTTTGAAGGCACCTGCGTGAGCATTCCATGCCGCTTTGATTTTCCAGATGAACTGCGCCCAGCCGTGGTTCATGGCGTGTGGTATTTTAACAGCCCATATCCAAAAAACTATCCACCGGTGGTTTTTGCTAGCAGTGGTGGAGGCGG	SAFEGTCVSIPCRFDFPDELRPAVVHGVWYFNSPYPKNYPPVVF	44
CCCAGCCGGCCATGGCCTTTAACAGCCCATATCCAAAAAACTATCCACCGGTGGTTTTTAAAAGCCGCACCCAGGTGGTTCATGAAAGCTTTCAGGGCCGCAGCCGCCTGTTGGGCGATCTGGGCCTGCGCAACTGCACCCTGTTGCTGGCTAGCAGTGGTGGAGGCGG	FNSPYPKNYPPVVFKSRTQVVHESFQGRSRLLGDLGLRNCTLLL	44
CCCAGCCGGCCATGGCCCTGTTGGGCGATCTGGGCCTGCGCAACTGCACCCTGTTGCTGAGCAACGTGAGCCCAGAACTGGGCGGTAAATATTACTTTCGCGGCGATCTGGGCGGTTATAACCAGTATACCTTTAGCGAACATAGCGTGGCTAGCAGTGGTGGAGGCGG	LLGDLGLRNCTLLLSNVSPELGGKYYFRGDLGGYNQYTFSEHSV	44
CCCAGCCGGCCATGGCCCTGGGCGGTTATAACCAGTATACCTTTAGCGAACATAGCGTGCTGGATATTGTGAACACCCCAAACATTGTGGTTCCACCGGAAGTGGTTGCCGGCACCGAAGTGGAAGTGAGCTGCATGGTGCCAGATAACGCTAGCAGTGGTGGAGGCGG	LGGYNQYTFSEHSVLDIVNTPNIVVPPEVVAGTEVEVSCMVPDN	44
CCCAGCCGGCCATGGCCGCCGGCACCGAAGTGGAAGTGAGCTGCATGGTGCCAGATAACTGCCCAGAACTGCGCCCAGAACTGAGCTGGCTGGGCCATGAAGGCCTGGGCGAACCAGCCGTGCTGGGCCGCCTGCGCGAAGATGAAGGCGCTAGCAGTGGTGGAGGCGG	AGTEVEVSCMVPDNCPELRPELSWLGHEGLGEPAVLGRLREDEG	44
CCCAGCCGGCCATGGCCGGCGAACCAGCCGTGCTGGGCCGCCTGCGCGAAGATGAAGGCACCTGGGTGCAGGTGAGCCTGTTGCATTTTGTGCCAACCCGCGAAGCCAACGGCCATCGCCTGGGCTGCCAGGCCAGCTTTCCAAACACCGCTAGCAGTGGTGGAGGCGG	GEPAVLGRLREDEGTWVQVSLLHFVPTREANGHRLGCQASFPNT	44
CCCAGCCGGCCATGGCCAACGGCCATCGCCTGGGCTGCCAGGCCAGCTTTCCAAACACCACGCTGCAGTTTGAAGGCTATGCCAGCATGGATGTGAAATATCCACCGGTGATTGTGGAAATGAACAGCTCTGTGGAAGCCATTGAAGGCGCTAGCAGTGGTGGAGGCGG	NGHRLGCQASFPNTTLQFEGYASMDVKYPPVIVEMNSSVEAIEG	44
CCCAGCCGGCCATGGCCGTGATTGTGGAAATGAACAGCTCTGTGGAAGCCATTGAAGGCAGCCATGTGAGCCTGTTGTGCGGCGCCGATAGCAACCCACCGCCACTGTTGACCTGGATGCGCGATGGCACCGTGCTGCGCGAAGCCGTGGCTAGCAGTGGTGGAGGCGG	VIVEMNSSVEAIEGSHVSLLCGADSNPPPLLTWMRDGTVLREAV	44
CCCAGCCGGCCATGGCCCTGACCTGGATGCGCGATGGCACCGTGCTGCGCGAAGCCGTGGCCGAAAGCCTGTTGCTGGAACTGGAAGAGGTGACCCCAGCCGAAGATGGCGTGTATGCCTGCCTGGCCGAAAACGCCTATGGCCAGGATGCTAGCAGTGGTGGAGGCGG	LTWMRDGTVLREAVAESLLLELEEVTPAEDGVYACLAENAYGQD	44
CCCAGCCGGCCATGGCCGGCGTGTATGCCTGCCTGGCCGAAAACGCCTATGGCCAGGATAACCGCACCGTGGGCCTGAGCGTGATGTATGCCCCGTGGAAACCAACCGTGAACGGCACGATGGTGGCCGTGGAAGGCGAAACCGTGAGCGCTAGCAGTGGTGGAGGCGG	GVYACLAENAYGQDNRTVGLSVMYAPWKPTVNGTMVAVEGETVS	44
CCCAGCCGGCCATGGCCGTGAACGGCACGATGGTGGCCGTGGAAGGCGAAACCGTGAGCATTCTGTGCAGCACCCAGAGCAACCCAGATCCAATTCTGACCATTTTTAAAGAAAAACAGATTCTGAGCACCGTGATTTATGAAAGCGAAGCTAGCAGTGGTGGAGGCGG	VNGTMVAVEGETVSILCSTQSNPDPILTIFKEKQILSTVIYESE	44
CCCAGCCGGCCATGGCCAAAGAAAAACAGATTCTGAGCACCGTGATTTATGAAAGCGAACTGCAGCTGGAACTGCCAGCCGTGAGCCCAGAAGATGACGGCGAATATTGGTGCGTGGCCGAAAACCAGTATGGCCAGCGCGCCACCGCCGCTAGCAGTGGTGGAGGCGG	KEKQILSTVIYESELQLELPAVSPEDDGEYWCVAENQYGQRATA	44
CCCAGCCGGCCATGGCCTGGTGCGTGGCCGAAAACCAGTATGGCCAGCGCGCCACCGCCTTTAACCTGAGCGTGGAATTTGCCCCAGTGCTGTTGCTGGAAAGCCATTGCGCCGCGGCCCGCGATACCGTGCAGTGCCTGTGCGTGGTTGCTAGCAGTGGTGGAGGCGG	WCVAENQYGQRATAFNLSVEFAPVLLLESHCAAARDTVQCLCVV	44
CCCAGCCGGCCATGGCCTGCGCCGCGGCCCGCGATACCGTGCAGTGCCTGTGCGTGGTTAAAAGCAACCCAGAACCAAGCGTGGCCTTTGAACTGCCAAGCCGCAACGTGACCGTGAACGAAAGCGAACGCGAATTTGTGTATAGCGAAGCTAGCAGTGGTGGAGGCGG	CAAARDTVQCLCVVKSNPEPSVAFELPSRNVTVNESEREFVYSE	44
CCCAGCCGGCCATGGCCGTGACCGTGAACGAAAGCGAACGCGAATTTGTGTATAGCGAACGCAGCGGCCTGGTGCTGACCAGCATTCTGACCCTGCGCGGCCAGGCCCAGGCCCCACCGCGCGTGATTTGCACCGCCCGCAACCTGTATGCTAGCAGTGGTGGAGGCGG	VTVNESEREFVYSERSGLVLTSILTLRGQAQAPPRVICTARNLY	44
CCCAGCCGGCCATGGCCCAGGCCCCACCGCGCGTGATTTGCACCGCCCGCAACCTGTATGGCGCCAAAAGCCTGGAACTGCCATTTCAGGGCGCCCATCGCCTGATGTGGGCCAAAATTGGCCCAGTGGGCGCCGTGGTTGCCTTTGCCGCTAGCAGTGGTGGAGGCGG	QAPPRVICTARNLYGAKSLELPFQGAHRLMWAKIGPVGAVVAFA	44
CCCAGCCGGCCATGGCCTGGGCCAAAATTGGCCCAGTGGGCGCCGTGGTTGCCTTTGCCATTCTGATTGCCATTGTGTGCTATATTACCCAGACCCGCCGGAAAAAGAACGTGACCGAAAGCCCAAGCTTTAGCGCCGGCGATAACCCAGCTAGCAGTGGTGGAGGCGG	WAKIGPVGAVVAFAILIAIVCYITQTRRKKNVTESPSFSAGDNP	44
CCCAGCCGGCCATGGCCAACGTGACCGAAAGCCCAAGCTTTAGCGCCGGCGATAACCCACCGGTGCTGTTTAGCTCTGATTTTCGCATTAGCGGCGCCCCAGAAAAATATGAAAGCGAACGCCGGCTGGGCAGCGAACGCCGGCTGTTGGCTAGCAGTGGTGGAGGCGG	NVTESPSFSAGDNPPVLFSSDFRISGAPEKYESERRLGSERRLL	44
CCCAGCCGGCCATGGCCTATGAAAGCGAACGCCGGCTGGGCAGCGAACGCCGGCTGTTGGGCCTGCGCGGCGAACCACCGGAACTGGATCTGAGCTATAGCCATAGCGATCTGGGCAAACGCCCAACCAAAGATAGCTATACCCTGACCGCTAGCAGTGGTGGAGGCGG	YESERRLGSERRLLGLRGEPPELDLSYSHSDLGKRPTKDSYTLT	44
CCCAGCCGGCCATGGCCCTGTTGGGCCTGCGCGGCGAACCACCGGAACTGGATCTGAGCTATAGCCATAGCGATCTGGGCAAACGCCCAACCAAAGATAGCTATACCCTGACCGAAGAGCTGGCCGAATATGCCGAAATTCGCGTGAAAGCTAGCAGTGGTGGAGGCGG	LLGLRGEPPELDLSYSHSDLGKRPTKDSYTLTEELAEYAEIRVK	44
CCCAGCCGGCCATGGCCATGAGCCCAAGCCCAACCGCCCTGTTTTGCCTGGGCCTGTGCCTGGGCCGCGTGCCAGCCCAGAGCGGCCCACTGCCAAAACCAAGCCTGCAGGCCCTGCCAAGCTCTCTGGTGCCACTGGAAAAACCAGTGGCTAGCAGTGGTGGAGGCGG	MSPSPTALFCLGLCLGRVPAQSGPLPKPSLQALPSSLVPLEKPV	44
CCCAGCCGGCCATGGCCCAGGCCCTGCCAAGCTCTCTGGTGCCACTGGAAAAACCAGTGACCCTGCGCTGCCAGGGCCCACCGGGCGTGGATCTGTATCGCCTGGAAAAACTGAGCTCTAGCCGCTATCAGGATCAGGCCGTGCTGTTTGCTAGCAGTGGTGGAGGCGG	QALPSSLVPLEKPVTLRCQGPPGVDLYRLEKLSSSRYQDQAVLF	44
CCCAGCCGGCCATGGCCAAACTGAGCTCTAGCCGCTATCAGGATCAGGCCGTGCTGTTTATTCCAGCCATGAAACGCAGCCTGGCCGGCCGCTATCGCTGCAGCTATCAGAACGGCAGCCTGTGGAGCCTGCCAAGCGATCAGCTGGAAGCTAGCAGTGGTGGAGGCGG	KLSSSRYQDQAVLFIPAMKRSLAGRYRCSYQNGSLWSLPSDQLE	44
CCCAGCCGGCCATGGCCCAGAACGGCAGCCTGTGGAGCCTGCCAAGCGATCAGCTGGAACTGGTGGCCACCGGCGTGTTTGCCAAACCAAGCCTGAGCGCCCAGCCAGGCCCAGCCGTGAGCTCTGGCGGTGATGTGACCCTGCAGTGCGCTAGCAGTGGTGGAGGCGG	QNGSLWSLPSDQLELVATGVFAKPSLSAQPGPAVSSGGDVTLQC	44
CCCAGCCGGCCATGGCCGGCCCAGCCGTGAGCTCTGGCGGTGATGTGACCCTGCAGTGCCAGACCCGCTATGGCTTTGATCAGTTTGCCCTGTATAAAGAAGGCGATCCAGCCCCATATAAAAACCCAGAACGCTGGTATCGCGCCAGCGCTAGCAGTGGTGGAGGCGG	GPAVSSGGDVTLQCQTRYGFDQFALYKEGDPAPYKNPERWYRAS	44
CCCAGCCGGCCATGGCCCCAGCCCCATATAAAAACCCAGAACGCTGGTATCGCGCCAGCTTTCCAATTATCACCGTGACCGCCGCGCATAGCGGCACCTATCGCTGCTATAGCTTTAGCTCTCGCGATCCATATCTGTGGAGCGCCCCAGCTAGCAGTGGTGGAGGCGG	PAPYKNPERWYRASFPIITVTAAHSGTYRCYSFSSRDPYLWSAP	44
CCCAGCCGGCCATGGCCTATAGCTTTAGCTCTCGCGATCCATATCTGTGGAGCGCCCCAAGCGATCCACTGGAACTGGTGGTTACCGGCACCAGCGTGACCCCAAGCCGCCTGCCAACCGAACCACCGAGCCCAGTGGCCGAATTTAGCGCTAGCAGTGGTGGAGGCGG	YSFSSRDPYLWSAPSDPLELVVTGTSVTPSRLPTEPPSPVAEFS	44
CCCAGCCGGCCATGGCCCGCCTGCCAACCGAACCACCGAGCCCAGTGGCCGAATTTAGCGAAGCCACCGCCGAACTGACCGTGAGCTTTACCAACGAAGTGTTTACCACGGAAACCAGCCGCAGCATTACCGCCAGCCCAAAAGAAAGCGCTAGCAGTGGTGGAGGCGG	RLPTEPPSPVAEFSEATAELTVSFTNEVFTTETSRSITASPKES	44
CCCAGCCGGCCATGGCCACCGAAACCAGCCGCAGCATTACCGCCAGCCCAAAAGAAAGCGATAGCCCAGCCGGCCCAGCCCGCCAGTATTACACCAAAGGCAACCTGGTGCGCATTTGCCTGGGCGCCGTGATTCTGATTATCCTGGCCGCTAGCAGTGGTGGAGGCGG	TETSRSITASPKESDSPAGPARQYYTKGNLVRICLGAVILIILA	44
CCCAGCCGGCCATGGCCGTGCGCATTTGCCTGGGCGCCGTGATTCTGATTATCCTGGCCGGCTTTCTGGCCGAAGATTGGCATAGCCGCCGGAAACGCCTGCGCCATCGCGGCCGCGCCGTGCAGCGCCCACTGCCACCGCTGCCACCGGCTAGCAGTGGTGGAGGCGG	VRICLGAVILIILAGFLAEDWHSRRKRLRHRGRAVQRPLPPLPP	44
CCCAGCCGGCCATGGCCAAACGCCTGCGCCATCGCGGCCGCGCCGTGCAGCGCCCACTGCCACCGCTGCCACCGCTGCCACTGACCCGCAAAAGCAACGGCGGTCAGGATGGCGGTCGCCAGGATGTGCATAGCCGCGGCCTGTGCAGCGCTAGCAGTGGTGGAGGCGG	KRLRHRGRAVQRPLPPLPPLPLTRKSNGGQDGGRQDVHSRGLCS	44
CCCAGCCGGCCATGGCCGTGAGCTTTAGCATTGAAGCCAAAGTGCGCGGCTGCCCACAGGAAAAAGAAAAAAGCTTTACCATTAAACCAGTGGGCTTTAAAGATAGCCTGATTGTGCAGGTGACCTTTGATTGCGATTGCGCCTGCCAGGCTAGCAGTGGTGGAGGCGG	VSFSIEAKVRGCPQEKEKSFTIKPVGFKDSLIVQVTFDCDCACQ	44
CCCAGCCGGCCATGGCCCTGATTGTGCAGGTGACCTTTGATTGCGATTGCGCCTGCCAGGCCCAGGCCGAACCAAACAGCCATCGCTGCAACAATGGCAACGGCACCTTTGAATGCGGCGTGTGCCGCTGCGGCCCAGGCTGGCTGGGCGCTAGCAGTGGTGGAGGCGG	LIVQVTFDCDCACQAQAEPNSHRCNNGNGTFECGVCRCGPGWLG	44
CCCAGCCGGCCATGGCCTTTGAATGCGGCGTGTGCCGCTGCGGCCCAGGCTGGCTGGGCAGCCAGTGCGAATGCAGCGAAGAGGATTATCGCCCAAGCCAGCAAGATGAATGCAGCCCACGCGAAGGCCAGCCAGTGTGCAGCCAGCGCGCTAGCAGTGGTGGAGGCGG	FECGVCRCGPGWLGSQCECSEEDYRPSQQDECSPREGQPVCSQR	44
CCCAGCCGGCCATGGCCGAATGCAGCCCACGCGAAGGCCAGCCAGTGTGCAGCCAGCGCGGCGAATGCCTGTGCGGCCAGTGCGTGTGCCATAGCTCTGATTTTGGCAAAATTACCGGCAAATATTGCGAATGCGATGACTTTAGCTGCGCTAGCAGTGGTGGAGGCGG	ECSPREGQPVCSQRGECLCGQCVCHSSDFGKITGKYCECDDFSC	44
CCCAGCCGGCCATGGCCGTGTGCAGCCAGCGCGGCGAATGCCTGTGCGGCCAGTGCGTGTGCCATAGCTCTGATTTTGGCAAAATTACCGGCAAATATTGCGAATGCGATGACTTTAGCTGCGTGCGCTATAAAGGCGAAATGTGCAGCGCTAGCAGTGGTGGAGGCGG	VCSQRGECLCGQCVCHSSDFGKITGKYCECDDFSCVRYKGEMCS	44
CCCAGCCGGCCATGGCCATGCCAGCCTGGGGCGCCCTGTTTCTGTTGTGGGCCACCGCCGAAGCCACCAAAGATTGCCCAAGCCCATGCACCTGCCGCGCCCTGGAAACGATGGGCCTGTGGGTGGATTGCCGCGGTCATGGCCTGACCGCTAGCAGTGGTGGAGGCGG	MPAWGALFLLWATAEATKDCPSPCTCRALETMGLWVDCRGHGLT	44
CCCAGCCGGCCATGGCCACGATGGGCCTGTGGGTGGATTGCCGCGGTCATGGCCTGACCGCCCTGCCAGCCCTGCCAGCCCGCACCCGCCATCTGTTGCTGGCCAACAATAGCCTGCAGAGCGTGCCACCGGGCGCCTTTGATCATCTGGCTAGCAGTGGTGGAGGCGG	TMGLWVDCRGHGLTALPALPARTRHLLLANNSLQSVPPGAFDHL	44
CCCAGCCGGCCATGGCCAACAGCCTGCAGAGCGTGCCACCGGGCGCCTTTGATCATCTGCCACAGCTGCAGACCCTGGATGTGACCCAGAACCCGTGGCATTGCGATTGCAGCCTGACCTATCTGCGCCTGTGGCTGGAAGATCGCACCGCTAGCAGTGGTGGAGGCGG	NSLQSVPPGAFDHLPQLQTLDVTQNPWHCDCSLTYLRLWLEDRT	44
CCCAGCCGGCCATGGCCTGCAGCCTGACCTATCTGCGCCTGTGGCTGGAAGATCGCACCCCAGAAGCCCTGTTGCAGGTGCGCTGCGCCAGCCCAAGCCTGGCCGCGCATGGCCCACTGGGCCGCCTGACCGGCTATCAGCTGGGCAGCGCTAGCAGTGGTGGAGGCGG	CSLTYLRLWLEDRTPEALLQVRCASPSLAAHGPLGRLTGYQLGS	44
CCCAGCCGGCCATGGCCCACGGCCCACTGGGCCGCCTGACCGGCTATCAGCTGGGCAGCTGCGGCTGGCAGCTGCAGGCCAGCTGGGTGCGCCCAGGCGTGCTGTGGGATGTGGCCCTGGTGGCCGTGGCCGCGCTGGGCCTGGCCCTGGCTAGCAGTGGTGGAGGCGG	HGPLGRLTGYQLGSCGWQLQASWVRPGVLWDVALVAVAALGLAL	44
CCCAGCCGGCCATGGCCAGCTGCGGCTGGCAGCTGCAGGCCAGCTGGGTGCGCCCAGGCGTGCTGTGGGATGTGGCCCTGGTGGCCGTGGCCGCGCTGGGCCTGGCCCTGTTGGCCGGCCTGTTGTGCGCCACCACGGAAGCCCTGGATGCTAGCAGTGGTGGAGGCGG	SCGWQLQASWVRPGVLWDVALVAVAALGLALLAGLLCATTEALD	44
CCCAGCCGGCCATGGCCATGCTGCGCCTGCCAACCGTGTTTCGCCAGATGCGCCCAGTGAGCCGCGTGCTGGCCCCACATCTGACCCGCGCCTATGCCAAAGATGTGAAATTTGGCGCCGATGCCCGCGCCCTGATGCTGCAGGGCGTGGCTAGCAGTGGTGGAGGCGG	MLRLPTVFRQMRPVSRVLAPHLTRAYAKDVKFGADARALMLQGV	44
CCCAGCCGGCCATGGCCAAATTTGGCGCCGATGCCCGCGCCCTGATGCTGCAGGGCGTGGATCTGTTGGCCGATGCCGTGGCCGTGACGATGGGCCCAAAAGGCCGCACCGTGATTATCGAACAGAGCTGGGGCAGCCCAAAAGTGACCGCTAGCAGTGGTGGAGGCGG	KFGADARALMLQGVDLLADAVAVTMGPKGRTVIIEQSWGSPKVT	44
CCCAGCCGGCCATGGCCACCGTGATTATCGAACAGAGCTGGGGCAGCCCAAAAGTGACCAAAGATGGCGTGACCGTGGCCAAAAGCATTGATCTGAAAGATAAATATAAAAACATTGGCGCCAAACTGGTGCAGGATGTGGCCAACAATGCTAGCAGTGGTGGAGGCGG	TVIIEQSWGSPKVTKDGVTVAKSIDLKDKYKNIGAKLVQDVANN	44
CCCAGCCGGCCATGGCCAAAAACATTGGCGCCAAACTGGTGCAGGATGTGGCCAACAATACCAACGAAGAGGCCGGCGATGGCACCACGACCGCCACCGTGCTGGCCCGCAGCATTGCCAAAGAAGGCTTTGAAAAAATTAGCAAAGGCGCTAGCAGTGGTGGAGGCGG	KNIGAKLVQDVANNTNEEAGDGTTTATVLARSIAKEGFEKISKG	44
CCCAGCCGGCCATGGCCCGCAGCATTGCCAAAGAAGGCTTTGAAAAAATTAGCAAAGGCGCCAACCCAGTGGAAATTCGCCGGGGCGTGATGCTGGCCGTGGATGCCGTGATTGCCGAACTGAAAAAGCAGAGCAAACCAGTGACCACGGCTAGCAGTGGTGGAGGCGG	RSIAKEGFEKISKGANPVEIRRGVMLAVDAVIAELKKQSKPVTT	44
CCCAGCCGGCCATGGCCGTGATTGCCGAACTGAAAAAGCAGAGCAAACCAGTGACCACGCCAGAAGAGATTGCCCAGGTGGCCACCATTAGCGCCAACGGCGATAAAGAAATTGGCAACATTATCAGCGATGCCATGAAAAAGGTGGGCGCTAGCAGTGGTGGAGGCGG	VIAELKKQSKPVTTPEEIAQVATISANGDKEIGNIISDAMKKVG	44
CCCAGCCGGCCATGGCCGAAATTGGCAACATTATCAGCGATGCCATGAAAAAGGTGGGCCGCAAAGGCGTGATTACCGTGAAAGATGGCAAAACCCTGAACGATGAACTGGAAATTATCGAAGGCATGAAATTTGATCGCGGCTATATTGCTAGCAGTGGTGGAGGCGG	EIGNIISDAMKKVGRKGVITVKDGKTLNDELEIIEGMKFDRGYI	44
CCCAGCCGGCCATGGCCCTGGAAATTATCGAAGGCATGAAATTTGATCGCGGCTATATTAGCCCATATTTTATTAACACCAGCAAAGGCCAGAAATGCGAATTTCAGGATGCCTATGTGCTGTTGAGCGAAAAAAAGATTAGCTCTATTGCTAGCAGTGGTGGAGGCGG	LEIIEGMKFDRGYISPYFINTSKGQKCEFQDAYVLLSEKKISSI	44
CCCAGCCGGCCATGGCCGATGCCTATGTGCTGTTGAGCGAAAAAAAGATTAGCTCTATTCAGAGCATTGTGCCAGCCCTGGAAATTGCCAACGCCCATCGCAAACCACTGGTGATTATCGCCGAAGATGTGGATGGCGAAGCCCTGAGCGCTAGCAGTGGTGGAGGCGG	DAYVLLSEKKISSIQSIVPALEIANAHRKPLVIIAEDVDGEALS	44
CCCAGCCGGCCATGGCCCTGGTGATTATCGCCGAAGATGTGGATGGCGAAGCCCTGAGCACCCTGGTGCTGAACCGCCTGAAAGTGGGCCTGCAGGTGGTTGCCGTGAAAGCCCCAGGCTTTGGCGATAACCGCAAAAACCAGCTGAAAGCTAGCAGTGGTGGAGGCGG	LVIIAEDVDGEALSTLVLNRLKVGLQVVAVKAPGFGDNRKNQLK	44
CCCAGCCGGCCATGGCCAAAGCCCCAGGCTTTGGCGATAACCGCAAAAACCAGCTGAAAGATATGGCCATTGCCACCGGCGGTGCCGTGTTTGGCGAAGAGGGCCTGACCCTGAACCTGGAAGATGTGCAGCCACATGATCTGGGCAAAGCTAGCAGTGGTGGAGGCGG	KAPGFGDNRKNQLKDMAIATGGAVFGEEGLTLNLEDVQPHDLGK	44
CCCAGCCGGCCATGGCCACCCTGAACCTGGAAGATGTGCAGCCACATGATCTGGGCAAAGTGGGCGAAGTGATTGTGACCAAAGATGACGCCATGCTGTTGAAAGGCAAAGGCGATAAAGCCCAGATTGAAAAACGCATTCAGGAAATTGCTAGCAGTGGTGGAGGCGG	TLNLEDVQPHDLGKVGEVIVTKDDAMLLKGKGDKAQIEKRIQEI	44
CCCAGCCGGCCATGGCCAAAGGCGATAAAGCCCAGATTGAAAAACGCATTCAGGAAATTATCGAACAGCTGGATGTGACCACGAGCGAATATGAAAAAGAAAAACTGAACGAACGCCTGGCCAAACTGAGCGATGGCGTGGCCGTGCTGGCTAGCAGTGGTGGAGGCGG	KGDKAQIEKRIQEIIEQLDVTTSEYEKEKLNERLAKLSDGVAVL	44
CCCAGCCGGCCATGGCCAACGAACGCCTGGCCAAACTGAGCGATGGCGTGGCCGTGCTGAAAGTGGGCGGCACCAGCGATGTGGAAGTGAACGAAAAAAAGGATCGCGTGACCGATGCCCTGAACGCCACCCGCGCCGCGGTGGAAGAGGCTAGCAGTGGTGGAGGCGG	NERLAKLSDGVAVLKVGGTSDVEVNEKKDRVTDALNATRAAVEE	44
CCCAGCCGGCCATGGCCGTGACCGATGCCCTGAACGCCACCCGCGCCGCGGTGGAAGAGGGCATTGTGCTGGGCGGTGGCTGCGCCCTGTTGCGCTGCATTCCAGCCCTGGATAGCCTGACCCCAGCCAACGAAGATCAGAAAATTGGCGCTAGCAGTGGTGGAGGCGG	VTDALNATRAAVEEGIVLGGGCALLRCIPALDSLTPANEDQKIG	44
CCCAGCCGGCCATGGCCCTGGATAGCCTGACCCCAGCCAACGAAGATCAGAAAATTGGCATTGAAATTATCAAACGCACCCTGAAAATTCCAGCCATGACCATTGCCAAAAACGCCGGCGTGGAAGGCAGCCTGATTGTGGAAAAAATTGCTAGCAGTGGTGGAGGCGG	LDSLTPANEDQKIGIEIIKRTLKIPAMTIAKNAGVEGSLIVEKI	44
CCCAGCCGGCCATGGCCAAAAACGCCGGCGTGGAAGGCAGCCTGATTGTGGAAAAAATTATGCAGAGCTCTAGCGAAGTGGGCTATGATGCGATGGCCGGCGATTTTGTGAACATGGTGGAAAAAGGCATTATCGATCCAACCAAAGTGGCTAGCAGTGGTGGAGGCGG	KNAGVEGSLIVEKIMQSSSEVGYDAMAGDFVNMVEKGIIDPTKV	44
CCCAGCCGGCCATGGCCGTGAACATGGTGGAAAAAGGCATTATCGATCCAACCAAAGTGGTTCGCACCGCCCTGTTGGATGCCGCGGGCGTGGCCAGCCTGTTGACCACGGCCGAAGTGGTTGTGACCGAAATTCCAAAAGAAGAGAAAGCTAGCAGTGGTGGAGGCGG	VNMVEKGIIDPTKVVRTALLDAAGVASLLTTAEVVVTEIPKEEK	44
CCCAGCCGGCCATGGCCCTGGATGCCGCGGGCGTGGCCAGCCTGTTGACCACGGCCGAAGTGGTTGTGACCGAAATTCCAAAAGAAGAGAAAGATCCAGGCATGGGCGCGATGGGCGGTATGGGCGGTGGCATGGGCGGTGGCATGTTTGCTAGCAGTGGTGGAGGCGG	LDAAGVASLLTTAEVVVTEIPKEEKDPGMGAMGGMGGGMGGGMF	44
CCCAGCCGGCCATGGCCATGAGCTGGAGCTTTCTGACCCGCCTGTTGGAAGAGATTCATAACCATAGCACCTTTGTGGGCAAAATTTGGCTGACCGTGCTGATTGTGTTTCGCATTGTGCTGACCGCCGTGGGCGGTGAAAGCATTTATGCTAGCAGTGGTGGAGGCGG	MSWSFLTRLLEEIHNHSTFVGKIWLTVLIVFRIVLTAVGGESIY	44
CCCAGCCGGCCATGGCCTTTCGCATTGTGCTGACCGCCGTGGGCGGTGAAAGCATTTATTACGATGAACAGAGCAAATTTGTGTGCAACACCGAACAGCCAGGCTGCGAAAACGTGTGCTATGATGCCTTTGCCCCACTGAGCCATGTGGCTAGCAGTGGTGGAGGCGG	FRIVLTAVGGESIYYDEQSKFVCNTEQPGCENVCYDAFAPLSHV	44
CCCAGCCGGCCATGGCCGAAAACGTGTGCTATGATGCCTTTGCCCCACTGAGCCATGTGCGCTTTTGGGTGTTTCAGATTATCCTGGTGGCCACCCCAAGCGTGATGTATCTGGGCTATGCCATTCATAAAATTGCCAAAATGGAACATGCTAGCAGTGGTGGAGGCGG	ENVCYDAFAPLSHVRFWVFQIILVATPSVMYLGYAIHKIAKMEH	44
CCCAGCCGGCCATGGCCTATCTGGGCTATGCCATTCATAAAATTGCCAAAATGGAACATGGCGAAGCCGATAAAAAGGCCGCGCGCAGCAAACCATATGCCATGCGCTGGAAACAGCATCGCGCCCTGGAAGAGACCGAAGAGGATAACGCTAGCAGTGGTGGAGGCGG	YLGYAIHKIAKMEHGEADKKAARSKPYAMRWKQHRALEETEEDN	44
CCCAGCCGGCCATGGCCTGGAAACAGCATCGCGCCCTGGAAGAGACCGAAGAGGATAACGAAGAGGATCCAATGATGTATCCAGAAATGGAACTGGAAAGCGATAAAGAAAACAAAGAACAGAGCCAGCCAAAACCAAAACATGATGGCGCTAGCAGTGGTGGAGGCGG	WKQHRALEETEEDNEEDPMMYPEMELESDKENKEQSQPKPKHDG	44
CCCAGCCGGCCATGGCCGAAAACAAAGAACAGAGCCAGCCAAAACCAAAACATGATGGCCGCCGGCGCATTCGCGAAGATGGCCTGATGAAAATTTATGTGCTGCAGCTGTTGGCCCGCACCGTGTTTGAAGTGGGCTTTCTGATTGGCGCTAGCAGTGGTGGAGGCGG	ENKEQSQPKPKHDGRRRIREDGLMKIYVLQLLARTVFEVGFLIG	44
CCCAGCCGGCCATGGCCCTGTTGGCCCGCACCGTGTTTGAAGTGGGCTTTCTGATTGGCCAGTATTTTCTGTATGGCTTTCAGGTGCATCCATTTTATGTGTGCAGCCGCCTGCCATGCCCACATAAAATTGATTGCTTTATTAGCCGCGCTAGCAGTGGTGGAGGCGG	LLARTVFEVGFLIGQYFLYGFQVHPFYVCSRLPCPHKIDCFISR	44
CCCAGCCGGCCATGGCCCGCCTGCCATGCCCACATAAAATTGATTGCTTTATTAGCCGCCCAACCGAAAAAACCATTTTTCTGTTGATTATGTATGGCGTGACCGGCCTGTGCCTGTTGCTGAACATTTGGGAAATGCTGCATCTGGGCGCTAGCAGTGGTGGAGGCGG	RLPCPHKIDCFISRPTEKTIFLLIMYGVTGLCLLLNIWEMLHLG	44
CCCAGCCGGCCATGGCCCTGTGCCTGTTGCTGAACATTTGGGAAATGCTGCATCTGGGCTTTGGCACCATTCGCGATAGCCTGAACAGCAAACGCCGGGAACTGGAAGATCCAGGCGCCTATAACTATCCATTTACCTGGAACACCCCAGCTAGCAGTGGTGGAGGCGG	LCLLLNIWEMLHLGFGTIRDSLNSKRRELEDPGAYNYPFTWNTP	44
CCCAGCCGGCCATGGCCGATCCAGGCGCCTATAACTATCCATTTACCTGGAACACCCCAAGCGCCCCACCGGGCTATAACATTGCCGTGAAACCAGATCAGATTCAGTATACCGAACTGAGCAACGCCAAAATTGCCTATAAACAGAACGCTAGCAGTGGTGGAGGCGG	DPGAYNYPFTWNTPSAPPGYNIAVKPDQIQYTELSNAKIAYKQN	44
CCCAGCCGGCCATGGCCTATACCGAACTGAGCAACGCCAAAATTGCCTATAAACAGAACAAAGCCAACACCGCCCAGGAACAGCAATATGGCAGCCATGAAGAGAACCTGCCAGCCGATCTGGAAGCCCTGCAGCGCGAAATTCGCATGGCTAGCAGTGGTGGAGGCGG	YTELSNAKIAYKQNKANTAQEQQYGSHEENLPADLEALQREIRM	44
CCCAGCCGGCCATGGCCCTGCCAGCCGATCTGGAAGCCCTGCAGCGCGAAATTCGCATGGCCCAGGAACGCCTGGATCTGGCCGTGCAGGCCTATAGCCATCAGAACAATCCACATGGCCCACGCGAAAAAAAGGCCAAAGTGGGCAGCGCTAGCAGTGGTGGAGGCGG	LPADLEALQREIRMAQERLDLAVQAYSHQNNPHGPREKKAKVGS	44
CCCAGCCGGCCATGGCCGTGCAGGCCTATAGCCATCAGAACAATCCACATGGCCCACGCGAAAAAAAGGCCAAAGTGGGCAGCAAAGCCGGCAGCAACAAAAGCACCGCCAGCTCTAAAAGCGGCGATGGCAAAACCAGCGTGTGGATTGCTAGCAGTGGTGGAGGCGG	VQAYSHQNNPHGPREKKAKVGSKAGSNKSTASSKSGDGKTSVWI	44
CCCAGCCGGCCATGGCCGCCGCGCGCGCCTGCCTGCAGGCCGTGAAATATCTGATGTTTGCCTTTAACCTGTTGTTTTGGCTGGGCGGTTGCGGCGTGCTGGGCGTGGGCATTTGGCTGGCCGCGACCCAGGGCAGCTTTGCCACCCTGGCTAGCAGTGGTGGAGGCGG	AARACLQAVKYLMFAFNLLFWLGGCGVLGVGIWLAATQGSFATL	43
CCCAGCCGGCCATGGCCGGCATTTGGCTGGCCGCGACCCAGGGCAGCTTTGCCACCCTGAGCTCTAGCTTTCCAAGCCTGAGCGCCGCGAACCTGTTGATTATCACCGGCGCCTTTGTGATGGCCATTGGCTTTGTGGGCTGCCTGGGCGCTAGCAGTGGTGGAGGCGG	GIWLAATQGSFATLSSSFPSLSAANLLIITGAFVMAIGFVGCLG	44
CCCAGCCGGCCATGGCCGGCGCCTTTGTGATGGCCATTGGCTTTGTGGGCTGCCTGGGCGCCATTAAAGAAAACAAATGCCTGTTGCTGACCTTTTTCCTGTTGCTGTTGCTGGTGTTTCTGTTGGAAGCCACCATTGCCATTCTGTTTGCTAGCAGTGGTGGAGGCGG	GAFVMAIGFVGCLGAIKENKCLLLTFFLLLLLVFLLEATIAILF	44
CCCAGCCGGCCATGGCCCTGTTGGTGTTTCTGTTGGAAGCCACCATTGCCATTCTGTTTTTCGCCTATACCGATAAAATTGATCGCTATGCCCAGCAAGATCTGAAAAAGGGCCTGCATCTGTATGGCACCCAGGGCAACGTGGGCCTGGCTAGCAGTGGTGGAGGCGG	LLVFLLEATIAILFFAYTDKIDRYAQQDLKKGLHLYGTQGNVGL	44
CCCAGCCGGCCATGGCCAAAGGCCTGCATCTGTATGGCACCCAGGGCAACGTGGGCCTGACCAACGCCTGGAGCATTATCCAGACCGATTTTCGCTGCTGTGGCGTGAGCAACTATACCGATTGGTTTGAAGTGTATAACGCCACCCGCGCTAGCAGTGGTGGAGGCGG	KGLHLYGTQGNVGLTNAWSIIQTDFRCCGVSNYTDWFEVYNATR	44
CCCAGCCGGCCATGGCCAGCAACTATACCGATTGGTTTGAAGTGTATAACGCCACCCGCGTGCCAGATAGCTGCTGTCTGGAATTTAGCGAAAGCTGCGGCCTGCATGCCCCAGGCACCTGGTGGAAAGCCCCATGCTATGAAACCGTGGCTAGCAGTGGTGGAGGCGG	SNYTDWFEVYNATRVPDSCCLEFSESCGLHAPGTWWKAPCYETV	44
CCCAGCCGGCCATGGCCGCCCCAGGCACCTGGTGGAAAGCCCCATGCTATGAAACCGTGAAAGTGTGGCTGCAGGAAAACCTGTTGGCCGTGGGCATTTTTGGCCTGTGCACCGCCCTGGTGCAGATTCTGGGCCTGACCTTTGCGATGGCTAGCAGTGGTGGAGGCGG	APGTWWKAPCYETVKVWLQENLLAVGIFGLCTALVQILGLTFAM	44
CCCAGCCGGCCATGGCCAAAGTGTGGCTGCAGGAAAACCTGTTGGCCGTGGGCATTTTTGGCCTGTGCACCGCCCTGGTGCAGATTCTGGGCCTGACCTTTGCCATGACCATGTATTGCCAGGTGGTTAAAGCCGATACCTATTGCGCCGCTAGCAGTGGTGGAGGCGG	KVWLQENLLAVGIFGLCTALVQILGLTFAMTMYCQVVKADTYCA	44
CCCAGCCGGCCATGGCCGCCGCGCTGTGGATGCGCCTGTTGCCACTGTTGGCCCTGTTGGCCCTGTGGGGCCCAGATCCAGCCGCGGCCTTTGTGAACCAGCATCTGTGCGGCAGCCATCTGGTGGAAGCCCTGTATCTGGTGTGCGGCGCTAGCAGTGGTGGAGGCGG	AALWMRLLPLLALLALWGPDPAAAFVNQHLCGSHLVEALYLVCG	43
CCCAGCCGGCCATGGCCTGCGGCAGCCATCTGGTGGAAGCCCTGTATCTGGTGTGCGGCGAACGCGGCTTTTTCTATACCCCAAAAACCCGCCGGGAAGCCGAAGATCTGCAGGTGGGCCAGGTGGAACTGGGCGGTGGCCCAGGCGCCGCTAGCAGTGGTGGAGGCGG	CGSHLVEALYLVCGERGFFYTPKTRREAEDLQVGQVELGGGPGA	44
CCCAGCCGGCCATGGCCCTGCAGGTGGGCCAGGTGGAACTGGGCGGTGGCCCAGGCGCCGGCAGCCTGCAGCCACTGGCCCTGGAAGGCAGCCTGCAGAAACGCGGCATTGTGGAACAGTGCTGTACCAGCATTTGCAGCCTGTATCAGGCTAGCAGTGGTGGAGGCGG	LQVGQVELGGGPGAGSLQPLALEGSLQKRGIVEQCCTSICSLYQ	44
CCCAGCCGGCCATGGCCGAACTGGGCGGTGGCCCAGGCGCCGGCAGCCTGCAGCCACTGGCCCTGGAAGGCAGCCTGCAGAAACGCGGCATTGTGGAACAGTGCTGTACCAGCATTTGCAGCCTGTATCAGCTGGAAAACTATTGCAACGCTAGCAGTGGTGGAGGCGG	ELGGGPGAGSLQPLALEGSLQKRGIVEQCCTSICSLYQLENYCN	44
CCCAGCCGGCCATGGCCGCCGCGAGCCCAGGCAGCGGCTTTTGGAGCTTTGGCAGCGAAGATGGCAGCGGCGATAGCGAAAACCCAGGCACCGCCCGCGCCTGGTGCCAGGTGGCCCAGAAATTTACCGGCGGTATTGGCAACAAACTGGCTAGCAGTGGTGGAGGCGG	AASPGSGFWSFGSEDGSGDSENPGTARAWCQVAQKFTGGIGNKL	43
CCCAGCCGGCCATGGCCCAGGTGGCCCAGAAATTTACCGGCGGTATTGGCAACAAACTGTGCGCCCTGTTGTATGGCGATGCCGAAAAACCAGCCGAAAGCGGCGGTAGCCAGCCACCGCGCGCCGCGGCCCGCAAAGCCGCGTGCGCCGCTAGCAGTGGTGGAGGCGG	QVAQKFTGGIGNKLCALLYGDAEKPAESGGSQPPRAAARKAACA	44
CCCAGCCGGCCATGGCCAGCCAGCCACCGCGCGCCGCGGCCCGCAAAGCCGCGTGCGCCTGCGATCAGAAACCATGCAGCTGCAGCAAAGTGGATGTGAACTATGCCTTTCTGCATGCCACCGATCTGTTGCCAGCCTGCGATGGCGAAGCTAGCAGTGGTGGAGGCGG	SQPPRAAARKAACACDQKPCSCSKVDVNYAFLHATDLLPACDGE	44
CCCAGCCGGCCATGGCCTTTCTGCATGCCACCGATCTGTTGCCAGCCTGCGATGGCGAACGCCCAACCCTGGCCTTTCTGCAGGATGTGATGAACATTCTGTTGCAGTATGTGGTTAAAAGCTTTGATCGCAGCACCAAAGTGATTGATGCTAGCAGTGGTGGAGGCGG	FLHATDLLPACDGERPTLAFLQDVMNILLQYVVKSFDRSTKVID	44
CCCAGCCGGCCATGGCCTATGTGGTTAAAAGCTTTGATCGCAGCACCAAAGTGATTGATTTTCATTATCCAAACGAACTGTTGCAGGAATATAACTGGGAACTGGCCGATCAGCCACAGAACCTGGAAGAGATTCTGATGCATTGCCAGGCTAGCAGTGGTGGAGGCGG	YVVKSFDRSTKVIDFHYPNELLQEYNWELADQPQNLEEILMHCQ	44
CCCAGCCGGCCATGGCCGATCAGCCACAGAACCTGGAAGAGATTCTGATGCATTGCCAGACCACGCTGAAATATGCCATTAAAACCGGCCATCCACGCTATTTTAACCAGCTGAGCACCGGCCTGGATATGGTGGGCCTGGCCGCGGATGCTAGCAGTGGTGGAGGCGG	DQPQNLEEILMHCQTTLKYAIKTGHPRYFNQLSTGLDMVGLAAD	44
CCCAGCCGGCCATGGCCCAGCTGAGCACCGGCCTGGATATGGTGGGCCTGGCCGCGGATTGGCTGACCAGCACCGCCAACACCAACATGTTTACCTATGAAATTGCCCCAGTGTTTGTGCTGTTGGAATATGTGACCCTGAAAAAGATGGCTAGCAGTGGTGGAGGCGG	QLSTGLDMVGLAADWLTSTANTNMFTYEIAPVFVLLEYVTLKKM	44
CCCAGCCGGCCATGGCCCCAGTGTTTGTGCTGTTGGAATATGTGACCCTGAAAAAGATGCGCGAAATTATCGGCTGGCCAGGCGGTAGCGGCGATGGCATTTTTAGCCCAGGCGGTGCCATTAGCAACATGTATGCCATGATGATTGCCGCTAGCAGTGGTGGAGGCGG	PVFVLLEYVTLKKMREIIGWPGGSGDGIFSPGGAISNMYAMMIA	44
CCCAGCCGGCCATGGCCCCAGGCGGTGCCATTAGCAACATGTATGCCATGATGATTGCCCGCTTTAAAATGTTTCCAGAAGTGAAAGAAAAAGGCATGGCCGCGCTGCCACGCCTGATTGCCTTTACCAGCGAACATAGCCATTTTAGCGCTAGCAGTGGTGGAGGCGG	PGGAISNMYAMMIARFKMFPEVKEKGMAALPRLIAFTSEHSHFS	44
CCCAGCCGGCCATGGCCCCACGCCTGATTGCCTTTACCAGCGAACATAGCCATTTTAGCCTGAAAAAGGGCGCCGCGGCCCTGGGCATTGGCACCGATAGCGTGATTCTGATTAAATGCGATGAACGCGGCAAAATGATTCCAAGCGATGCTAGCAGTGGTGGAGGCGG	PRLIAFTSEHSHFSLKKGAAALGIGTDSVILIKCDERGKMIPSD	44
CCCAGCCGGCCATGGCCCTGATTAAATGCGATGAACGCGGCAAAATGATTCCAAGCGATCTGGAACGCCGGATTCTGGAAGCCAAACAGAAAGGCTTTGTGCCATTTCTGGTGAGCGCCACCGCCGGCACCACGGTGTATGGCGCCTTTGCTAGCAGTGGTGGAGGCGG	LIKCDERGKMIPSDLERRILEAKQKGFVPFLVSATAGTTVYGAF	44
CCCAGCCGGCCATGGCCCTGGTGAGCGCCACCGCCGGCACCACGGTGTATGGCGCCTTTGATCCACTGTTGGCCGTGGCCGATATTTGCAAAAAGTATAAAATTTGGATGCATGTGGATGCCGCGTGGGGCGGTGGCCTGTTGATGAGCGCTAGCAGTGGTGGAGGCGG	LVSATAGTTVYGAFDPLLAVADICKKYKIWMHVDAAWGGGLLMS	44
CCCAGCCGGCCATGGCCATGCATGTGGATGCCGCGTGGGGCGGTGGCCTGTTGATGAGCCGCAAACATAAATGGAAACTGAGCGGCGTGGAACGCGCCAACAGCGTGACCTGGAACCCACATAAAATGATGGGCGTGCCACTGCAGTGCGCTAGCAGTGGTGGAGGCGG	MHVDAAWGGGLLMSRKHKWKLSGVERANSVTWNPHKMMGVPLQC	44
CCCAGCCGGCCATGGCCACCTGGAACCCACATAAAATGATGGGCGTGCCACTGCAGTGCAGCGCCCTGTTGGTGCGCGAAGAGGGCCTGATGCAGAACTGCAACCAGATGCATGCCAGCTATCTGTTTCAGCAAGATAAACATTATGATGCTAGCAGTGGTGGAGGCGG	TWNPHKMMGVPLQCSALLVREEGLMQNCNQMHASYLFQQDKHYD	44
CCCAGCCGGCCATGGCCATGCATGCCAGCTATCTGTTTCAGCAAGATAAACATTATGATCTGAGCTATGATACCGGCGATAAAGCCCTGCAGTGCGGCCGCCATGTGGATGTGTTTAAACTGTGGCTGATGTGGCGCGCCAAAGGCACCGCTAGCAGTGGTGGAGGCGG	MHASYLFQQDKHYDLSYDTGDKALQCGRHVDVFKLWLMWRAKGT	44
CCCAGCCGGCCATGGCCGATGTGTTTAAACTGTGGCTGATGTGGCGCGCCAAAGGCACCACGGGCTTTGAAGCCCATGTGGATAAATGCCTGGAACTGGCCGAATATCTGTATAACATTATCAAAAACCGCGAAGGCTATGAAATGGTGGCTAGCAGTGGTGGAGGCGG	DVFKLWLMWRAKGTTGFEAHVDKCLELAEYLYNIIKNREGYEMV	44
CCCAGCCGGCCATGGCCCTGTATAACATTATCAAAAACCGCGAAGGCTATGAAATGGTGTTTGATGGCAAACCACAGCATACCAACGTGTGCTTTTGGTATATTCCACCGAGCCTGCGCACCCTGGAAGATAACGAAGAGCGCATGAGCGCTAGCAGTGGTGGAGGCGG	LYNIIKNREGYEMVFDGKPQHTNVCFWYIPPSLRTLEDNEERMS	44
CCCAGCCGGCCATGGCCCCAAGCCTGCGCACCCTGGAAGATAACGAAGAGCGCATGAGCCGCCTGAGCAAAGTGGCCCCAGTGATTAAAGCCCGCATGATGGAATATGGCACCACGATGGTGAGCTATCAGCCACTGGGCGATAAAGTGGCTAGCAGTGGTGGAGGCGG	PSLRTLEDNEERMSRLSKVAPVIKARMMEYGTTMVSYQPLGDKV	44
CCCAGCCGGCCATGGCCGGCACCACGATGGTGAGCTATCAGCCACTGGGCGATAAAGTGAACTTTTTCCGCATGGTGATTAGCAACCCAGCCGCGACCCATCAGGATATTGATTTTCTGATTGAAGAGATTGAACGCCTGGGCCAGGATGCTAGCAGTGGTGGAGGCGG	GTTMVSYQPLGDKVNFFRMVISNPAATHQDIDFLIEEIERLGQD	44
CCCAGCCGGCCATGGCCACCACGATGGTGAGCTATCAGCCACTGGGCGATAAAGTGAACTTTTTCCGCATGGTGATTAGCAACCCAGCCGCGACCCATCAGGATATTGATTTTCTGATTGAAGAGATTGAACGCCTGGGCCAGGATCTGGCTAGCAGTGGTGGAGGCGG	TTMVSYQPLGDKVNFFRMVISNPAATHQDIDFLIEEIERLGQDL	44
CCCAGCCGGCCATGGCCGCCGGCCCACCGCTGCCACTGTTGCTGTTGCTGTTGCTGTTGCTGCCACCGCGCGTGCTGCCAGCCGCGCCAAGCTCTGTGCCACGCGGCCGCCAGCTGCCAGGCCGCCTGGGCTGCCTGTTGGAAGAGGGCGCTAGCAGTGGTGGAGGCGG	AGPPLPLLLLLLLLLPPRVLPAAPSSVPRGRQLPGRLGCLLEEG	43
CCCAGCCGGCCATGGCCCGCCAGCTGCCAGGCCGCCTGGGCTGCCTGTTGGAAGAGGGCCTGTGCGGCGCCAGCGAAGCCTGCGTGAACGATGGCGTGTTTGGCCGCTGCCAGAAAGTGCCAGCGATGGATTTTTATCGCTATGAAGTGGCTAGCAGTGGTGGAGGCGG	RQLPGRLGCLLEEGLCGASEACVNDGVFGRCQKVPAMDFYRYEV	44
CCCAGCCGGCCATGGCCTGCCAGAAAGTGCCAGCGATGGATTTTTATCGCTATGAAGTGAGCCCAGTGGCCCTGCAGCGCCTGCGCGTGGCCCTGCAGAAACTGAGCGGCACCGGCTTTACCTGGCAGGATGACTATACCCAGTATGTGGCTAGCAGTGGTGGAGGCGG	CQKVPAMDFYRYEVSPVALQRLRVALQKLSGTGFTWQDDYTQYV	44
CCCAGCCGGCCATGGCCGGCACCGGCTTTACCTGGCAGGATGACTATACCCAGTATGTGATGGATCAGGAACTGGCCGATCTGCCAAAAACCTATCTGCGCCGGCCAGAAGCCAGCTCTCCAGCCCGCCCAAGCAAACATAGCGTGGGCGCTAGCAGTGGTGGAGGCGG	GTGFTWQDDYTQYVMDQELADLPKTYLRRPEASSPARPSKHSVG	44
CCCAGCCGGCCATGGCCGAAGCCAGCTCTCCAGCCCGCCCAAGCAAACATAGCGTGGGCAGCGAACGCCGGTATAGCCGCGAAGGCGGTGCCGCGCTGGCCAACGCCCTGCGCCGGCATCTGCCATTTCTGGAAGCCCTGAGCCAGGCCGCTAGCAGTGGTGGAGGCGG	EASSPARPSKHSVGSERRYSREGGAALANALRRHLPFLEALSQA	44
CCCAGCCGGCCATGGCCCTGCGCCGGCATCTGCCATTTCTGGAAGCCCTGAGCCAGGCCCCAGCCAGCGATGTGCTGGCCCGCACCCATACCGCCCAGGATCGCCCACCGGCCGAAGGCGATGACCGCTTTAGCGAAAGCATTCTGACCGCTAGCAGTGGTGGAGGCGG	LRRHLPFLEALSQAPASDVLARTHTAQDRPPAEGDDRFSESILT	44
CCCAGCCGGCCATGGCCCCAGCCGAAGGCGATGACCGCTTTAGCGAAAGCATTCTGACCTATGTGGCCCATACCAGCGCCCTGACCTATCCACCGGGCCCACGCACCCAGCTGCATGAAGATCTGTTGCCACGCACCCTGGGCCAGCTGGCTAGCAGTGGTGGAGGCGG	PAEGDDRFSESILTYVAHTSALTYPPGPRTQLHEDLLPRTLGQL	44
CCCAGCCGGCCATGGCCCAGCTGCATGAAGATCTGTTGCCACGCACCCTGGGCCAGCTGCAGCCAGATGAACTGAGCCCAAAAGTGGATAGCGGCGTGGATCGCCATCACCTGATGGCCGCGCTGAGCGCCTATGCCGCGCAGCGCCCAGCTAGCAGTGGTGGAGGCGG	QLHEDLLPRTLGQLQPDELSPKVDSGVDRHHLMAALSAYAAQRP	44
CCCAGCCGGCCATGGCCCATCTGATGGCCGCGCTGAGCGCCTATGCCGCGCAGCGCCCACCGGCCCCACCGGGCGAAGGCAGCCTGGAACCACAGTATCTGTTGCGCGCCCCAAGCCGCATGCCACGCCCACTGTTGGCCCCAGCCGCGGCTAGCAGTGGTGGAGGCGG	HLMAALSAYAAQRPPAPPGEGSLEPQYLLRAPSRMPRPLLAPAA	44
CCCAGCCGGCCATGGCCGCCCCAAGCCGCATGCCACGCCCACTGTTGGCCCCAGCCGCGCCACAGAAATGGCCAAGCCCACTGGGCGATAGCGAAGATCCAAGCTCTACCGGCGATGGCGCCCGCATTCATACCCTGTTGAAAGATCTGGCTAGCAGTGGTGGAGGCGG	APSRMPRPLLAPAAPQKWPSPLGDSEDPSSTGDGARIHTLLKDL	44
CCCAGCCGGCCATGGCCACCGGCGATGGCGCCCGCATTCATACCCTGTTGAAAGATCTGCAGCGCCAGCCAGCCGAAGTGCGCGGCCTGAGCGGCCTGGAACTGGATGGCATGGCCGAACTGATGGCCGGCCTGATGCAGGGCGTGGATGCTAGCAGTGGTGGAGGCGG	TGDGARIHTLLKDLQRQPAEVRGLSGLELDGMAELMAGLMQGVD	44
CCCAGCCGGCCATGGCCGGCATGGCCGAACTGATGGCCGGCCTGATGCAGGGCGTGGATCATGGCGTGGCCCGCGGCAGCCCAGGCCGCGCCGCGCTGGGCGAAAGCGGCGAACAGGCCGATGGCCCAAAAGCCACCCTGCGCGGCGATGCTAGCAGTGGTGGAGGCGG	GMAELMAGLMQGVDHGVARGSPGRAALGESGEQADGPKATLRGD	44
CCCAGCCGGCCATGGCCGGCGAACAGGCCGATGGCCCAAAAGCCACCCTGCGCGGCGATAGCTTTCCAGATGACGGCGTGCAGGATGACGATGACCGCCTGTATCAGGAAGTGCATCGCCTGAGCGCCACCCTGGGCGGTCTGTTGCAGGCTAGCAGTGGTGGAGGCGG	GEQADGPKATLRGDSFPDDGVQDDDDRLYQEVHRLSATLGGLLQ	44
CCCAGCCGGCCATGGCCGAAGTGCATCGCCTGAGCGCCACCCTGGGCGGTCTGTTGCAGGATCATGGCAGCCGCCTGTTGCCAGGCGCCCTGCCATTTGCCCGCCCACTGGATATGGAACGCAAAAAGAGCGAACATCCAGAAAGCTCTGCTAGCAGTGGTGGAGGCGG	EVHRLSATLGGLLQDHGSRLLPGALPFARPLDMERKKSEHPESS	44
CCCAGCCGGCCATGGCCCTGGATATGGAACGCAAAAAGAGCGAACATCCAGAAAGCTCTCTGAGCTCTGAAGAGGAAACCGCCGGCGTGGAAAACGTGAAAAGCCAGACCTATAGCAAAGATCTGTTGGGCCAGCAACCACATAGCGAAGCTAGCAGTGGTGGAGGCGG	LDMERKKSEHPESSLSSEEETAGVENVKSQTYSKDLLGQQPHSE	44
CCCAGCCGGCCATGGCCACCTATAGCAAAGATCTGTTGGGCCAGCAACCACATAGCGAACCAGGCGCCGCGGCCTTTGGCGAACTGCAGAACCAGATGCCAGGCCCAAGCAAAGAAGAGCAGAGCCTGCCAGCCGGCGCCCAGGAAGCCGCTAGCAGTGGTGGAGGCGG	TYSKDLLGQQPHSEPGAAAFGELQNQMPGPSKEEQSLPAGAQEA	44
CCCAGCCGGCCATGGCCAGCAAAGAAGAGCAGAGCCTGCCAGCCGGCGCCCAGGAAGCCCTGAGCGATGGCCTGCAGCTGGAAGTGCAGCCAAGCGAAGAGGAAGCCCGCGGCTATATTGTGACGGATCGCGAAGTGCTGGGCCCAGCCGCTAGCAGTGGTGGAGGCGG	SKEEQSLPAGAQEALSDGLQLEVQPSEEEARGYIVTDREVLGPA	44
CCCAGCCGGCCATGGCCCGCGGCTATATTGTGACGGATCGCGAAGTGCTGGGCCCAGCCGTGACCTTTAAAGTGAGCGCCAACGTGCAGAACGTGACCACGGAAGATGTGGAAAAAGCCACCGTGGATAACAAAGATAAACTGGAAGAGGCTAGCAGTGGTGGAGGCGG	RGYIVTDREVLGPAVTFKVSANVQNVTTEDVEKATVDNKDKLEE	44
CCCAGCCGGCCATGGCCGTGGAAAAAGCCACCGTGGATAACAAAGATAAACTGGAAGAGACCAGCGGCCTGAAAATTCTGCAGACCGGCGTGGGCAGCAAAAGCAAACTGAAATTTCTGCCACCGCAGGCCGAACAGGAAGATAGCACCGCTAGCAGTGGTGGAGGCGG	VEKATVDNKDKLEETSGLKILQTGVGSKSKLKFLPPQAEQEDST	44
CCCAGCCGGCCATGGCCCTGAAATTTCTGCCACCGCAGGCCGAACAGGAAGATAGCACCAAATTTATTGCCCTGACCCTGGTGAGCCTGGCCTGCATTCTGGGCGTGCTGTTGGCCAGCGGCCTGATTTATTGCCTGCGCCATAGCTCTGCTAGCAGTGGTGGAGGCGG	LKFLPPQAEQEDSTKFIALTLVSLACILGVLLASGLIYCLRHSS	44
CCCAGCCGGCCATGGCCCTGTTGGCCAGCGGCCTGATTTATTGCCTGCGCCATAGCTCTCAGCATCGCCTGAAAGAAAAACTGAGCGGCCTGGGCGGTGATCCAGGCGCCGATGCCACCGCCGCGTATCAGGAACTGTGCCGCCAGCGCGCTAGCAGTGGTGGAGGCGG	LLASGLIYCLRHSSQHRLKEKLSGLGGDPGADATAAYQELCRQR	44
CCCAGCCGGCCATGGCCGCCGATGCCACCGCCGCGTATCAGGAACTGTGCCGCCAGCGCATGGCCACCCGCCCACCGGATCGCCCAGAAGGCCCACATACCAGCCGCATTAGCTCTGTGAGCTCTCAGTTTAGCGATGGCCCAATTCCAGCTAGCAGTGGTGGAGGCGG	ADATAAYQELCRQRMATRPPDRPEGPHTSRISSVSSQFSDGPIP	44
CCCAGCCGGCCATGGCCATTAGCTCTGTGAGCTCTCAGTTTAGCGATGGCCCAATTCCAAGCCCAAGCGCCCGCAGCTCTGCCAGCTCTTGGAGCGAAGAGCCAGTGCAGAGCAACATGGATATTAGCACCGGCCATATGATTCTGAGCGCTAGCAGTGGTGGAGGCGG	ISSVSSQFSDGPIPSPSARSSASSWSEEPVQSNMDISTGHMILS	44
CCCAGCCGGCCATGGCCCAGAGCAACATGGATATTAGCACCGGCCATATGATTCTGAGCTATATGGAAGATCATCTGAAAAACAAAAACCGCCTGGAAAAAGAATGGGAAGCCCTGTGCGCCTATCAGGCCGAACCAAACAGCTCTTTTGCTAGCAGTGGTGGAGGCGG	QSNMDISTGHMILSYMEDHLKNKNRLEKEWEALCAYQAEPNSSF	44
CCCAGCCGGCCATGGCCGAAGCCCTGTGCGCCTATCAGGCCGAACCAAACAGCTCTTTTGTGGCCCAGCGCGAAGAGAACGTGCCAAAAAACCGCAGCCTGGCCGTGCTGACCTATGATCATAGCCGCGTGCTGTTGAAAGCCGAAAACGCTAGCAGTGGTGGAGGCGG	EALCAYQAEPNSSFVAQREENVPKNRSLAVLTYDHSRVLLKAEN	44
CCCAGCCGGCCATGGCCCTGACCTATGATCATAGCCGCGTGCTGTTGAAAGCCGAAAACAGCCATAGCCATAGCGATTATATTAACGCCAGCCCAATTATGGATCATGATCCACGCAACCCAGCCTATATTGCCACCCAGGGCCCACTGGCTAGCAGTGGTGGAGGCGG	LTYDHSRVLLKAENSHSHSDYINASPIMDHDPRNPAYIATQGPL	44
CCCAGCCGGCCATGGCCGATCCACGCAACCCAGCCTATATTGCCACCCAGGGCCCACTGCCAGCCACCGTGGCCGATTTTTGGCAGATGGTGTGGGAAAGCGGCTGCGTGGTTATTGTGATGCTGACCCCACTGGCCGAAAACGGCGTGGCTAGCAGTGGTGGAGGCGG	DPRNPAYIATQGPLPATVADFWQMVWESGCVVIVMLTPLAENGV	44
CCCAGCCGGCCATGGCCGTGGTTATTGTGATGCTGACCCCACTGGCCGAAAACGGCGTGCGCCAGTGCTATCATTATTGGCCAGATGAAGGCAGCAACCTGTATCATATTTATGAAGTGAACCTGGTGAGCGAACATATTTGGTGCGAAGCTAGCAGTGGTGGAGGCGG	VVIVMLTPLAENGVRQCYHYWPDEGSNLYHIYEVNLVSEHIWCE	44
CCCAGCCGGCCATGGCCATTTATGAAGTGAACCTGGTGAGCGAACATATTTGGTGCGAAGATTTTCTGGTGCGCAGCTTTTATCTGAAAAACCTGCAGACCAACGAAACCCGCACCGTGACCCAGTTTCATTTTCTGAGCTGGTATGATGCTAGCAGTGGTGGAGGCGG	IYEVNLVSEHIWCEDFLVRSFYLKNLQTNETRTVTQFHFLSWYD	44
CCCAGCCGGCCATGGCCACCCGCACCGTGACCCAGTTTCATTTTCTGAGCTGGTATGATCGCGGCGTGCCAAGCTCTAGCCGCAGCCTGTTGGATTTTCGCCGGAAAGTGAACAAATGCTATCGCGGCCGCAGCTGCCCAATTATCGTGGCTAGCAGTGGTGGAGGCGG	TRTVTQFHFLSWYDRGVPSSSRSLLDFRRKVNKCYRGRSCPIIV	44
CCCAGCCGGCCATGGCCGTGAACAAATGCTATCGCGGCCGCAGCTGCCCAATTATCGTGCATTGCAGCGATGGCGCCGGCCGCAGCGGCACCTATGTGCTGATTGATATGGTGCTGAACAAAATGGCCAAAGGCGCCAAAGAAATTGATGCTAGCAGTGGTGGAGGCGG	VNKCYRGRSCPIIVHCSDGAGRSGTYVLIDMVLNKMAKGAKEID	44
CCCAGCCGGCCATGGCCGCCGTGCTGAACAAAATGGCCAAAGGCGCCAAAGAAATTGATATTGCCGCGACCCTGGAACATCTGCGCGATCAGCGCCCAGGCATGGTGCAGACCAAAGAACAGTTTGAATTTGCCCTGACCGCCGTGGCCGCTAGCAGTGGTGGAGGCGG	AVLNKMAKGAKEIDIAATLEHLRDQRPGMVQTKEQFEFALTAVA	43
CCCAGCCGGCCATGGCCATTGATATTGCCGCGACCCTGGAACATCTGCGCGATCAGCGCCCAGGCATGGTGCAGACCAAAGAACAGTTTGAATTTGCCCTGACCGCCGTGGCCGAAGAGGTGAACGCCATTCTGAAAGCCCTGCCACAGGCTAGCAGTGGTGGAGGCGG	IDIAATLEHLRDQRPGMVQTKEQFEFALTAVAEEVNAILKALPQ	44
CCCAGCCGGCCATGGCCATGCTGCCAGGCCTGGCCCTGTTGCTGTTGGCCGCGTGGACCGCCCGCGCCCTGGAAGTGCCAACCGATGGCAACGCCGGCCTGTTGGCCGAACCACAGATTGCCATGTTTTGCGGCCGCCTGAACATGCATGCTAGCAGTGGTGGAGGCGG	MLPGLALLLLAAWTARALEVPTDGNAGLLAEPQIAMFCGRLNMH	44
CCCAGCCGGCCATGGCCGAACCACAGATTGCCATGTTTTGCGGCCGCCTGAACATGCATATGAACGTGCAGAACGGCAAATGGGATAGCGATCCAAGCGGCACCAAAACCTGCATTGATACCAAAGAAGGCATTCTGCAGTATTGCCAGGCTAGCAGTGGTGGAGGCGG	EPQIAMFCGRLNMHMNVQNGKWDSDPSGTKTCIDTKEGILQYCQ	44
CCCAGCCGGCCATGGCCACCTGCATTGATACCAAAGAAGGCATTCTGCAGTATTGCCAGGAAGTGTATCCAGAACTGCAGATTACCAACGTGGTTGAAGCCAACCAGCCAGTGACCATTCAGAACTGGTGCAAACGCGGCCGCAAACAGGCTAGCAGTGGTGGAGGCGG	TCIDTKEGILQYCQEVYPELQITNVVEANQPVTIQNWCKRGRKQ	44
CCCAGCCGGCCATGGCCCCAGTGACCATTCAGAACTGGTGCAAACGCGGCCGCAAACAGTGCAAAACCCATCCACATTTTGTGATTCCATATCGCTGCCTGGTGGGCGAATTTGTGAGCGATGCCCTGTTGGTGCCAGATAAATGCAAAGCTAGCAGTGGTGGAGGCGG	PVTIQNWCKRGRKQCKTHPHFVIPYRCLVGEFVSDALLVPDKCK	44
CCCAGCCGGCCATGGCCGAATTTGTGAGCGATGCCCTGTTGGTGCCAGATAAATGCAAATTTCTGCATCAGGAACGCATGGATGTGTGCGAAACCCATCTGCATTGGCATACCGTGGCCAAAGAAACCTGCAGCGAAAAAAGCACCAACGCTAGCAGTGGTGGAGGCGG	EFVSDALLVPDKCKFLHQERMDVCETHLHWHTVAKETCSEKSTN	44
CCCAGCCGGCCATGGCCCATACCGTGGCCAAAGAAACCTGCAGCGAAAAAAGCACCAACCTGCATGATTATGGCATGCTGTTGCCATGCGGCATTGATAAATTTCGCGGCGTGGAATTTGTGTGCTGTCCACTGGCCGAAGAGAGCGATGCTAGCAGTGGTGGAGGCGG	HTVAKETCSEKSTNLHDYGMLLPCGIDKFRGVEFVCCPLAEESD	44
CCCAGCCGGCCATGGCCGGCGTGGAATTTGTGTGCTGTCCACTGGCCGAAGAGAGCGATAACGTGGATAGCGCCGATGCCGAAGAGGATGACAGCGATGTGTGGTGGGGCGGTGCCGATACCGATTATGCCGATGGCAGCGAAGATAAAGCTAGCAGTGGTGGAGGCGG	GVEFVCCPLAEESDNVDSADAEEDDSDVWWGGADTDYADGSEDK	44
CCCAGCCGGCCATGGCCGGCGGTGCCGATACCGATTATGCCGATGGCAGCGAAGATAAAGTGGTTGAAGTGGCCGAAGAGGAAGAGGTGGCCGAAGTGGAAGAGGAAGAGGCCGATGACGATGAAGATGACGAAGATGGCGATGAAGTGGCTAGCAGTGGTGGAGGCGG	GGADTDYADGSEDKVVEVAEEEEVAEVEEEEADDDEDDEDGDEV	44
CCCAGCCGGCCATGGCCGAAGCCGATGACGATGAAGATGACGAAGATGGCGATGAAGTGGAAGAGGAAGCCGAAGAGCCATATGAAGAGGCCACCGAACGCACCACGAGCATTGCCACCACGACCACGACCACGACCGAAAGCGTGGAAGCTAGCAGTGGTGGAGGCGG	EADDDEDDEDGDEVEEEAEEPYEEATERTTSIATTTTTTTESVE	44
CCCAGCCGGCCATGGCCAGCATTGCCACCACGACCACGACCACGACCGAAAGCGTGGAAGAGGTGGTTCGCGAAGTGTGCAGCGAACAGGCCGAAACCGGCCCATGCCGCGCCATGATTAGCCGCTGGTATTTTGATGTGACCGAAGGCGCTAGCAGTGGTGGAGGCGG	SIATTTTTTTESVEEVVREVCSEQAETGPCRAMISRWYFDVTEG	44
CCCAGCCGGCCATGGCCCGCGCCATGATTAGCCGCTGGTATTTTGATGTGACCGAAGGCAAATGCGCCCCATTTTTCTATGGCGGTTGCGGCGGTAACCGCAACAATTTTGATACCGAAGAGTATTGCATGGCCGTGTGCGGCAGCGCCGCTAGCAGTGGTGGAGGCGG	RAMISRWYFDVTEGKCAPFFYGGCGGNRNNFDTEEYCMAVCGSA	44
CCCAGCCGGCCATGGCCTTTGATACCGAAGAGTATTGCATGGCCGTGTGCGGCAGCGCCATGAGCCAGAGCCTGTTGAAAACCACGCAGGAACCACTGGCCCGCGATCCAGTGAAACTGCCAACCACGGCCGCGAGCACCCCAGATGCCGCTAGCAGTGGTGGAGGCGG	FDTEEYCMAVCGSAMSQSLLKTTQEPLARDPVKLPTTAASTPDA	44
CCCAGCCGGCCATGGCCCCAGTGAAACTGCCAACCACGGCCGCGAGCACCCCAGATGCCGTGGATAAATATCTGGAAACCCCAGGCGATGAAAACGAACATGCCCATTTTCAGAAAGCCAAAGAACGCCTGGAAGCCAAACATCGCGAAGCTAGCAGTGGTGGAGGCGG	PVKLPTTAASTPDAVDKYLETPGDENEHAHFQKAKERLEAKHRE	44
CCCAGCCGGCCATGGCCTTTCAGAAAGCCAAAGAACGCCTGGAAGCCAAACATCGCGAACGCATGAGCCAGGTGATGCGCGAATGGGAAGAGGCCGAACGCCAGGCCAAAAACCTGCCAAAAGCCGATAAAAAGGCCGTGATTCAGCATGCTAGCAGTGGTGGAGGCGG	FQKAKERLEAKHRERMSQVMREWEEAERQAKNLPKADKKAVIQH	44
CCCAGCCGGCCATGGCCAAAAACCTGCCAAAAGCCGATAAAAAGGCCGTGATTCAGCATTTTCAGGAAAAAGTGGAAAGCCTGGAACAGGAAGCCGCGAACGAACGCCAGCAACTGGTGGAAACCCATATGGCCCGCGTGGAAGCGATGGCTAGCAGTGGTGGAGGCGG	KNLPKADKKAVIQHFQEKVESLEQEAANERQQLVETHMARVEAM	44
CCCAGCCGGCCATGGCCCAGCAACTGGTGGAAACCCATATGGCCCGCGTGGAAGCCATGCTGAATGATCGCCGGCGCCTGGCCCTGGAAAACTATATTACCGCCCTGCAGGCCGTGCCACCGCGCCCACGCCATGTGTTTAACATGCTGGCTAGCAGTGGTGGAGGCGG	QQLVETHMARVEAMLNDRRRLALENYITALQAVPPRPRHVFNML	44
CCCAGCCGGCCATGGCCCAGGCCGTGCCACCGCGCCCACGCCATGTGTTTAACATGCTGAAAAAGTATGTGCGCGCCGAACAGAAAGATCGCCAGCATACCCTGAAACATTTTGAACATGTGCGCATGGTGGATCCAAAAAAGGCCGCGGCTAGCAGTGGTGGAGGCGG	QAVPPRPRHVFNMLKKYVRAEQKDRQHTLKHFEHVRMVDPKKAA	44
CCCAGCCGGCCATGGCCCATTTTGAACATGTGCGCATGGTGGATCCAAAAAAGGCCGCGCAGATTCGCAGCCAGGTGATGACCCATCTGCGCGTGATTTATGAACGCATGAACCAGAGCCTGAGCCTGTTGTATAACGTGCCAGCCGTGGCTAGCAGTGGTGGAGGCGG	HFEHVRMVDPKKAAQIRSQVMTHLRVIYERMNQSLSLLYNVPAV	44
CCCAGCCGGCCATGGCCATGAACCAGAGCCTGAGCCTGTTGTATAACGTGCCAGCCGTGGCCGAAGAGATTCAGGATGAAGTGGATGAACTGTTGCAGAAAGAACAGAACTATAGCGATGACGTGCTGGCCAACATGATTAGCGAACCAGCTAGCAGTGGTGGAGGCGG	MNQSLSLLYNVPAVAEEIQDEVDELLQKEQNYSDDVLANMISEP	44
CCCAGCCGGCCATGGCCAACTATAGCGATGACGTGCTGGCCAACATGATTAGCGAACCACGCATTAGCTATGGCAACGATGCCCTGATGCCAAGCCTGACCGAAACCAAAACCACGGTGGAACTGTTGCCAGTGAACGGCGAATTTAGCGCTAGCAGTGGTGGAGGCGG	NYSDDVLANMISEPRISYGNDALMPSLTETKTTVELLPVNGEFS	44
CCCAGCCGGCCATGGCCAAAACCACGGTGGAACTGTTGCCAGTGAACGGCGAATTTAGCCTGGATGACCTGCAGCCGTGGCATAGCTTTGGCGCCGATAGCGTGCCAGCCAACACCGAAAACGAAGTGGAACCAGTGGATGCCCGCCCAGCTAGCAGTGGTGGAGGCGG	KTTVELLPVNGEFSLDDLQPWHSFGADSVPANTENEVEPVDARP	44
CCCAGCCGGCCATGGCCGCCAACACCGAAAACGAAGTGGAACCAGTGGATGCCCGCCCAGCCGCGGATCGCGGCCTGACCACGCGCCCAGGCAGCGGCCTGACCAACATTAAAACCGAAGAGATTAGCGAAGTGAAAATGGATGCCGAAGCTAGCAGTGGTGGAGGCGG	ANTENEVEPVDARPAADRGLTTRPGSGLTNIKTEEISEVKMDAE	44
CCCAGCCGGCCATGGCCATTAAAACCGAAGAGATTAGCGAAGTGAAAATGGATGCCGAATTTCGCCATGATAGCGGCTATGAAGTGCATCACCAGAAACTGGTGTTTTTCGCCGAAGATGTGGGCAGCAACAAAGGCGCCATTATCGGCGCTAGCAGTGGTGGAGGCGG	IKTEEISEVKMDAEFRHDSGYEVHHQKLVFFAEDVGSNKGAIIG	44
CCCAGCCGGCCATGGCCTTTGCCGAAGATGTGGGCAGCAACAAAGGCGCCATTATCGGCCTGATGGTGGGCGGTGTGGTTATTGCCACCGTGATTGTGATTACCCTGGTGATGCTGAAAAAGAAACAGTATACCAGCATTCATCACGGCGCTAGCAGTGGTGGAGGCGG	FAEDVGSNKGAIIGLMVGGVVIATVIVITLVMLKKKQYTSIHHG	44
CCCAGCCGGCCATGGCCGTGATGCTGAAAAAGAAACAGTATACCAGCATTCATCACGGCGTGGTTGAAGTGGATGCCGCGGTGACCCCAGAAGAGCGCCATCTGAGCAAAATGCAGCAAAACGGCTATGAAAACCCAACCTATAAATTTGCTAGCAGTGGTGGAGGCGG	VMLKKKQYTSIHHGVVEVDAAVTPEERHLSKMQQNGYENPTYKF	44
CCCAGCCGGCCATGGCCCAGTATACCAGCATTCATCACGGCGTGGTTGAAGTGGATGCCGCGGTGACCCCAGAAGAGCGCCATCTGAGCAAAATGCAGCAAAACGGCTATGAAAACCCAACCTATAAATTTTTCGAACAGATGCAGAACGCTAGCAGTGGTGGAGGCGG	QYTSIHHGVVEVDAAVTPEERHLSKMQQNGYENPTYKFFEQMQN	44
CCCAGCCGGCCATGGCCGCCGATGACGATATTGCCGCGCTGGTGGTTGATAACGGCAGCGGCATGTGCAAAGCCGGCTTTGCCGGCGATGACGCCCCACGCGCCGTGTTTCCAAGCATTGTGGGCCGCCCACGCCATCAGGGCGTGATGGCTAGCAGTGGTGGAGGCGG	ADDDIAALVVDNGSGMCKAGFAGDDAPRAVFPSIVGRPRHQGVM	43
CCCAGCCGGCCATGGCCTTTCCAAGCATTGTGGGCCGCCCACGCCATCAGGGCGTGATGGTGGGCATGGGCCAGAAAGATAGCTATGTGGGCGATGAAGCCCAGAGCAAACGCGGCATTCTGACCCTGAAATATCCAATTGAACATGGCGCTAGCAGTGGTGGAGGCGG	FPSIVGRPRHQGVMVGMGQKDSYVGDEAQSKRGILTLKYPIEHG	44
CCCAGCCGGCCATGGCCAAACGCGGCATTCTGACCCTGAAATATCCAATTGAACATGGCATTGTGACCAACTGGGATGACATGGAAAAAATTTGGCATCACACCTTTTATAACGAACTGCGCGTGGCCCCAGAAGAGCATCCAGTGCTGGCTAGCAGTGGTGGAGGCGG	KRGILTLKYPIEHGIVTNWDDMEKIWHHTFYNELRVAPEEHPVL	44
CCCAGCCGGCCATGGCCTATAACGAACTGCGCGTGGCCCCAGAAGAGCATCCAGTGCTGTTGACCGAAGCCCCACTGAACCCAAAAGCCAACCGCGAAAAAATGACCCAGATTATGTTTGAAACCTTTAACACCCCAGCCATGTATGTGGCTAGCAGTGGTGGAGGCGG	YNELRVAPEEHPVLLTEAPLNPKANREKMTQIMFETFNTPAMYV	44
CCCAGCCGGCCATGGCCCAGATTATGTTTGAAACCTTTAACACCCCAGCCATGTATGTGGCCATTCAGGCCGTGCTGAGCCTGTATGCCAGCGGCCGCACCACGGGCATTGTGATGGATAGCGGCGATGGCGTGACCCATACCGTGCCAGCTAGCAGTGGTGGAGGCGG	QIMFETFNTPAMYVAIQAVLSLYASGRTTGIVMDSGDGVTHTVP	44
CCCAGCCGGCCATGGCCATTGTGATGGATAGCGGCGATGGCGTGACCCATACCGTGCCAATTTATGAAGGCTATGCCCTGCCACATGCCATTCTGCGCCTGGATCTGGCCGGCCGCGATCTGACCGATTATCTGATGAAAATTCTGACCGCTAGCAGTGGTGGAGGCGG	IVMDSGDGVTHTVPIYEGYALPHAILRLDLAGRDLTDYLMKILT	44
CCCAGCCGGCCATGGCCGCCGGCCGCGATCTGACCGATTATCTGATGAAAATTCTGACCGAACGCGGCTATAGCTTTACCACGACCGCCGAACGCGAAATTGTGCGCGATATTAAAGAAAAACTGTGCTATGTGGCCCTGGATTTTGAAGCTAGCAGTGGTGGAGGCGG	AGRDLTDYLMKILTERGYSFTTTAEREIVRDIKEKLCYVALDFE	44
CCCAGCCGGCCATGGCCGATATTAAAGAAAAACTGTGCTATGTGGCCCTGGATTTTGAACAGGAAATGGCCACCGCCGCGAGCTCTAGCTCTCTGGAAAAAAGCTATGAACTGCCAGATGGCCAGGTGATTACCATTGGCAACGAACGCGCTAGCAGTGGTGGAGGCGG	DIKEKLCYVALDFEQEMATAASSSSLEKSYELPDGQVITIGNER	44
CCCAGCCGGCCATGGCCGAACTGCCAGATGGCCAGGTGATTACCATTGGCAACGAACGCTTTCGCTGCCCAGAAGCCCTGTTTCAGCCAAGCTTTCTGGGCATGGAAAGCTGCGGCATTCATGAAACCACGTTTAACAGCATTATGAAAGCTAGCAGTGGTGGAGGCGG	ELPDGQVITIGNERFRCPEALFQPSFLGMESCGIHETTFNSIMK	44
CCCAGCCGGCCATGGCCAGCTGCGGCATTCATGAAACCACGTTTAACAGCATTATGAAATGCGATGTGGATATTCGCAAAGATCTGTATGCCAACACCGTGCTGAGCGGCGGCACCACGATGTATCCAGGCATTGCGGATCGCATGCAGGCTAGCAGTGGTGGAGGCGG	SCGIHETTFNSIMKCDVDIRKDLYANTVLSGGTTMYPGIADRMQ	44
CCCAGCCGGCCATGGCCGGCGGCACCACGATGTATCCAGGCATTGCGGATCGCATGCAGAAAGAAATTACCGCCCTGGCCCCAAGCACCATGAAAATTAAAATTATCGCCCCACCGGAACGCAAATATAGCGTGTGGATTGGCGGTAGCGCTAGCAGTGGTGGAGGCGG	GGTTMYPGIADRMQKEITALAPSTMKIKIIAPPERKYSVWIGGS	44
CCCAGCCGGCCATGGCCGCCCCACCGGAACGCAAATATAGCGTGTGGATTGGCGGTAGCATTCTGGCCAGCCTGAGCACCTTTCAGCAAATGTGGATTAGCAAACAGGAATATGATGAAAGCGGCCCAAGCATTGTGCATCGCAAATGCGCTAGCAGTGGTGGAGGCGG	APPERKYSVWIGGSILASLSTFQQMWISKQEYDESGPSIVHRKC	44
CCCAGCCGGCCATGGCCCCACCGGAACGCAAATATAGCGTGTGGATTGGCGGTAGCATTCTGGCCAGCCTGAGCACCTTTCAGCAAATGTGGATTAGCAAACAGGAATATGATGAAAGCGGCCCAAGCATTGTGCATCGCAAATGCTTTGCTAGCAGTGGTGGAGGCGG	PPERKYSVWIGGSILASLSTFQQMWISKQEYDESGPSIVHRKCF	44
CCCAGCCGGCCATGGCCGCCGAAAGCTATGATGTGATTGCCAACCAGCCAGTGGTTATTGATAACGGCAGCGGCGTGATTAAAGCCGGCTTTGCCGGCGATCAGATTCCAAAATATTGCTTTCCAAACTATGTGGGCCGCCCAAAACATGCTAGCAGTGGTGGAGGCGG	AESYDVIANQPVVIDNGSGVIKAGFAGDQIPKYCFPNYVGRPKH	43
CCCAGCCGGCCATGGCCCCAAAATATTGCTTTCCAAACTATGTGGGCCGCCCAAAACATGTGCGCGTGATGGCCGGCGCCCTGGAAGGCGATATTTTTATTGGCCCAAAAGCCGAAGAGCATCGCGGCCTGTTGAGCATTCGCTATCCAGCTAGCAGTGGTGGAGGCGG	PKYCFPNYVGRPKHVRVMAGALEGDIFIGPKAEEHRGLLSIRYP	44
CCCAGCCGGCCATGGCCAAAGCCGAAGAGCATCGCGGCCTGTTGAGCATTCGCTATCCAATGGAACATGGCATTGTGAAAGATTGGAACGATATGGAACGCATTTGGCAGTATGTGTATAGCAAAGATCAGCTGCAGACCTTTAGCGAAGCTAGCAGTGGTGGAGGCGG	KAEEHRGLLSIRYPMEHGIVKDWNDMERIWQYVYSKDQLQTFSE	44
CCCAGCCGGCCATGGCCCAGTATGTGTATAGCAAAGATCAGCTGCAGACCTTTAGCGAAGAGCATCCAGTGCTGTTGACCGAAGCCCCACTGAACCCACGCAAAAACCGCGAACGCGCCGCGGAAGTGTTTTTCGAAACCTTTAACGTGGCTAGCAGTGGTGGAGGCGG	QYVYSKDQLQTFSEEHPVLLTEAPLNPRKNRERAAEVFFETFNV	44
CCCAGCCGGCCATGGCCCGCGAACGCGCCGCGGAAGTGTTTTTCGAAACCTTTAACGTGCCAGCCCTGTTTATTAGCATGCAGGCCGTGCTGAGCCTGTATGCCACCGGCCGCACCACGGGCGTGGTTCTGGATAGCGGCGATGGCGTGGCTAGCAGTGGTGGAGGCGG	RERAAEVFFETFNVPALFISMQAVLSLYATGRTTGVVLDSGDGV	44
CCCAGCCGGCCATGGCCGGCCGCACCACGGGCGTGGTTCTGGATAGCGGCGATGGCGTGACCCATGCCGTGCCAATTTATGAAGGCTTTGCCATGCCACATAGCATTATGCGCATTGATATTGCCGGCCGCGATGTGAGCCGCTTTCTGGCTAGCAGTGGTGGAGGCGG	GRTTGVVLDSGDGVTHAVPIYEGFAMPHSIMRIDIAGRDVSRFL	44
CCCAGCCGGCCATGGCCATGCGCATTGATATTGCCGGCCGCGATGTGAGCCGCTTTCTGCGCCTGTATCTGCGCAAAGAAGGCTATGATTTTCATAGCTCTAGCGAATTTGAAATTGTGAAAGCCATTAAAGAACGCGCCTGCTATCTGGCTAGCAGTGGTGGAGGCGG	MRIDIAGRDVSRFLRLYLRKEGYDFHSSSEFEIVKAIKERACYL	44
CCCAGCCGGCCATGGCCTTTGAAATTGTGAAAGCCATTAAAGAACGCGCCTGCTATCTGAGCATTAACCCACAGAAAGATGAAACCCTGGAAACCGAAAAAGCCCAGTATTACCTGCCAGATGGCAGCACCATTGAAATTGGCCCAAGCGCTAGCAGTGGTGGAGGCGG	FEIVKAIKERACYLSINPQKDETLETEKAQYYLPDGSTIEIGPS	44
CCCAGCCGGCCATGGCCTATTACCTGCCAGATGGCAGCACCATTGAAATTGGCCCAAGCCGCTTTCGCGCCCCAGAACTGTTGTTTCGCCCAGATCTGATTGGCGAAGAGAGCGAAGGCATTCATGAAGTGCTGGTGTTTGCCATTCAGGCTAGCAGTGGTGGAGGCGG	YYLPDGSTIEIGPSRFRAPELLFRPDLIGEESEGIHEVLVFAIQ	44
CCCAGCCGGCCATGGCCGAAAGCGAAGGCATTCATGAAGTGCTGGTGTTTGCCATTCAGAAAAGCGATATGGATCTGCGCCGGACCCTGTTTAGCAACATTGTGCTGAGCGGCGGTAGCACCCTGTTTAAAGGCTTTGGTGATCGCCTGGCTAGCAGTGGTGGAGGCGG	ESEGIHEVLVFAIQKSDMDLRRTLFSNIVLSGGSTLFKGFGDRL	44
CCCAGCCGGCCATGGCCAGCGGCGGTAGCACCCTGTTTAAAGGCTTTGGTGATCGCCTGTTGAGCGAAGTGAAAAAGCTGGCCCCAAAAGATGTGAAAATTCGCATTAGCGCCCCACAGGAACGCCTGTATAGCACCTGGATTGGCGGTGCTAGCAGTGGTGGAGGCGG	SGGSTLFKGFGDRLLSEVKKLAPKDVKIRISAPQERLYSTWIGG	44
CCCAGCCGGCCATGGCCAGCGCCCCACAGGAACGCCTGTATAGCACCTGGATTGGCGGTAGCATTCTGGCCAGCCTGGATACCTTTAAAAAGATGTGGGTGAGCAAAAAGGAATATGAAGAGGATGGCGCCCGCAGCATTCATCGCAAAGCTAGCAGTGGTGGAGGCGG	SAPQERLYSTWIGGSILASLDTFKKMWVSKKEYEEDGARSIHRK	44
CCCAGCCGGCCATGGCCCCACAGGAACGCCTGTATAGCACCTGGATTGGCGGTAGCATTCTGGCCAGCCTGGATACCTTTAAAAAGATGTGGGTGAGCAAAAAGGAATATGAAGAGGATGGCGCCCGCAGCATTCATCGCAAAACCTTTGCTAGCAGTGGTGGAGGCGG	PQERLYSTWIGGSILASLDTFKKMWVSKKEYEEDGARSIHRKTF	44
CCCAGCCGGCCATGGCCATGCCACATAGCTATCCAGCCCTGAGCGCCGAACAGAAAAAGGAACTGAGCGATATTGCCCTGCGCATTGTGGCCCCAGGCAAAGGCATTCTGGCCGCGGATGAAAGCGTGGGCAGCATGGCCAAACGCCTGGCTAGCAGTGGTGGAGGCGG	MPHSYPALSAEQKKELSDIALRIVAPGKGILAADESVGSMAKRL	44
CCCAGCCGGCCATGGCCCTGGCCGCGGATGAAAGCGTGGGCAGCATGGCCAAACGCCTGAGCCAGATTGGCGTGGAAAACACCGAAGAGAACCGCCGGCTGTATCGCCAGGTGCTGTTTAGCGCCGATGACCGCGTGAAAAAGTGCATTGCTAGCAGTGGTGGAGGCGG	LAADESVGSMAKRLSQIGVENTEENRRLYRQVLFSADDRVKKCI	44
CCCAGCCGGCCATGGCCCAGGTGCTGTTTAGCGCCGATGACCGCGTGAAAAAGTGCATTGGCGGTGTGATTTTTTTCCATGAAACCCTGTATCAGAAAGATGACAACGGCGTGCCATTTGTGCGCACCATTCAGGATAAAGGCATTGTGGCTAGCAGTGGTGGAGGCGG	QVLFSADDRVKKCIGGVIFFHETLYQKDDNGVPFVRTIQDKGIV	44
CCCAGCCGGCCATGGCCGGCGTGCCATTTGTGCGCACCATTCAGGATAAAGGCATTGTGGTTGGCATTAAAGTGGATAAAGGCGTGGTTCCACTGGCCGGCACCGATGGCGAAACCACGACCCAGGGCCTGGATGGCCTGAGCGAACGCGCTAGCAGTGGTGGAGGCGG	GVPFVRTIQDKGIVVGIKVDKGVVPLAGTDGETTTQGLDGLSER	44
CCCAGCCGGCCATGGCCGGCGAAACCACGACCCAGGGCCTGGATGGCCTGAGCGAACGCTGCGCCCAGTATAAAAAGGATGGCGCCGATTTTGCCAAATGGCGCTGCGTGCTGAAAATTAGCGAACGCACCCCAAGCGCCCTGGCCATTGCTAGCAGTGGTGGAGGCGG	GETTTQGLDGLSERCAQYKKDGADFAKWRCVLKISERTPSALAI	44
CCCAGCCGGCCATGGCCGTGCTGAAAATTAGCGAACGCACCCCAAGCGCCCTGGCCATTCTGGAAAACGCCAACGTGCTGGCCCGCTATGCCAGCATTTGCCAGCAAAACGGCATTGTGCCAATTGTGGAACCAGAAATTCTGCCAGATGCTAGCAGTGGTGGAGGCGG	VLKISERTPSALAILENANVLARYASICQQNGIVPIVEPEILPD	44
CCCAGCCGGCCATGGCCAACGGCATTGTGCCAATTGTGGAACCAGAAATTCTGCCAGATGGCGATCATGATCTGAAACGCTGCCAGTATGTGACCGAAAAAGTGCTGGCCGCGGTGTATAAAGCCCTGAGCGATCATCACGTGTATCTGGCTAGCAGTGGTGGAGGCGG	NGIVPIVEPEILPDGDHDLKRCQYVTEKVLAAVYKALSDHHVYL	44
CCCAGCCGGCCATGGCCGCCGCGGTGTATAAAGCCCTGAGCGATCATCACGTGTATCTGGAAGGCACCCTGTTGAAACCAAACATGGTGACCCCAGGCCATGCCTGCCCAATTAAATATACCCCAGAAGAGATTGCGATGGCCACCGTGGCTAGCAGTGGTGGAGGCGG	AAVYKALSDHHVYLEGTLLKPNMVTPGHACPIKYTPEEIAMATV	44
CCCAGCCGGCCATGGCCCCAATTAAATATACCCCAGAAGAGATTGCGATGGCCACCGTGACCGCCCTGCGCCGGACCGTGCCACCGGCCGTGCCAGGCGTGACCTTTCTGAGCGGCGGTCAGAGCGAAGAGGAAGCCAGCTTTAACCTGGCTAGCAGTGGTGGAGGCGG	PIKYTPEEIAMATVTALRRTVPPAVPGVTFLSGGQSEEEASFNL	44
CCCAGCCGGCCATGGCCCTGAGCGGCGGTCAGAGCGAAGAGGAAGCCAGCTTTAACCTGAACGCCATTAACCGCTGCCCACTGCCACGCCCGTGGGCCCTGACCTTTAGCTATGGCCGCGCCCTGCAGGCCAGCGCCCTGAACGCCTGGGCTAGCAGTGGTGGAGGCGG	LSGGQSEEEASFNLNAINRCPLPRPWALTFSYGRALQASALNAW	44
CCCAGCCGGCCATGGCCAGCTATGGCCGCGCCCTGCAGGCCAGCGCCCTGAACGCCTGGCGCGGCCAGCGCGATAACGCCGGCGCCGCGACCGAAGAGTTTATTAAACGCGCCGAAGTGAACGGCCTGGCCGCGCAGGGCAAATATGAAGCTAGCAGTGGTGGAGGCGG	SYGRALQASALNAWRGQRDNAGAATEEFIKRAEVNGLAAQGKYE	44
CCCAGCCGGCCATGGCCGCCGGCGCCGCGACCGAAGAGTTTATTAAACGCGCCGAAGTGAACGGCCTGGCCGCGCAGGGCAAATATGAAGGCAGCGGCGAAGATGGCGGTGCCGCGGCCCAGAGCCTGTATATTGCCAACCATGCCTATGCTAGCAGTGGTGGAGGCGG	AGAATEEFIKRAEVNGLAAQGKYEGSGEDGGAAAQSLYIANHAY	44
CCCAGCCGGCCATGGCCATGTCTGATCGCCCAACCGCCCGCCGGTGGGGCAAATGCGGCCCACTGTGCACCCGCGAAAACATTATGGTGGCCTTTAAAGGCGTGTGGACCCAGGCCTTTTGGAAAGCCGTGACCGCCGAATTTCTGGCCGCTAGCAGTGGTGGAGGCGG	MSDRPTARRWGKCGPLCTRENIMVAFKGVWTQAFWKAVTAEFLA	44
CCCAGCCGGCCATGGCCACCCAGGCCTTTTGGAAAGCCGTGACCGCCGAATTTCTGGCCATGCTGATTTTTGTGCTGTTGAGCCTGGGCAGCACCATTAACTGGGGCGGCACCGAAAAACCACTGCCAGTGGATATGGTGCTGATTAGCGCTAGCAGTGGTGGAGGCGG	TQAFWKAVTAEFLAMLIFVLLSLGSTINWGGTEKPLPVDMVLIS	44
CCCAGCCGGCCATGGCCGGCACCGAAAAACCACTGCCAGTGGATATGGTGCTGATTAGCCTGTGCTTTGGCCTGAGCATTGCCACGATGGTGCAGTGCTTTGGCCATATTAGCGGCGGTCATATTAACCCAGCCGTGACCGTGGCGATGGCTAGCAGTGGTGGAGGCGG	GTEKPLPVDMVLISLCFGLSIATMVQCFGHISGGHINPAVTVAM	44
CCCAGCCGGCCATGGCCATTAGCGGCGGTCATATTAACCCAGCCGTGACCGTGGCGATGGTGTGCACCCGCAAAATTAGCATTGCCAAAAGCGTGTTTTATATTGCCGCGCAGTGCCTGGGCGCCATTATCGGCGCCGGCATTCTGTATGCTAGCAGTGGTGGAGGCGG	ISGGHINPAVTVAMVCTRKISIAKSVFYIAAQCLGAIIGAGILY	44
CCCAGCCGGCCATGGCCGCCCAGTGCCTGGGCGCCATTATCGGCGCCGGCATTCTGTATCTGGTGACCCCACCGAGCGTGGTTGGCGGTCTGGGCGTGACGATGGTGCATGGCAACCTGACCGCCGGTCATGGCCTGTTGGTGGAACTGGCTAGCAGTGGTGGAGGCGG	AQCLGAIIGAGILYLVTPPSVVGGLGVTMVHGNLTAGHGLLVEL	44
CCCAGCCGGCCATGGCCCACGGCAACCTGACCGCCGGTCATGGCCTGTTGGTGGAACTGATTATCACCTTTCAGCTGGTGTTTACCATTTTTGCCAGCTGCGATAGCAAACGCACCGATGTGACCGGCAGCATTGCCCTGGCCATTGGCGCTAGCAGTGGTGGAGGCGG	HGNLTAGHGLLVELIITFQLVFTIFASCDSKRTDVTGSIALAIG	44
CCCAGCCGGCCATGGCCAAACGCACCGATGTGACCGGCAGCATTGCCCTGGCCATTGGCTTTAGCGTGGCCATTGGCCATCTGTTTGCCATTAACTATACCGGCGCCAGCATGAACCCAGCCCGCAGCTTTGGCCCAGCCGTGATTATGGCTAGCAGTGGTGGAGGCGG	KRTDVTGSIALAIGFSVAIGHLFAINYTGASMNPARSFGPAVIM	44
CCCAGCCGGCCATGGCCAGCATGAACCCAGCCCGCAGCTTTGGCCCAGCCGTGATTATGGGCAACTGGGAAAACCATTGGATTTATTGGGTGGGCCCAATTATCGGCGCCGTGCTGGCCGGCGGTCTGTATGAATATGTGTTTTGCCCAGCTAGCAGTGGTGGAGGCGG	SMNPARSFGPAVIMGNWENHWIYWVGPIIGAVLAGGLYEYVFCP	44
CCCAGCCGGCCATGGCCGCCGTGCTGGCCGGCGGTCTGTATGAATATGTGTTTTGCCCAGATGTGGAATTTAAACGCCGGTTTAAAGAAGCCTTTAGCAAAGCCGCGCAGCAAACCAAAGGCAGCTATATGGAAGTGGAAGATAACCGCGCTAGCAGTGGTGGAGGCGG	AVLAGGLYEYVFCPDVEFKRRFKEAFSKAAQQTKGSYMEVEDNR	44
CCCAGCCGGCCATGGCCCAGCAAACCAAAGGCAGCTATATGGAAGTGGAAGATAACCGCAGCCAGGTGGAAACCGATGACCTGATTCTGAAACCAGGCGTGGTTCATGTGATTGATGTGGATCGCGGCGAAGAGAAAAAGGGCAAAGATGCTAGCAGTGGTGGAGGCGG	QQTKGSYMEVEDNRSQVETDDLILKPGVVHVIDVDRGEEKKGKD	44
CCCAGCCGGCCATGGCCGTGGAAGATAACCGCAGCCAGGTGGAAACCGATGACCTGATTCTGAAACCAGGCGTGGTTCATGTGATTGATGTGGATCGCGGCGAAGAGAAAAAGGGCAAAGATCAGAGCGGCGAAGTGCTGAGCTCTGTGGCTAGCAGTGGTGGAGGCGG	VEDNRSQVETDDLILKPGVVHVIDVDRGEEKKGKDQSGEVLSSV	44
CCCAGCCGGCCATGGCCGCCGCGGCCAGCGGCAAAACCAGCAAAAGCGAACCAAACCATGTGATTTTTAAAAAGATTAGCCGCGATAAAAGCGTGACCATTTATCTGGGCAACCGCGATTATATTGATCATGTGAGCCAGGTGCAGCCAGCTAGCAGTGGTGGAGGCGG	AAASGKTSKSEPNHVIFKKISRDKSVTIYLGNRDYIDHVSQVQP	43
CCCAGCCGGCCATGGCCGGCAACCGCGATTATATTGATCATGTGAGCCAGGTGCAGCCAGTGGATGGCGTGGTTCTGGTGGATCCAGATCTGGTGAAAGGCAAAAAGGTGTATGTGACCCTGACCTGCGCCTTTCGCTATGGCCAGGAAGCTAGCAGTGGTGGAGGCGG	GNRDYIDHVSQVQPVDGVVLVDPDLVKGKKVYVTLTCAFRYGQE	44
CCCAGCCGGCCATGGCCGTGTATGTGACCCTGACCTGCGCCTTTCGCTATGGCCAGGAAGATATTGATGTGATTGGCCTGACCTTTCGCCGGGATCTGTATTTTAGCCGCGTGCAGGTGTATCCACCGGTGGGCGCCGCGAGCACCCCAGCTAGCAGTGGTGGAGGCGG	VYVTLTCAFRYGQEDIDVIGLTFRRDLYFSRVQVYPPVGAASTP	44
CCCAGCCGGCCATGGCCCGCGTGCAGGTGTATCCACCGGTGGGCGCCGCGAGCACCCCAACCAAACTGCAGGAAAGCCTGTTGAAAAAGCTGGGCAGCAACACCTATCCATTTCTGTTGACCTTTCCAGATTATCTGCCATGCAGCGTGGCTAGCAGTGGTGGAGGCGG	RVQVYPPVGAASTPTKLQESLLKKLGSNTYPFLLTFPDYLPCSV	44
CCCAGCCGGCCATGGCCCCATTTCTGTTGACCTTTCCAGATTATCTGCCATGCAGCGTGATGCTGCAGCCAGCCCCACAGGATAGCGGCAAAAGCTGCGGCGTGGATTTTGAAGTGAAAGCCTTTGCCACCGATAGCACCGATGCCGAAGCTAGCAGTGGTGGAGGCGG	PFLLTFPDYLPCSVMLQPAPQDSGKSCGVDFEVKAFATDSTDAE	44
CCCAGCCGGCCATGGCCTTTGAAGTGAAAGCCTTTGCCACCGATAGCACCGATGCCGAAGAGGATAAAATTCCAAAAAAGAGCTCTGTGCGCCTGTTGATTCGCAAAGTGCAGCATGCCCCACTGGAAATGGGCCCACAGCCACGCGCCGCTAGCAGTGGTGGAGGCGG	FEVKAFATDSTDAEEDKIPKKSSVRLLIRKVQHAPLEMGPQPRA	44
CCCAGCCGGCCATGGCCGTGCAGCATGCCCCACTGGAAATGGGCCCACAGCCACGCGCCGAAGCCGCGTGGCAGTTTTTCATGAGCGATAAACCACTGCATCTGGCCGTGAGCCTGAACAAAGAAATTTATTTTCATGGCGAACCAATTGCTAGCAGTGGTGGAGGCGG	VQHAPLEMGPQPRAEAAWQFFMSDKPLHLAVSLNKEIYFHGEPI	44
CCCAGCCGGCCATGGCCGTGAGCCTGAACAAAGAAATTTATTTTCATGGCGAACCAATTCCAGTGACCGTGACCGTGACCAACAATACCGAAAAAACCGTGAAAAAGATTAAAGCCTTTGTGGAACAGGTGGCCAACGTGGTTCTGTATGCTAGCAGTGGTGGAGGCGG	VSLNKEIYFHGEPIPVTVTVTNNTEKTVKKIKAFVEQVANVVLY	44
CCCAGCCGGCCATGGCCATTAAAGCCTTTGTGGAACAGGTGGCCAACGTGGTTCTGTATAGCTCTGATTATTACGTGAAACCAGTGGCGATGGAAGAGGCCCAGGAAAAAGTGCCACCGAACAGCACCCTGACCAAAACCCTGACCCTGGCTAGCAGTGGTGGAGGCGG	IKAFVEQVANVVLYSSDYYVKPVAMEEAQEKVPPNSTLTKTLTL	44
CCCAGCCGGCCATGGCCAAAGTGCCACCGAACAGCACCCTGACCAAAACCCTGACCCTGTTGCCACTGTTGGCCAACAATCGCGAACGCCGGGGCATTGCCCTGGATGGCAAAATTAAACATGAAGATACCAACCTGGCCAGCTCTACCGCTAGCAGTGGTGGAGGCGG	KVPPNSTLTKTLTLLPLLANNRERRGIALDGKIKHEDTNLASST	44
CCCAGCCGGCCATGGCCGGCAAAATTAAACATGAAGATACCAACCTGGCCAGCTCTACCATTATCAAAGAAGGCATTGATCGCACCGTGCTGGGCATTCTGGTGAGCTATCAGATTAAAGTGAAACTGACCGTGAGCGGCTTTCTGGGCGCTAGCAGTGGTGGAGGCGG	GKIKHEDTNLASSTIIKEGIDRTVLGILVSYQIKVKLTVSGFLG	44
CCCAGCCGGCCATGGCCTATCAGATTAAAGTGAAACTGACCGTGAGCGGCTTTCTGGGCGAACTGACCAGCTCTGAAGTGGCCACCGAAGTGCCATTTCGCCTGATGCATCCACAGCCAGAAGATCCAGCCAAAGAAAGCTATCAGGATGCTAGCAGTGGTGGAGGCGG	YQIKVKLTVSGFLGELTSSEVATEVPFRLMHPQPEDPAKESYQD	44
CCCAGCCGGCCATGGCCCATCCACAGCCAGAAGATCCAGCCAAAGAAAGCTATCAGGATGCCAACCTGGTGTTTGAAGAGTTTGCCCGCCATAACCTGAAAGATGCCGGCGAAGCCGAAGAGGGCAAACGCGATAAAAACGATGTGGATGCTAGCAGTGGTGGAGGCGG	HPQPEDPAKESYQDANLVFEEFARHNLKDAGEAEEGKRDKNDVD	44
CCCAGCCGGCCATGGCCCCACAGCCAGAAGATCCAGCCAAAGAAAGCTATCAGGATGCCAACCTGGTGTTTGAAGAGTTTGCCCGCCATAACCTGAAAGATGCCGGCGAAGCCGAAGAGGGCAAACGCGATAAAAACGATGTGGATGAAGCTAGCAGTGGTGGAGGCGG	PQPEDPAKESYQDANLVFEEFARHNLKDAGEAEEGKRDKNDVDE	44
CCCAGCCGGCCATGGCCGCCGTGGCCACCTGCCTGCAGGTGGTTGGCTTTGTGACCAGCTTTGTGGGCTGGATTGGCGTGATTGTGACCACGAGCACCAACGATTGGGTGGTTACCTGCGGCTATACCATTCCAACCTGCCGCAAACTGGCTAGCAGTGGTGGAGGCGG	AVATCLQVVGFVTSFVGWIGVIVTTSTNDWVVTCGYTIPTCRKL	43
CCCAGCCGGCCATGGCCGTGGTTACCTGCGGCTATACCATTCCAACCTGCCGCAAACTGGATGAACTGGGCAGCAAAGGCCTGTGGGCCGATTGCGTGATGGCCACCGGCCTGTATCATTGCAAACCACTGGTGGATATTCTGATTCTGGCTAGCAGTGGTGGAGGCGG	VVTCGYTIPTCRKLDELGSKGLWADCVMATGLYHCKPLVDILIL	44
CCCAGCCGGCCATGGCCGGCCTGTATCATTGCAAACCACTGGTGGATATTCTGATTCTGCCAGGCTATGTGCAGGCCTGCCGCGCCCTGATGATTGCCGCGAGCGTGCTGGGCCTGCCAGCCATTCTGTTGCTGTTGACCGTGCTGCCAGCTAGCAGTGGTGGAGGCGG	GLYHCKPLVDILILPGYVQACRALMIAASVLGLPAILLLLTVLP	44
CCCAGCCGGCCATGGCCCTGGGCCTGCCAGCCATTCTGTTGCTGTTGACCGTGCTGCCATGCATTCGCATGGGCCAGGAACCAGGCGTGGCCAAATATCGCCGGGCCCAGCTGGCCGGCGTGCTGTTGATTCTGTTGGCCCTGTGCGCCGCTAGCAGTGGTGGAGGCGG	LGLPAILLLLTVLPCIRMGQEPGVAKYRRAQLAGVLLILLALCA	44
CCCAGCCGGCCATGGCCCAGCTGGCCGGCGTGCTGTTGATTCTGTTGGCCCTGTGCGCCCTGGTGGCCACCATTTGGTTTCCAGTGTGCGCCCATCGCGAAACCACGATTGTGAGCTTTGGCTATAGCCTGTATGCCGGCTGGATTGGCGCTAGCAGTGGTGGAGGCGG	QLAGVLLILLALCALVATIWFPVCAHRETTIVSFGYSLYAGWIG	44
CCCAGCCGGCCATGGCCATTGTGAGCTTTGGCTATAGCCTGTATGCCGGCTGGATTGGCGCCGTGCTGTGCCTGGTGGGCGGTTGCGTGATTCTGTGCTGTGCCGGCGATGCCCAGGCCTTTGGCGAAAACCGCTTTTATTACACCGCCGCTAGCAGTGGTGGAGGCGG	IVSFGYSLYAGWIGAVLCLVGGCVILCCAGDAQAFGENRFYYTA	44
CCCAGCCGGCCATGGCCGGCGCCGTGCTGTGCCTGGTGGGCGGTTGCGTGATTCTGTGCTGTGCCGGCGATGCCCAGGCCTTTGGCGAAAACCGCTTTTATTACACCGCCGGCAGCTCTAGCCCAACCCATGCCAAAAGCGCCCATGTGGCTAGCAGTGGTGGAGGCGG	GAVLCLVGGCVILCCAGDAQAFGENRFYYTAGSSSPTHAKSAHV	44
CCCAGCCGGCCATGGCCATGAACCGCGGCTTTAGCCGCAAAAGCCATACCTTTCTGCCAAAAATTTTTTTCCGCAAAATGAGCTCTAGCGGCGCCAAAGATAAACCAGAACTGCAGTTTCCATTTCTGCAGGATGAAGATACCGTGGCCGCTAGCAGTGGTGGAGGCGG	MNRGFSRKSHTFLPKIFFRKMSSSGAKDKPELQFPFLQDEDTVA	44
CCCAGCCGGCCATGGCCGAACTGCAGTTTCCATTTCTGCAGGATGAAGATACCGTGGCCACCCTGTTGGAATGCAAAACCCTGTTTATTCTGCGCGGCCTGCCAGGCAGCGGCAAAAGCACCCTGGCCCGCGTGATTGTGGATAAATATGCTAGCAGTGGTGGAGGCGG	ELQFPFLQDEDTVATLLECKTLFILRGLPGSGKSTLARVIVDKY	44
CCCAGCCGGCCATGGCCAGCGGCAAAAGCACCCTGGCCCGCGTGATTGTGGATAAATATCGCGATGGCACCAAAATGGTGAGCGCCGATGCCTATAAAATTACCCCAGGCGCCCGCGGCGCCTTTAGCGAAGAGTATAAACGCCTGGATGCTAGCAGTGGTGGAGGCGG	SGKSTLARVIVDKYRDGTKMVSADAYKITPGARGAFSEEYKRLD	44
CCCAGCCGGCCATGGCCGGCGCCCGCGGCGCCTTTAGCGAAGAGTATAAACGCCTGGATGAAGATCTGGCCGCGTATTGCCGCCGGCGCGATATTCGCATTCTGGTGCTGGATGACACCAACCATGAACGCGAACGCCTGGAACAGCTGGCTAGCAGTGGTGGAGGCGG	GARGAFSEEYKRLDEDLAAYCRRRDIRILVLDDTNHERERLEQL	44
CCCAGCCGGCCATGGCCCTGGATGACACCAACCATGAACGCGAACGCCTGGAACAGCTGTTTGAAATGGCCGATCAGTATCAGTATCAGGTGGTTCTGGTGGAACCAAAAACCGCCTGGCGCCTGGATTGCGCCCAGCTGAAAGAAAAAGCTAGCAGTGGTGGAGGCGG	LDDTNHERERLEQLFEMADQYQYQVVLVEPKTAWRLDCAQLKEK	44
CCCAGCCGGCCATGGCCAAAACCGCCTGGCGCCTGGATTGCGCCCAGCTGAAAGAAAAAAACCAGTGGCAGCTGAGCGCCGATGACCTGAAAAAGCTGAAACCAGGCCTGGAAAAAGATTTTCTGCCACTGTATTTTGGCTGGTTTCTGGCTAGCAGTGGTGGAGGCGG	KTAWRLDCAQLKEKNQWQLSADDLKKLKPGLEKDFLPLYFGWFL	44
CCCAGCCGGCCATGGCCCTGGAAAAAGATTTTCTGCCACTGTATTTTGGCTGGTTTCTGACCAAAAAGAGCTCTGAAACCCTGCGCAAAGCCGGCCAGGTGTTTCTGGAAGAGCTGGGCAACCATAAAGCCTTTAAAAAGGAACTGCGCGCTAGCAGTGGTGGAGGCGG	LEKDFLPLYFGWFLTKKSSETLRKAGQVFLEELGNHKAFKKELR	44
CCCAGCCGGCCATGGCCGAAGAGCTGGGCAACCATAAAGCCTTTAAAAAGGAACTGCGCCAGTTTGTGCCAGGCGATGAACCACGCGAAAAAATGGATCTGGTGACCTATTTTGGCAAACGCCCACCGGGCGTGCTGCATTGCACCACGGCTAGCAGTGGTGGAGGCGG	EELGNHKAFKKELRQFVPGDEPREKMDLVTYFGKRPPGVLHCTT	44
CCCAGCCGGCCATGGCCTATTTTGGCAAACGCCCACCGGGCGTGCTGCATTGCACCACGAAATTTTGCGATTATGGCAAAGCCCCAGGCGCCGAAGAGTATGCCCAGCAAGATGTGCTGAAAAAGAGCTATAGCAAAGCCTTTACCCTGGCTAGCAGTGGTGGAGGCGG	YFGKRPPGVLHCTTKFCDYGKAPGAEEYAQQDVLKKSYSKAFTL	44
CCCAGCCGGCCATGGCCCAGGATGTGCTGAAAAAGAGCTATAGCAAAGCCTTTACCCTGACCATTAGCGCCCTGTTTGTGACCCCAAAAACCACGGGCGCCCGCGTGGAACTGAGCGAACAGCAACTGCAGCTGTGGCCAAGCGATGTGGCTAGCAGTGGTGGAGGCGG	QDVLKKSYSKAFTLTISALFVTPKTTGARVELSEQQLQLWPSDV	44
CCCAGCCGGCCATGGCCGAACTGAGCGAACAGCAACTGCAGCTGTGGCCAAGCGATGTGGATAAACTGAGCCCAACCGATAACCTGCCACGCGGCAGCCGCGCCCATATTACCCTGGGCTGCGCCGCGGATGTGGAAGCCGTGCAGACCGCTAGCAGTGGTGGAGGCGG	ELSEQQLQLWPSDVDKLSPTDNLPRGSRAHITLGCAADVEAVQT	44
CCCAGCCGGCCATGGCCATTACCCTGGGCTGCGCCGCGGATGTGGAAGCCGTGCAGACCGGCCTGGATCTGTTGGAAATTCTGCGCCAGGAAAAAGGCGGTAGCCGCGGCGAAGAGGTGGGCGAACTGAGCCGCGGCAAACTGTATAGCGCTAGCAGTGGTGGAGGCGG	ITLGCAADVEAVQTGLDLLEILRQEKGGSRGEEVGELSRGKLYS	44
CCCAGCCGGCCATGGCCGGCGAAGAGGTGGGCGAACTGAGCCGCGGCAAACTGTATAGCCTGGGCAACGGCCGCTGGATGCTGACCCTGGCCAAAAACATGGAAGTGCGCGCCATTTTTACCGGCTATTACGGCAAAGGCAAACCAGTGGCTAGCAGTGGTGGAGGCGG	GEEVGELSRGKLYSLGNGRWMLTLAKNMEVRAIFTGYYGKGKPV	44
CCCAGCCGGCCATGGCCGGCCGCTGGATGCTGACCCTGGCCAAAAACATGGAAGTGCGCGCCATTTTTACCGGCTATTACGGCAAAGGCAAACCAGTGCCAACCCAGGGCAGCCGCAAAGGCGGTGCCCTGCAGAGCTGCACCATTATCGCTAGCAGTGGTGGAGGCGG	GRWMLTLAKNMEVRAIFTGYYGKGKPVPTQGSRKGGALQSCTII	44
CCCAGCCGGCCATGGCCGCCGATGTGACCATTCAGCATCCGTGGTTTAAACGCACCCTGGGCCCATTTTATCCAAGCCGCCTGTTTGATCAGTTTTTCGGCGAAGGCCTGTTTGAATATGATCTGTTGCCATTTCTGAGCTCTACCATTGCTAGCAGTGGTGGAGGCGG	ADVTIQHPWFKRTLGPFYPSRLFDQFFGEGLFEYDLLPFLSSTI	43
CCCAGCCGGCCATGGCCCTGTTTGAATATGATCTGTTGCCATTTCTGAGCTCTACCATTAGCCCATATTACCGCCAGAGCCTGTTTCGCACCGTGCTGGATAGCGGCATTAGCGAAGTGCGCTCTGATCGCGATAAATTTGTGATTTTTGCTAGCAGTGGTGGAGGCGG	LFEYDLLPFLSSTISPYYRQSLFRTVLDSGISEVRSDRDKFVIF	44
CCCAGCCGGCCATGGCCATTAGCGAAGTGCGCTCTGATCGCGATAAATTTGTGATTTTTCTGGATGTGAAACATTTTAGCCCAGAAGATCTGACCGTGAAAGTGCAGGATGACTTTGTGGAAATTCATGGCAAACATAACGAACGCCAGGCTAGCAGTGGTGGAGGCGG	ISEVRSDRDKFVIFLDVKHFSPEDLTVKVQDDFVEIHGKHNERQ	44
CCCAGCCGGCCATGGCCGATGACTTTGTGGAAATTCATGGCAAACATAACGAACGCCAGGATGATCATGGCTATATTAGCCGCGAATTTCATCGCCGGTATCGCCTGCCAAGCAACGTGGATCAGAGCGCCCTGAGCTGCAGCCTGAGCGCTAGCAGTGGTGGAGGCGG	DDFVEIHGKHNERQDDHGYISREFHRRYRLPSNVDQSALSCSLS	44
CCCAGCCGGCCATGGCCCCAAGCAACGTGGATCAGAGCGCCCTGAGCTGCAGCCTGAGCGCCGATGGCATGCTGACCTTTTGCGGCCCAAAAATTCAGACCGGCCTGGATGCCACCCATGCCGAACGCGCCATTCCAGTGAGCCGCGAAGCTAGCAGTGGTGGAGGCGG	PSNVDQSALSCSLSADGMLTFCGPKIQTGLDATHAERAIPVSRE	44
CCCAGCCGGCCATGGCCAGCTGCAGCCTGAGCGCCGATGGCATGCTGACCTTTTGCGGCCCAAAAATTCAGACCGGCCTGGATGCCACCCATGCCGAACGCGCCATTCCAGTGAGCCGCGAAGAGAAACCAACCAGCGCCCCAAGCTCTGCTAGCAGTGGTGGAGGCGG	SCSLSADGMLTFCGPKIQTGLDATHAERAIPVSREEKPTSAPSS	44
CCCAGCCGGCCATGGCCGCCGATATTGCCATTCATCACCCGTGGATTCGCCGGCCATTTTTCCCATTTCATAGCCCAAGCCGCCTGTTTGATCAGTTTTTCGGCGAACATCTGTTGGAAAGCGATCTGTTTCCAACCAGCACCAGCCTGGCTAGCAGTGGTGGAGGCGG	ADIAIHHPWIRRPFFPFHSPSRLFDQFFGEHLLESDLFPTSTSL	43
CCCAGCCGGCCATGGCCCATCTGTTGGAAAGCGATCTGTTTCCAACCAGCACCAGCCTGAGCCCATTTTATCTGCGCCCACCGAGCTTTCTGCGCGCCCCAAGCTGGTTTGATACCGGCCTGAGCGAAATGCGCCTGGAAAAAGATCGCGCTAGCAGTGGTGGAGGCGG	HLLESDLFPTSTSLSPFYLRPPSFLRAPSWFDTGLSEMRLEKDR	44
CCCAGCCGGCCATGGCCTTTGATACCGGCCTGAGCGAAATGCGCCTGGAAAAAGATCGCTTTAGCGTGAACCTGGATGTGAAACATTTTAGCCCAGAAGAGCTGAAAGTGAAAGTGCTGGGCGATGTGATTGAAGTGCATGGCAAACATGCTAGCAGTGGTGGAGGCGG	FDTGLSEMRLEKDRFSVNLDVKHFSPEELKVKVLGDVIEVHGKH	44
CCCAGCCGGCCATGGCCGTGAAAGTGCTGGGCGATGTGATTGAAGTGCATGGCAAACATGAAGAGCGCCAGGATGAACATGGCTTTATTAGCCGCGAATTTCATCGCAAATATCGCATTCCAGCCGATGTGGATCCACTGACCATTACCGCTAGCAGTGGTGGAGGCGG	VKVLGDVIEVHGKHEERQDEHGFISREFHRKYRIPADVDPLTIT	44
CCCAGCCGGCCATGGCCAAATATCGCATTCCAGCCGATGTGGATCCACTGACCATTACCAGCTCTCTGAGCTCTGATGGCGTGCTGACCGTGAACGGCCCACGCAAACAGGTGAGCGGCCCAGAACGCACCATTCCAATTACCCGCGAAGCTAGCAGTGGTGGAGGCGG	KYRIPADVDPLTITSSLSSDGVLTVNGPRKQVSGPERTIPITRE	44
CCCAGCCGGCCATGGCCACCATTACCAGCTCTCTGAGCTCTGATGGCGTGCTGACCGTGAACGGCCCACGCAAACAGGTGAGCGGCCCAGAACGCACCATTCCAATTACCCGCGAAGAGAAACCAGCCGTGACCGCCGCGCCAAAAAAGGCTAGCAGTGGTGGAGGCGG	TITSSLSSDGVLTVNGPRKQVSGPERTIPITREEKPAVTAAPKK	44
CCCAGCCGGCCATGGCCATGAGCTATCAGGGCAAAAAGAACATTCCACGCATTACCTCTGATCGCCTGTTGATTAAAGGCGGTAAAATTGTGAACGATGACCAGAGCTTTTATGCCGATATTTATATGGAAGATGGCCTGATTAAACAGGCTAGCAGTGGTGGAGGCGG	MSYQGKKNIPRITSDRLLIKGGKIVNDDQSFYADIYMEDGLIKQ	44
CCCAGCCGGCCATGGCCTTTTATGCCGATATTTATATGGAAGATGGCCTGATTAAACAGATTGGCGAAAACCTGATTGTGCCAGGCGGTGTGAAAACCATTGAAGCCCATAGCCGCATGGTGATTCCAGGCGGTATTGATGTGCATACCGCTAGCAGTGGTGGAGGCGG	FYADIYMEDGLIKQIGENLIVPGGVKTIEAHSRMVIPGGIDVHT	44
CCCAGCCGGCCATGGCCCATAGCCGCATGGTGATTCCAGGCGGTATTGATGTGCATACCCGCTTTCAGATGCCAGATCAGGGCATGACCAGCGCCGATGACTTTTTCCAGGGCACCAAAGCCGCGCTGGCCGGCGGCACCACGATGATTGCTAGCAGTGGTGGAGGCGG	HSRMVIPGGIDVHTRFQMPDQGMTSADDFFQGTKAALAGGTTMI	44
CCCAGCCGGCCATGGCCCAGGGCACCAAAGCCGCGCTGGCCGGCGGCACCACGATGATTATCGATCATGTGGTTCCAGAACCAGGCACCAGCCTGTTGGCCGCGTTTGATCAGTGGCGCGAATGGGCCGATAGCAAAAGCTGCTGTGATGCTAGCAGTGGTGGAGGCGG	QGTKAALAGGTTMIIDHVVPEPGTSLLAAFDQWREWADSKSCCD	44
CCCAGCCGGCCATGGCCGATCAGTGGCGCGAATGGGCCGATAGCAAAAGCTGCTGTGATTATAGCCTGCATGTGGATATTAGCGAATGGCATAAAGGCATTCAGGAAGAGATGGAAGCCCTGGTGAAAGATCATGGCGTGAACAGCTTTGCTAGCAGTGGTGGAGGCGG	DQWREWADSKSCCDYSLHVDISEWHKGIQEEMEALVKDHGVNSF	44
CCCAGCCGGCCATGGCCGAAATGGAAGCCCTGGTGAAAGATCATGGCGTGAACAGCTTTCTGGTGTATATGGCCTTTAAAGATCGCTTTCAGCTGACCGATTGCCAGATTTATGAAGTGCTGAGCGTGATTCGCGATATTGGCGCCATTGCTAGCAGTGGTGGAGGCGG	EMEALVKDHGVNSFLVYMAFKDRFQLTDCQIYEVLSVIRDIGAI	44
CCCAGCCGGCCATGGCCATTTATGAAGTGCTGAGCGTGATTCGCGATATTGGCGCCATTGCCCAGGTGCATGCCGAAAACGGCGATATTATCGCCGAAGAGCAGCAACGCATTCTGGATCTGGGCATTACCGGCCCAGAAGGCCATGTGGCTAGCAGTGGTGGAGGCGG	IYEVLSVIRDIGAIAQVHAENGDIIAEEQQRILDLGITGPEGHV	44
CCCAGCCGGCCATGGCCCGCATTCTGGATCTGGGCATTACCGGCCCAGAAGGCCATGTGCTGAGCCGCCCAGAAGAGGTGGAAGCCGAAGCCGTGAACCGCGCCATTACCATTGCCAACCAGACCAACTGCCCACTGTATATTACCAAAGCTAGCAGTGGTGGAGGCGG	RILDLGITGPEGHVLSRPEEVEAEAVNRAITIANQTNCPLYITK	44
CCCAGCCGGCCATGGCCACCATTGCCAACCAGACCAACTGCCCACTGTATATTACCAAAGTGATGAGCAAAAGCTCTGCCGAAGTGATTGCCCAGGCCCGCAAAAAGGGCACCGTGGTTTATGGCGAACCAATTACCGCCAGCCTGGGCGCTAGCAGTGGTGGAGGCGG	TIANQTNCPLYITKVMSKSSAEVIAQARKKGTVVYGEPITASLG	44
CCCAGCCGGCCATGGCCGGCACCGTGGTTTATGGCGAACCAATTACCGCCAGCCTGGGCACCGATGGCAGCCATTATTGGAGCAAAAACTGGGCCAAAGCCGCGGCCTTTGTGACCAGCCCACCGCTGAGCCCAGATCCAACCACGCCAGCTAGCAGTGGTGGAGGCGG	GTVVYGEPITASLGTDGSHYWSKNWAKAAAFVTSPPLSPDPTTP	44
CCCAGCCGGCCATGGCCTTTGTGACCAGCCCACCGCTGAGCCCAGATCCAACCACGCCAGATTTTCTGAACAGCCTGTTGAGCTGCGGCGATCTGCAGGTGACCGGCAGCGCCCATTGCACCTTTAACACCGCCCAGAAAGCCGTGGGCGCTAGCAGTGGTGGAGGCGG	FVTSPPLSPDPTTPDFLNSLLSCGDLQVTGSAHCTFNTAQKAVG	44
CCCAGCCGGCCATGGCCAGCGCCCATTGCACCTTTAACACCGCCCAGAAAGCCGTGGGCAAAGATAACTTTACCCTGATTCCAGAAGGCACCAACGGCACCGAAGAGCGCATGAGCGTGATTTGGGATAAAGCCGTGGTTACCGGCAAAGCTAGCAGTGGTGGAGGCGG	SAHCTFNTAQKAVGKDNFTLIPEGTNGTEERMSVIWDKAVVTGK	44
CCCAGCCGGCCATGGCCCGCATGAGCGTGATTTGGGATAAAGCCGTGGTTACCGGCAAAATGGATGAAAACCAGTTTGTGGCCGTGACCAGCACCAACGCCGCGAAAGTGTTTAACCTGTATCCACGCAAAGGCCGCATTGCCGTGGGCGCTAGCAGTGGTGGAGGCGG	RMSVIWDKAVVTGKMDENQFVAVTSTNAAKVFNLYPRKGRIAVG	44
CCCAGCCGGCCATGGCCGTGTTTAACCTGTATCCACGCAAAGGCCGCATTGCCGTGGGCAGCGATGCCGATCTGGTGATTTGGGATCCAGATAGCGTGAAAACCATTAGCGCCAAAACCCATAACAGCTCTCTGGAATATAACATTTTTGCTAGCAGTGGTGGAGGCGG	VFNLYPRKGRIAVGSDADLVIWDPDSVKTISAKTHNSSLEYNIF	44
CCCAGCCGGCCATGGCCAGCGCCAAAACCCATAACAGCTCTCTGGAATATAACATTTTTGAAGGCATGGAATGCCGCGGCAGCCCACTGGTGGTTATTAGCCAGGGCAAAATTGTGCTGGAAGATGGCACCCTGCATGTGACCGAAGGCGCTAGCAGTGGTGGAGGCGG	SAKTHNSSLEYNIFEGMECRGSPLVVISQGKIVLEDGTLHVTEG	44
CCCAGCCGGCCATGGCCAAAATTGTGCTGGAAGATGGCACCCTGCATGTGACCGAAGGCAGCGGCCGCTATATTCCACGCAAACCATTTCCAGATTTTGTGTATAAACGCATTAAAGCCCGCAGCCGCCTGGCCGAACTGCGCGGCGTGGCTAGCAGTGGTGGAGGCGG	KIVLEDGTLHVTEGSGRYIPRKPFPDFVYKRIKARSRLAELRGV	44
CCCAGCCGGCCATGGCCCGCATTAAAGCCCGCAGCCGCCTGGCCGAACTGCGCGGCGTGCCACGCGGCCTGTATGATGGCCCAGTGTGCGAAGTGAGCGTGACCCCAAAAACCGTGACCCCAGCCAGCTCTGCCAAAACCAGCCCAGCCGCTAGCAGTGGTGGAGGCGG	RIKARSRLAELRGVPRGLYDGPVCEVSVTPKTVTPASSAKTSPA	44
CCCAGCCGGCCATGGCCAAAACCGTGACCCCAGCCAGCTCTGCCAAAACCAGCCCAGCCAAACAGCAAGCCCCACCGGTGCGCAACCTGCATCAGAGCGGCTTTAGCCTGAGCGGCGCCCAGATTGATGACAACATTCCACGCCGGACCGCTAGCAGTGGTGGAGGCGG	KTVTPASSAKTSPAKQQAPPVRNLHQSGFSLSGAQIDDNIPRRT	44
CCCAGCCGGCCATGGCCCCACCGGTGCGCAACCTGCATCAGAGCGGCTTTAGCCTGAGCGGCGCCCAGATTGATGACAACATTCCACGCCGGACCACGCAGCGCATTGTGGCCCCACCGGGCGGTCGCGCCAACATTACCAGCCTGGGCGCTAGCAGTGGTGGAGGCGG	PPVRNLHQSGFSLSGAQIDDNIPRRTTQRIVAPPGGRANITSLG	44
CCCAGCCGGCCATGGCCATGAGCATTCTGAAAATTCATGCCCGCGAAATTTTTGATAGCCGCGGCAACCCAACCGTGGAAGTGGATCTGTTTACCAGCAAAGGCCTGTTTCGCGCCGCGGTGCCAAGCGGCGCCAGCACCGGCATTTATGCTAGCAGTGGTGGAGGCGG	MSILKIHAREIFDSRGNPTVEVDLFTSKGLFRAAVPSGASTGIY	44
CCCAGCCGGCCATGGCCTTTCGCGCCGCGGTGCCAAGCGGCGCCAGCACCGGCATTTATGAAGCCCTGGAACTGCGCGATAACGATAAAACCCGCTATATGGGCAAAGGCGTGAGCAAAGCCGTGGAACATATTAACAAAACCATTGCCGCTAGCAGTGGTGGAGGCGG	FRAAVPSGASTGIYEALELRDNDKTRYMGKGVSKAVEHINKTIA	44
CCCAGCCGGCCATGGCCGGCGTGAGCAAAGCCGTGGAACATATTAACAAAACCATTGCCCCAGCCCTGGTGAGCAAAAAGCTGAACGTGACCGAACAGGAAAAAATTGATAAACTGATGATTGAAATGGATGGCACCGAAAACAAAAGCGCTAGCAGTGGTGGAGGCGG	GVSKAVEHINKTIAPALVSKKLNVTEQEKIDKLMIEMDGTENKS	44
CCCAGCCGGCCATGGCCGATAAACTGATGATTGAAATGGATGGCACCGAAAACAAAAGCAAATTTGGCGCCAACGCCATTCTGGGCGTGAGCCTGGCCGTGTGCAAAGCCGGCGCCGTGGAAAAAGGCGTGCCACTGTATCGCCATATTGCTAGCAGTGGTGGAGGCGG	DKLMIEMDGTENKSKFGANAILGVSLAVCKAGAVEKGVPLYRHI	44
CCCAGCCGGCCATGGCCGCCGGCGCCGTGGAAAAAGGCGTGCCACTGTATCGCCATATTGCCGATCTGGCCGGCAACAGCGAAGTGATTCTGCCAGTGCCAGCCTTTAACGTGATTAACGGCGGTAGCCATGCCGGCAACAAACTGGCCGCTAGCAGTGGTGGAGGCGG	AGAVEKGVPLYRHIADLAGNSEVILPVPAFNVINGGSHAGNKLA	44
CCCAGCCGGCCATGGCCAACGTGATTAACGGCGGTAGCCATGCCGGCAACAAACTGGCCATGCAGGAATTTATGATTCTGCCAGTGGGCGCCGCGAACTTTCGCGAAGCCATGCGCATTGGCGCCGAAGTGTATCATAACCTGAAAAACGCTAGCAGTGGTGGAGGCGG	NVINGGSHAGNKLAMQEFMILPVGAANFREAMRIGAEVYHNLKN	44
CCCAGCCGGCCATGGCCGCCATGCGCATTGGCGCCGAAGTGTATCATAACCTGAAAAACGTGATTAAAGAAAAATATGGCAAAGATGCCACCAACGTGGGCGATGAAGGCGGTTTTGCCCCAAACATTCTGGAAAACAAAGAAGGCCTGGCTAGCAGTGGTGGAGGCGG	AMRIGAEVYHNLKNVIKEKYGKDATNVGDEGGFAPNILENKEGL	44
CCCAGCCGGCCATGGCCGGCGGTTTTGCCCCAAACATTCTGGAAAACAAAGAAGGCCTGGAACTGTTGAAAACCGCCATTGGCAAAGCCGGCTATACCGATAAAGTGGTTATTGGCATGGATGTGGCCGCGAGCGAATTTTTCCGCAGCGCTAGCAGTGGTGGAGGCGG	GGFAPNILENKEGLELLKTAIGKAGYTDKVVIGMDVAASEFFRS	44
CCCAGCCGGCCATGGCCGTGATTGGCATGGATGTGGCCGCGAGCGAATTTTTCCGCAGCGGCAAATATGATCTGGATTTTAAAAGCCCAGATGACCCAAGCCGCTATATTAGCCCAGATCAGCTGGCCGATCTGTATAAAAGCTTTATTGCTAGCAGTGGTGGAGGCGG	VIGMDVAASEFFRSGKYDLDFKSPDDPSRYISPDQLADLYKSFI	44
CCCAGCCGGCCATGGCCATTAGCCCAGATCAGCTGGCCGATCTGTATAAAAGCTTTATTAAAGATTATCCAGTGGTTAGCATTGAAGATCCATTTGATCAGGATGACTGGGGCGCCTGGCAGAAATTTACCGCCAGCGCCGGCATTCAGGCTAGCAGTGGTGGAGGCGG	ISPDQLADLYKSFIKDYPVVSIEDPFDQDDWGAWQKFTASAGIQ	44
CCCAGCCGGCCATGGCCTGGGGCGCCTGGCAGAAATTTACCGCCAGCGCCGGCATTCAGGTGGTTGGCGATGACCTGACCGTGACCAACCCAAAACGCATTGCCAAAGCCGTGAACGAAAAAAGCTGCAACTGCCTGTTGCTGAAAGTGGCTAGCAGTGGTGGAGGCGG	WGAWQKFTASAGIQVVGDDLTVTNPKRIAKAVNEKSCNCLLLKV	44
CCCAGCCGGCCATGGCCGCCGTGAACGAAAAAAGCTGCAACTGCCTGTTGCTGAAAGTGAACCAGATTGGCAGCGTGACCGAAAGCCTGCAGGCCTGCAAACTGGCCCAGGCCAACGGCTGGGGCGTGATGGTGAGCCATCGCAGCGGCGCTAGCAGTGGTGGAGGCGG	AVNEKSCNCLLLKVNQIGSVTESLQACKLAQANGWGVMVSHRSG	44
CCCAGCCGGCCATGGCCCAGGCCAACGGCTGGGGCGTGATGGTGAGCCATCGCAGCGGCGAAACCGAAGATACCTTTATTGCCGATCTGGTGGTTGGCCTGTGCACCGGCCAGATTAAAACCGGCGCCCCATGCCGCAGCGAACGCCTGGCTAGCAGTGGTGGAGGCGG	QANGWGVMVSHRSGETEDTFIADLVVGLCTGQIKTGAPCRSERL	44
CCCAGCCGGCCATGGCCGGCCAGATTAAAACCGGCGCCCCATGCCGCAGCGAACGCCTGGCCAAATATAACCAGCTGTTGCGCATTGAAGAGGAACTGGGCAGCAAAGCCAAATTTGCCGGCCGCAACTTTCGCAACCCACTGGCCAAAGCTAGCAGTGGTGGAGGCGG	GQIKTGAPCRSERLAKYNQLLRIEEELGSKAKFAGRNFRNPLAK	44
CCCAGCCGGCCATGGCCATGAGCATTGAAAAAATTTGGGCCCGCGAAATTCTGGATAGCCGCGGCAACCCAACCGTGGAAGTGGATCTGTATACCGCCAAAGGCCTGTTTCGCGCCGCGGTGCCAAGCGGCGCCAGCACCGGCATTTATGCTAGCAGTGGTGGAGGCGG	MSIEKIWAREILDSRGNPTVEVDLYTAKGLFRAAVPSGASTGIY	44
CCCAGCCGGCCATGGCCTTTCGCGCCGCGGTGCCAAGCGGCGCCAGCACCGGCATTTATGAAGCCCTGGAACTGCGCGATGGCGATAAACAGCGCTATCTGGGCAAAGGCGTGCTGAAAGCCGTGGATCATATTAACAGCACCATTGCCGCTAGCAGTGGTGGAGGCGG	FRAAVPSGASTGIYEALELRDGDKQRYLGKGVLKAVDHINSTIA	44
CCCAGCCGGCCATGGCCGGCGTGCTGAAAGCCGTGGATCATATTAACAGCACCATTGCCCCAGCCCTGATTAGCTCTGGCCTGAGCGTGGTTGAACAGGAAAAACTGGATAACCTGATGCTGGAACTGGATGGCACCGAAAACAAAAGCGCTAGCAGTGGTGGAGGCGG	GVLKAVDHINSTIAPALISSGLSVVEQEKLDNLMLELDGTENKS	44
CCCAGCCGGCCATGGCCGATAACCTGATGCTGGAACTGGATGGCACCGAAAACAAAAGCAAATTTGGCGCCAACGCCATTCTGGGCGTGAGCCTGGCCGTGTGCAAAGCCGGCGCCGCGGAACGCGAACTGCCACTGTATCGCCATATTGCTAGCAGTGGTGGAGGCGG	DNLMLELDGTENKSKFGANAILGVSLAVCKAGAAERELPLYRHI	44
CCCAGCCGGCCATGGCCGCCGGCGCCGCGGAACGCGAACTGCCACTGTATCGCCATATTGCCCAGCTGGCCGGCAACAGCGATCTGATTCTGCCAGTGCCAGCCTTTAACGTGATTAACGGCGGTAGCCATGCCGGCAACAAACTGGCCGCTAGCAGTGGTGGAGGCGG	AGAAERELPLYRHIAQLAGNSDLILPVPAFNVINGGSHAGNKLA	44
CCCAGCCGGCCATGGCCAACGTGATTAACGGCGGTAGCCATGCCGGCAACAAACTGGCCATGCAGGAATTTATGATTCTGCCAGTGGGCGCCGAAAGCTTTCGCGATGCCATGCGCCTGGGCGCCGAAGTGTATCATACCCTGAAAGGCGCTAGCAGTGGTGGAGGCGG	NVINGGSHAGNKLAMQEFMILPVGAESFRDAMRLGAEVYHTLKG	44
CCCAGCCGGCCATGGCCGCCATGCGCCTGGGCGCCGAAGTGTATCATACCCTGAAAGGCGTGATTAAAGATAAATATGGCAAAGATGCCACCAACGTGGGCGATGAAGGCGGTTTTGCCCCAAACATTCTGGAAAACAGCGAAGCCCTGGCTAGCAGTGGTGGAGGCGG	AMRLGAEVYHTLKGVIKDKYGKDATNVGDEGGFAPNILENSEAL	44
CCCAGCCGGCCATGGCCGGCGGTTTTGCCCCAAACATTCTGGAAAACAGCGAAGCCCTGGAACTGGTGAAAGAAGCCATTGATAAAGCCGGCTATACCGAAAAAATTGTGATTGGCATGGATGTGGCCGCGAGCGAATTTTATCGCGATGCTAGCAGTGGTGGAGGCGG	GGFAPNILENSEALELVKEAIDKAGYTEKIVIGMDVAASEFYRD	44
CCCAGCCGGCCATGGCCGTGATTGGCATGGATGTGGCCGCGAGCGAATTTTATCGCGATGGCAAATATGATCTGGATTTTAAAAGCCCAACCGATCCAAGCCGCTATATTACCGGCGATCAGCTGGGCGCCCTGTATCAGGATTTTGTGGCTAGCAGTGGTGGAGGCGG	VIGMDVAASEFYRDGKYDLDFKSPTDPSRYITGDQLGALYQDFV	44
CCCAGCCGGCCATGGCCATTACCGGCGATCAGCTGGGCGCCCTGTATCAGGATTTTGTGCGCGATTATCCAGTGGTTAGCATTGAAGATCCATTTGATCAGGATGACTGGGCCGCGTGGAGCAAATTTACCGCCAACGTGGGCATTCAGGCTAGCAGTGGTGGAGGCGG	ITGDQLGALYQDFVRDYPVVSIEDPFDQDDWAAWSKFTANVGIQ	44
CCCAGCCGGCCATGGCCTGGGCCGCGTGGAGCAAATTTACCGCCAACGTGGGCATTCAGATTGTGGGCGATGACCTGACCGTGACCAACCCAAAACGCATTGAACGCGCCGTGGAAGAGAAAGCCTGCAACTGCCTGTTGCTGAAAGTGGCTAGCAGTGGTGGAGGCGG	WAAWSKFTANVGIQIVGDDLTVTNPKRIERAVEEKACNCLLLKV	44
CCCAGCCGGCCATGGCCGCCGTGGAAGAGAAAGCCTGCAACTGCCTGTTGCTGAAAGTGAACCAGATTGGCAGCGTGACCGAAGCCATTCAGGCCTGCAAACTGGCCCAGGAAAACGGCTGGGGCGTGATGGTGAGCCATCGCAGCGGCGCTAGCAGTGGTGGAGGCGG	AVEEKACNCLLLKVNQIGSVTEAIQACKLAQENGWGVMVSHRSG	44
CCCAGCCGGCCATGGCCCAGGAAAACGGCTGGGGCGTGATGGTGAGCCATCGCAGCGGCGAAACCGAAGATACCTTTATTGCCGATCTGGTGGTTGGCCTGTGCACCGGCCAGATTAAAACCGGCGCCCCATGCCGCAGCGAACGCCTGGCTAGCAGTGGTGGAGGCGG	QENGWGVMVSHRSGETEDTFIADLVVGLCTGQIKTGAPCRSERL	44
CCCAGCCGGCCATGGCCGGCCAGATTAAAACCGGCGCCCCATGCCGCAGCGAACGCCTGGCCAAATATAACCAGCTGATGCGCATTGAAGAGGAACTGGGCGATGAAGCCCGCTTTGCCGGCCATAACTTTCGCAACCCAAGCGTGCTGGCTAGCAGTGGTGGAGGCGG	GQIKTGAPCRSERLAKYNQLMRIEEELGDEARFAGHNFRNPSVL	44
CCCAGCCGGCCATGGCCGCCGGCAAAGTGAAAGTGGGCGTGAACGGCTTTGGCCGCATTGGCCGCCTGGTGACCCGCGCCGCGTTTAACAGCGGCAAAGTGGATATTGTGGCCATTAACGATCCATTTATTGATCTGAACTATATGGTGGCTAGCAGTGGTGGAGGCGG	AGKVKVGVNGFGRIGRLVTRAAFNSGKVDIVAINDPFIDLNYMV	43
CCCAGCCGGCCATGGCCGTGGCCATTAACGATCCATTTATTGATCTGAACTATATGGTGTATATGTTTCAGTATGATAGCACGCATGGCAAATTTCATGGCACCGTGAAAGCCGAAAACGGCAAACTGGTGATTAACGGCAACCCAATTGCTAGCAGTGGTGGAGGCGG	VAINDPFIDLNYMVYMFQYDSTHGKFHGTVKAENGKLVINGNPI	44
CCCAGCCGGCCATGGCCAAAGCCGAAAACGGCAAACTGGTGATTAACGGCAACCCAATTACCATTTTTCAGGAACGCGATCCAAGCAAAATTAAATGGGGCGATGCCGGCGCCGAATATGTGGTTGAAAGCACCGGCGTGTTTACCACGGCTAGCAGTGGTGGAGGCGG	KAENGKLVINGNPITIFQERDPSKIKWGDAGAEYVVESTGVFTT	44
CCCAGCCGGCCATGGCCGGCGCCGAATATGTGGTTGAAAGCACCGGCGTGTTTACCACGATGGAAAAAGCCGGCGCCCATCTGCAGGGCGGTGCCAAACGCGTGATTATCAGCGCCCCAAGCGCCGATGCCCCAATGTTTGTGATGGGCGCTAGCAGTGGTGGAGGCGG	GAEYVVESTGVFTTMEKAGAHLQGGAKRVIISAPSADAPMFVMG	44
CCCAGCCGGCCATGGCCATTAGCGCCCCAAGCGCCGATGCCCCAATGTTTGTGATGGGCGTGAACCATGAAAAATATGATAACAGCCTGAAAATTATCAGCAACGCCAGCTGCACCACGAACTGCCTGGCCCCACTGGCCAAAGTGATTGCTAGCAGTGGTGGAGGCGG	ISAPSADAPMFVMGVNHEKYDNSLKIISNASCTTNCLAPLAKVI	44
CCCAGCCGGCCATGGCCAGCTGCACCACGAACTGCCTGGCCCCACTGGCCAAAGTGATTCATGATAACTTTGGCATTGTGGAAGGCCTGATGACCACGGTGCATGCCATTACCGCCACCCAGAAAACCGTGGATGGCCCAAGCGGCAAAGCTAGCAGTGGTGGAGGCGG	SCTTNCLAPLAKVIHDNFGIVEGLMTTVHAITATQKTVDGPSGK	44
CCCAGCCGGCCATGGCCATTACCGCCACCCAGAAAACCGTGGATGGCCCAAGCGGCAAACTGTGGCGCGATGGCCGCGGCGCCCTGCAGAACATTATCCCAGCCAGCACCGGCGCCGCGAAAGCCGTGGGCAAAGTGATTCCAGAACTGGCTAGCAGTGGTGGAGGCGG	ITATQKTVDGPSGKLWRDGRGALQNIIPASTGAAKAVGKVIPEL	44
CCCAGCCGGCCATGGCCACCGGCGCCGCGAAAGCCGTGGGCAAAGTGATTCCAGAACTGAACGGCAAACTGACCGGCATGGCCTTTCGCGTGCCAACCGCCAACGTGAGCGTGGTTGATCTGACCTGCCGCCTGGAAAAACCAGCCAAAGCTAGCAGTGGTGGAGGCGG	TGAAKAVGKVIPELNGKLTGMAFRVPTANVSVVDLTCRLEKPAK	44
CCCAGCCGGCCATGGCCAGCGTGGTTGATCTGACCTGCCGCCTGGAAAAACCAGCCAAATATGATGACATTAAAAAGGTGGTTAAACAGGCCAGCGAAGGCCCACTGAAAGGCATTCTGGGCTATACCGAACATCAGGTGGTTAGCTCTGCTAGCAGTGGTGGAGGCGG	SVVDLTCRLEKPAKYDDIKKVVKQASEGPLKGILGYTEHQVVSS	44
CCCAGCCGGCCATGGCCAAAGGCATTCTGGGCTATACCGAACATCAGGTGGTTAGCTCTGATTTTAACAGCGATACCCATAGCTCTACCTTTGATGCCGGCGCCGGCATTGCCCTGAACGATCATTTTGTGAAACTGATTAGCTGGTATGCTAGCAGTGGTGGAGGCGG	KGILGYTEHQVVSSDFNSDTHSSTFDAGAGIALNDHFVKLISWY	44
CCCAGCCGGCCATGGCCAGCTCTACCTTTGATGCCGGCGCCGGCATTGCCCTGAACGATCATTTTGTGAAACTGATTAGCTGGTATGATAACGAATTTGGCTATAGCAACCGCGTGGTTGATCTGATGGCCCATATGGCCAGCAAAGAAGCTAGCAGTGGTGGAGGCGG	SSTFDAGAGIALNDHFVKLISWYDNEFGYSNRVVDLMAHMASKE	44
CCCAGCCGGCCATGGCCATTGAAATTGCCACCTATCGCAAACTGTTGGAAGGCGAAGAGAACCGCATTACCATTCCAGTGCAGACCTTTAGCAACCTGCAGATTCGCGGCGGTAAAAGCACCAAAGATGGCGAAAACCATAAAGTGACCGCTAGCAGTGGTGGAGGCGG	IEIATYRKLLEGEENRITIPVQTFSNLQIRGGKSTKDGENHKVT	44
CCCAGCCGGCCATGGCCCAGATTCGCGGCGGTAAAAGCACCAAAGATGGCGAAAACCATAAAGTGACCCGCTATCTGAAAAGCCTGACCATTCGCGTGATTCCAATTCAGGCCCATCAGATTGTGAACGGCACCCCACCGGCCCGCGGCGCTAGCAGTGGTGGAGGCGG	QIRGGKSTKDGENHKVTRYLKSLTIRVIPIQAHQIVNGTPPARG	44
CCCAGCCGGCCATGGCCATGCCAGAAGAGGTGCATCACGGCGAAGAGGAAGTGGAAACCTTTGCCTTTCAGGCCGAAATTGCCCAGCTGATGAGCCTGATTATCAACACCTTTTATAGCAACAAAGAAATTTTTCTGCGCGAACTGATTGCTAGCAGTGGTGGAGGCGG	MPEEVHHGEEEVETFAFQAEIAQLMSLIINTFYSNKEIFLRELI	44
CCCAGCCGGCCATGGCCACCTTTTATAGCAACAAAGAAATTTTTCTGCGCGAACTGATTAGCAACGCCAGCGATGCCCTGGATAAAATTCGCTATGAAAGCCTGACCGATCCAAGCAAACTGGATAGCGGCAAAGAACTGAAAATTGATGCTAGCAGTGGTGGAGGCGG	TFYSNKEIFLRELISNASDALDKIRYESLTDPSKLDSGKELKID	44
CCCAGCCGGCCATGGCCGATCCAAGCAAACTGGATAGCGGCAAAGAACTGAAAATTGATATTATCCCAAACCCACAGGAACGCACCCTGACCCTGGTGGATACCGGCATTGGCATGACCAAAGCCGATCTGATTAACAATCTGGGCACCGCTAGCAGTGGTGGAGGCGG	DPSKLDSGKELKIDIIPNPQERTLTLVDTGIGMTKADLINNLGT	44
CCCAGCCGGCCATGGCCATTGGCATGACCAAAGCCGATCTGATTAACAATCTGGGCACCATTGCCAAAAGCGGCACCAAAGCCTTTATGGAAGCCCTGCAGGCCGGCGCCGATATTAGCATGATTGGCCAGTTTGGCGTGGGCTTTTATGCTAGCAGTGGTGGAGGCGG	IGMTKADLINNLGTIAKSGTKAFMEALQAGADISMIGQFGVGFY	44
CCCAGCCGGCCATGGCCGCCGATATTAGCATGATTGGCCAGTTTGGCGTGGGCTTTTATAGCGCCTATCTGGTGGCCGAAAAAGTGGTTGTGATTACCAAACATAACGATGACGAACAGTATGCCTGGGAAAGCTCTGCCGGCGGTAGCGCTAGCAGTGGTGGAGGCGG	ADISMIGQFGVGFYSAYLVAEKVVVITKHNDDEQYAWESSAGGS	44
CCCAGCCGGCCATGGCCGATGACGAACAGTATGCCTGGGAAAGCTCTGCCGGCGGTAGCTTTACCGTGCGCGCCGATCATGGCGAACCAATTGGCCGCGGCACCAAAGTGATTCTGCATCTGAAAGAAGATCAGACCGAATATCTGGAAGCTAGCAGTGGTGGAGGCGG	DDEQYAWESSAGGSFTVRADHGEPIGRGTKVILHLKEDQTEYLE	44
CCCAGCCGGCCATGGCCGTGATTCTGCATCTGAAAGAAGATCAGACCGAATATCTGGAAGAGCGCCGGGTGAAAGAAGTGGTTAAAAAGCATAGCCAGTTTATTGGCTATCCAATTACCCTGTATCTGGAAAAAGAACGCGAAAAAGAAGCTAGCAGTGGTGGAGGCGG	VILHLKEDQTEYLEERRVKEVVKKHSQFIGYPITLYLEKEREKE	44
CCCAGCCGGCCATGGCCTATCCAATTACCCTGTATCTGGAAAAAGAACGCGAAAAAGAAATTAGCGATGACGAAGCCGAAGAGGAAAAAGGCGAAAAAGAAGAGGAAGATAAAGATGACGAAGAGAAACCAAAAATTGAAGATGTGGGCGCTAGCAGTGGTGGAGGCGG	YPITLYLEKEREKEISDDEAEEEKGEKEEEDKDDEEKPKIEDVG	44
CCCAGCCGGCCATGGCCGATAAAGATGACGAAGAGAAACCAAAAATTGAAGATGTGGGCAGCGATGAAGAGGATGACAGCGGCAAAGATAAAAAGAAAAAGACCAAAAAGATTAAAGAAAAATATATTGATCAGGAAGAGCTGAACAAAGCTAGCAGTGGTGGAGGCGG	DKDDEEKPKIEDVGSDEEDDSGKDKKKKTKKIKEKYIDQEELNK	44
CCCAGCCGGCCATGGCCAAAATTAAAGAAAAATATATTGATCAGGAAGAGCTGAACAAAACCAAACCAATTTGGACCCGCAACCCAGATGACATTACCCAGGAAGAGTATGGCGAATTTTATAAAAGCCTGACCAACGATTGGGAAGATGCTAGCAGTGGTGGAGGCGG	KIKEKYIDQEELNKTKPIWTRNPDDITQEEYGEFYKSLTNDWED	44
CCCAGCCGGCCATGGCCTATGGCGAATTTTATAAAAGCCTGACCAACGATTGGGAAGATCATCTGGCCGTGAAACATTTTAGCGTGGAAGGCCAGCTGGAATTTCGCGCCCTGTTGTTTATTCCACGCCGGGCCCCATTTGATCTGTTTGCTAGCAGTGGTGGAGGCGG	YGEFYKSLTNDWEDHLAVKHFSVEGQLEFRALLFIPRRAPFDLF	44
CCCAGCCGGCCATGGCCGCCCTGTTGTTTATTCCACGCCGGGCCCCATTTGATCTGTTTGAAAACAAAAAGAAAAAGAACAATATTAAACTGTATGTGCGCCGGGTGTTTATTATGGATAGCTGCGATGAACTGATTCCAGAATATCTGGCTAGCAGTGGTGGAGGCGG	ALLFIPRRAPFDLFENKKKKNNIKLYVRRVFIMDSCDELIPEYL	44
CCCAGCCGGCCATGGCCTTTATTATGGATAGCTGCGATGAACTGATTCCAGAATATCTGAACTTTATTCGCGGCGTGGTTGATAGCGAAGATCTGCCACTGAACATTAGCCGCGAAATGCTGCAGCAAAGCAAAATTCTGAAAGTGATTGCTAGCAGTGGTGGAGGCGG	FIMDSCDELIPEYLNFIRGVVDSEDLPLNISREMLQQSKILKVI	44
CCCAGCCGGCCATGGCCAGCCGCGAAATGCTGCAGCAAAGCAAAATTCTGAAAGTGATTCGCAAAAACATTGTGAAAAAGTGCCTGGAACTGTTTAGCGAACTGGCCGAAGATAAAGAAAACTATAAAAAGTTTTATGAAGCCTTTAGCGCTAGCAGTGGTGGAGGCGG	SREMLQQSKILKVIRKNIVKKCLELFSELAEDKENYKKFYEAFS	44
CCCAGCCGGCCATGGCCGAAGATAAAGAAAACTATAAAAAGTTTTATGAAGCCTTTAGCAAAAACCTGAAACTGGGCATTCATGAAGATAGCACCAACCGCCGGCGCCTGAGCGAACTGTTGCGCTATCATACCAGCCAGAGCGGCGATGCTAGCAGTGGTGGAGGCGG	EDKENYKKFYEAFSKNLKLGIHEDSTNRRRLSELLRYHTSQSGD	44
CCCAGCCGGCCATGGCCCTGAGCGAACTGTTGCGCTATCATACCAGCCAGAGCGGCGATGAAATGACCAGCCTGAGCGAATATGTGAGCCGCATGAAAGAAACCCAGAAAAGCATTTATTACATTACCGGCGAAAGCAAAGAACAGGTGGCTAGCAGTGGTGGAGGCGG	LSELLRYHTSQSGDEMTSLSEYVSRMKETQKSIYYITGESKEQV	44
CCCAGCCGGCCATGGCCAAAAGCATTTATTACATTACCGGCGAAAGCAAAGAACAGGTGGCCAACAGCGCCTTTGTGGAACGCGTGCGCAAACGCGGCTTTGAAGTGGTTTATATGACCGAACCAATTGATGAATATTGCGTGCAGCAAGCTAGCAGTGGTGGAGGCGG	KSIYYITGESKEQVANSAFVERVRKRGFEVVYMTEPIDEYCVQQ	44
CCCAGCCGGCCATGGCCGTGTATATGACCGAACCAATTGATGAATATTGCGTGCAGCAACTGAAAGAATTTGATGGCAAAAGCCTGGTGAGCGTGACCAAAGAAGGCCTGGAACTGCCAGAAGATGAAGAGGAAAAAAAGAAAATGGAAGCTAGCAGTGGTGGAGGCGG	VYMTEPIDEYCVQQLKEFDGKSLVSVTKEGLELPEDEEEKKKME	44
CCCAGCCGGCCATGGCCCTGGAACTGCCAGAAGATGAAGAGGAAAAAAAGAAAATGGAAGAGAGCAAAGCCAAATTTGAAAACCTGTGCAAACTGATGAAAGAAATTCTGGATAAAAAGGTGGAAAAAGTGACCATTAGCAACCGCCTGGCTAGCAGTGGTGGAGGCGG	LELPEDEEEKKKMEESKAKFENLCKLMKEILDKKVEKVTISNRL	44
CCCAGCCGGCCATGGCCCTGGATAAAAAGGTGGAAAAAGTGACCATTAGCAACCGCCTGGTGAGCTCTCCATGCTGTATTGTGACCAGCACCTATGGCTGGACCGCCAACATGGAACGCATTATGAAAGCCCAGGCCCTGCGCGATAACGCTAGCAGTGGTGGAGGCGG	LDKKVEKVTISNRLVSSPCCIVTSTYGWTANMERIMKAQALRDN	44
CCCAGCCGGCCATGGCCAACATGGAACGCATTATGAAAGCCCAGGCCCTGCGCGATAACAGCACGATGGGCTATATGATGGCCAAAAAGCATCTGGAAATTAACCCAGATCATCCAATTGTGGAAACCCTGCGCCAGAAAGCCGAAGCCGCTAGCAGTGGTGGAGGCGG	NMERIMKAQALRDNSTMGYMMAKKHLEINPDHPIVETLRQKAEA	44
CCCAGCCGGCCATGGCCGATCATCCAATTGTGGAAACCCTGCGCCAGAAAGCCGAAGCCGATAAAAACGATAAAGCCGTGAAAGATCTGGTGGTTCTGTTGTTTGAAACCGCCCTGTTGAGCTCTGGCTTTAGCCTGGAAGATCCACAGGCTAGCAGTGGTGGAGGCGG	DHPIVETLRQKAEADKNDKAVKDLVVLLFETALLSSGFSLEDPQ	44
CCCAGCCGGCCATGGCCACCGCCCTGTTGAGCTCTGGCTTTAGCCTGGAAGATCCACAGACCCATAGCAACCGCATTTATCGCATGATTAAACTGGGCCTGGGCATTGATGAAGATGAAGTGGCCGCGGAAGAGCCAAACGCCGCGGTGGCTAGCAGTGGTGGAGGCGG	TALLSSGFSLEDPQTHSNRIYRMIKLGLGIDEDEVAAEEPNAAV	44
CCCAGCCGGCCATGGCCTATCGCATGATTAAACTGGGCCTGGGCATTGATGAAGATGAAGTGGCCGCGGAAGAGCCAAACGCCGCGGTGCCAGATGAAATTCCACCGCTGGAAGGCGATGAAGATGCCAGCCGCATGGAAGAGGTGGATGCTAGCAGTGGTGGAGGCGG	YRMIKLGLGIDEDEVAAEEPNAAVPDEIPPLEGDEDASRMEEVD	44
CCCAGCCGGCCATGGCCGCCGCGAAAGCCGCGGCCATTGGCATTGATCTGGGCACCACGTATAGCTGCGTGGGCGTGTTTCAGCATGGCAAAGTGGAAATTATCGCCAACGATCAGGGCAACCGCACCACGCCAAGCTATGTGGCCTTTGCTAGCAGTGGTGGAGGCGG	AAKAAAIGIDLGTTYSCVGVFQHGKVEIIANDQGNRTTPSYVAF	43
CCCAGCCGGCCATGGCCAACGATCAGGGCAACCGCACCACGCCAAGCTATGTGGCCTTTACCGATACCGAACGCCTGATTGGCGATGCCGCGAAAAACCAGGTGGCCCTGAACCCACAGAACACCGTGTTTGATGCCAAACGCCTGATTGCTAGCAGTGGTGGAGGCGG	NDQGNRTTPSYVAFTDTERLIGDAAKNQVALNPQNTVFDAKRLI	44
CCCAGCCGGCCATGGCCCTGAACCCACAGAACACCGTGTTTGATGCCAAACGCCTGATTGGCCGCAAATTTGGCGATCCAGTGGTTCAGAGCGATATGAAACATTGGCCATTTCAGGTGATTAACGATGGCGATAAACCAAAAGTGCAGGCTAGCAGTGGTGGAGGCGG	LNPQNTVFDAKRLIGRKFGDPVVQSDMKHWPFQVINDGDKPKVQ	44
CCCAGCCGGCCATGGCCCCATTTCAGGTGATTAACGATGGCGATAAACCAAAAGTGCAGGTGAGCTATAAAGGCGAAACCAAAGCCTTTTATCCAGAAGAGATTAGCTCTATGGTGCTGACCAAAATGAAAGAAATTGCCGAAGCCTATGCTAGCAGTGGTGGAGGCGG	PFQVINDGDKPKVQVSYKGETKAFYPEEISSMVLTKMKEIAEAY	44
CCCAGCCGGCCATGGCCAGCATGGTGCTGACCAAAATGAAAGAAATTGCCGAAGCCTATCTGGGCTATCCAGTGACCAACGCCGTGATTACCGTGCCAGCCTATTTTAACGATAGCCAGCGCCAGGCCACCAAAGATGCCGGCGTGATTGCTAGCAGTGGTGGAGGCGG	SMVLTKMKEIAEAYLGYPVTNAVITVPAYFNDSQRQATKDAGVI	44
CCCAGCCGGCCATGGCCAACGATAGCCAGCGCCAGGCCACCAAAGATGCCGGCGTGATTGCCGGCCTGAACGTGCTGCGCATTATCAACGAACCAACCGCCGCGGCCATTGCCTATGGCCTGGATCGCACCGGCAAAGGCGAACGCAACGCTAGCAGTGGTGGAGGCGG	NDSQRQATKDAGVIAGLNVLRIINEPTAAAIAYGLDRTGKGERN	44
CCCAGCCGGCCATGGCCATTGCCTATGGCCTGGATCGCACCGGCAAAGGCGAACGCAACGTGCTGATTTTTGATCTGGGCGGTGGCACCTTTGATGTGAGCATTCTGACCATTGATGACGGCATTTTTGAAGTGAAAGCCACCGCCGGCGCTAGCAGTGGTGGAGGCGG	IAYGLDRTGKGERNVLIFDLGGGTFDVSILTIDDGIFEVKATAG	44
CCCAGCCGGCCATGGCCACCATTGATGACGGCATTTTTGAAGTGAAAGCCACCGCCGGCGATACCCATCTGGGCGGTGAAGATTTTGATAACCGCCTGGTGAACCATTTTGTGGAAGAGTTTAAACGCAAACATAAAAAGGATATTAGCGCTAGCAGTGGTGGAGGCGG	TIDDGIFEVKATAGDTHLGGEDFDNRLVNHFVEEFKRKHKKDIS	44
CCCAGCCGGCCATGGCCTTTGTGGAAGAGTTTAAACGCAAACATAAAAAGGATATTAGCCAGAACAAACGCGCCGTGCGCCGGCTGCGCACCGCCTGCGAACGCGCCAAACGCACCCTGAGCTCTAGCACCCAGGCCAGCCTGGAAATTGCTAGCAGTGGTGGAGGCGG	FVEEFKRKHKKDISQNKRAVRRLRTACERAKRTLSSSTQASLEI	44
CCCAGCCGGCCATGGCCAAACGCACCCTGAGCTCTAGCACCCAGGCCAGCCTGGAAATTGATAGCCTGTTTGAAGGCATTGATTTTTATACCAGCATTACCCGCGCCCGCTTTGAAGAGCTGTGCAGCGATCTGTTTCGCAGCACCCTGGCTAGCAGTGGTGGAGGCGG	KRTLSSSTQASLEIDSLFEGIDFYTSITRARFEELCSDLFRSTL	44
CCCAGCCGGCCATGGCCCGCTTTGAAGAGCTGTGCAGCGATCTGTTTCGCAGCACCCTGGAACCAGTGGAAAAAGCCCTGCGCGATGCCAAACTGGATAAAGCCCAGATTCATGATCTGGTGCTGGTGGGCGGTAGCACCCGCATTCCAGCTAGCAGTGGTGGAGGCGG	RFEELCSDLFRSTLEPVEKALRDAKLDKAQIHDLVLVGGSTRIP	44
CCCAGCCGGCCATGGCCATTCATGATCTGGTGCTGGTGGGCGGTAGCACCCGCATTCCAAAAGTGCAGAAACTGTTGCAGGATTTTTTCAACGGCCGCGATCTGAACAAAAGCATTAACCCAGATGAAGCCGTGGCCTATGGCGCCGCGGCTAGCAGTGGTGGAGGCGG	IHDLVLVGGSTRIPKVQKLLQDFFNGRDLNKSINPDEAVAYGAA	44
CCCAGCCGGCCATGGCCAAAAGCATTAACCCAGATGAAGCCGTGGCCTATGGCGCCGCGGTGCAGGCCGCGATTCTGATGGGCGATAAAAGCGAAAACGTGCAGGATCTGTTGCTGTTGGATGTGGCCCCACTGAGCCTGGGCCTGGAAGCTAGCAGTGGTGGAGGCGG	KSINPDEAVAYGAAVQAAILMGDKSENVQDLLLLDVAPLSLGLE	44
CCCAGCCGGCCATGGCCCTGTTGCTGTTGGATGTGGCCCCACTGAGCCTGGGCCTGGAAACCGCCGGCGGTGTGATGACCGCCCTGATTAAACGCAACAGCACCATTCCAACCAAACAGACCCAGATTTTTACCACGTATAGCGATAACGCTAGCAGTGGTGGAGGCGG	LLLLDVAPLSLGLETAGGVMTALIKRNSTIPTKQTQIFTTYSDN	44
CCCAGCCGGCCATGGCCCCAACCAAACAGACCCAGATTTTTACCACGTATAGCGATAACCAGCCAGGCGTGCTGATTCAGGTGTATGAAGGCGAACGCGCCATGACCAAAGATAACAATCTGTTGGGCCGCTTTGAACTGAGCGGCATTGCTAGCAGTGGTGGAGGCGG	PTKQTQIFTTYSDNQPGVLIQVYEGERAMTKDNNLLGRFELSGI	44
CCCAGCCGGCCATGGCCAAAGATAACAATCTGTTGGGCCGCTTTGAACTGAGCGGCATTCCACCGGCCCCACGCGGCGTGCCACAGATTGAAGTGACCTTTGATATTGATGCCAACGGCATTCTGAACGTGACCGCCACCGATAAAAGCGCTAGCAGTGGTGGAGGCGG	KDNNLLGRFELSGIPPAPRGVPQIEVTFDIDANGILNVTATDKS	44
CCCAGCCGGCCATGGCCGATGCCAACGGCATTCTGAACGTGACCGCCACCGATAAAAGCACCGGCAAAGCCAACAAAATTACCATTACCAACGATAAAGGCCGCCTGAGCAAAGAAGAGATTGAACGCATGGTGCAGGAAGCCGAAAAAGCTAGCAGTGGTGGAGGCGG	DANGILNVTATDKSTGKANKITITNDKGRLSKEEIERMVQEAEK	44
CCCAGCCGGCCATGGCCAGCAAAGAAGAGATTGAACGCATGGTGCAGGAAGCCGAAAAATATAAAGCCGAAGATGAAGTGCAGCGCGAACGCGTGAGCGCCAAAAACGCCCTGGAAAGCTATGCCTTTAACATGAAAAGCGCCGTGGAAGCTAGCAGTGGTGGAGGCGG	SKEEIERMVQEAEKYKAEDEVQRERVSAKNALESYAFNMKSAVE	44
CCCAGCCGGCCATGGCCGCCCTGGAAAGCTATGCCTTTAACATGAAAAGCGCCGTGGAAGATGAAGGCCTGAAAGGCAAAATTAGCGAAGCCGATAAAAAGAAAGTGCTGGATAAATGCCAGGAAGTGATTAGCTGGCTGGATGCCAACGCTAGCAGTGGTGGAGGCGG	ALESYAFNMKSAVEDEGLKGKISEADKKKVLDKCQEVISWLDAN	44
CCCAGCCGGCCATGGCCCTGGATAAATGCCAGGAAGTGATTAGCTGGCTGGATGCCAACACCCTGGCCGAAAAAGATGAATTTGAACATAAACGCAAAGAACTGGAACAGGTGTGCAACCCAATTATCAGCGGCCTGTATCAGGGCGCCGCTAGCAGTGGTGGAGGCGG	LDKCQEVISWLDANTLAEKDEFEHKRKELEQVCNPIISGLYQGA	44
CCCAGCCGGCCATGGCCGAACTGGAACAGGTGTGCAACCCAATTATCAGCGGCCTGTATCAGGGCGCCGGCGGTCCAGGCCCAGGCGGTTTTGGCGCCCAGGGCCCAAAAGGCGGTAGCGGCAGCGGCCCAACCATTGAAGAGGTGGATGCTAGCAGTGGTGGAGGCGG	ELEQVCNPIISGLYQGAGGPGPGGFGAQGPKGGSGSGPTIEEVD	44
CCCAGCCGGCCATGGCCATGAGCAAAGGCCCAGCCGTGGGCATTGATCTGGGCACCACGTATAGCTGCGTGGGCGTGTTTCAGCATGGCAAAGTGGAAATTATCGCCAACGATCAGGGCAACCGCACCACGCCAAGCTATGTGGCCTTTGCTAGCAGTGGTGGAGGCGG	MSKGPAVGIDLGTTYSCVGVFQHGKVEIIANDQGNRTTPSYVAF	44
CCCAGCCGGCCATGGCCAACGATCAGGGCAACCGCACCACGCCAAGCTATGTGGCCTTTACCGATACCGAACGCCTGATTGGCGATGCCGCGAAAAACCAGGTGGCCATGAACCCAACCAACACCGTGTTTGATGCCAAACGCCTGATTGCTAGCAGTGGTGGAGGCGG	NDQGNRTTPSYVAFTDTERLIGDAAKNQVAMNPTNTVFDAKRLI	44
CCCAGCCGGCCATGGCCATGAACCCAACCAACACCGTGTTTGATGCCAAACGCCTGATTGGCCGCCGGTTTGATGACGCCGTGGTTCAGAGCGATATGAAACATTGGCCATTTATGGTGGTTAACGATGCCGGCCGCCCAAAAGTGCAGGCTAGCAGTGGTGGAGGCGG	MNPTNTVFDAKRLIGRRFDDAVVQSDMKHWPFMVVNDAGRPKVQ	44
CCCAGCCGGCCATGGCCCCATTTATGGTGGTTAACGATGCCGGCCGCCCAAAAGTGCAGGTGGAATATAAAGGCGAAACCAAAAGCTTTTATCCAGAAGAGGTGAGCTCTATGGTGCTGACCAAAATGAAAGAAATTGCCGAAGCCTATGCTAGCAGTGGTGGAGGCGG	PFMVVNDAGRPKVQVEYKGETKSFYPEEVSSMVLTKMKEIAEAY	44
CCCAGCCGGCCATGGCCAGCATGGTGCTGACCAAAATGAAAGAAATTGCCGAAGCCTATCTGGGCAAAACCGTGACCAACGCCGTGGTTACCGTGCCAGCCTATTTTAACGATAGCCAGCGCCAGGCCACCAAAGATGCCGGCACCATTGCTAGCAGTGGTGGAGGCGG	SMVLTKMKEIAEAYLGKTVTNAVVTVPAYFNDSQRQATKDAGTI	44
CCCAGCCGGCCATGGCCAACGATAGCCAGCGCCAGGCCACCAAAGATGCCGGCACCATTGCCGGCCTGAACGTGCTGCGCATTATCAACGAACCAACCGCCGCGGCCATTGCCTATGGCCTGGATAAAAAGGTGGGCGCCGAACGCAACGCTAGCAGTGGTGGAGGCGG	NDSQRQATKDAGTIAGLNVLRIINEPTAAAIAYGLDKKVGAERN	44
CCCAGCCGGCCATGGCCATTGCCTATGGCCTGGATAAAAAGGTGGGCGCCGAACGCAACGTGCTGATTTTTGATCTGGGCGGTGGCACCTTTGATGTGAGCATTCTGACCATTGAAGATGGCATTTTTGAAGTGAAAAGCACCGCCGGCGCTAGCAGTGGTGGAGGCGG	IAYGLDKKVGAERNVLIFDLGGGTFDVSILTIEDGIFEVKSTAG	44
CCCAGCCGGCCATGGCCACCATTGAAGATGGCATTTTTGAAGTGAAAAGCACCGCCGGCGATACCCATCTGGGCGGTGAAGATTTTGATAACCGCATGGTGAACCATTTTATTGCCGAATTTAAACGCAAACATAAAAAGGATATTAGCGCTAGCAGTGGTGGAGGCGG	TIEDGIFEVKSTAGDTHLGGEDFDNRMVNHFIAEFKRKHKKDIS	44
CCCAGCCGGCCATGGCCTTTATTGCCGAATTTAAACGCAAACATAAAAAGGATATTAGCGAAAACAAACGCGCCGTGCGCCGGCTGCGCACCGCCTGCGAACGCGCCAAACGCACCCTGAGCTCTAGCACCCAGGCCAGCATTGAAATTGCTAGCAGTGGTGGAGGCGG	FIAEFKRKHKKDISENKRAVRRLRTACERAKRTLSSSTQASIEI	44
CCCAGCCGGCCATGGCCAAACGCACCCTGAGCTCTAGCACCCAGGCCAGCATTGAAATTGATAGCCTGTATGAAGGCATTGATTTTTATACCAGCATTACCCGCGCCCGCTTTGAAGAGCTGAACGCCGATCTGTTTCGCGGCACCCTGGCTAGCAGTGGTGGAGGCGG	KRTLSSSTQASIEIDSLYEGIDFYTSITRARFEELNADLFRGTL	44
CCCAGCCGGCCATGGCCCGCTTTGAAGAGCTGAACGCCGATCTGTTTCGCGGCACCCTGGATCCAGTGGAAAAAGCCCTGCGCGATGCCAAACTGGATAAAAGCCAGATTCATGATATTGTGCTGGTGGGCGGTAGCACCCGCATTCCAGCTAGCAGTGGTGGAGGCGG	RFEELNADLFRGTLDPVEKALRDAKLDKSQIHDIVLVGGSTRIP	44
CCCAGCCGGCCATGGCCATTCATGATATTGTGCTGGTGGGCGGTAGCACCCGCATTCCAAAAATTCAGAAACTGTTGCAGGATTTTTTCAACGGCAAAGAACTGAACAAAAGCATTAACCCAGATGAAGCCGTGGCCTATGGCGCCGCGGCTAGCAGTGGTGGAGGCGG	IHDIVLVGGSTRIPKIQKLLQDFFNGKELNKSINPDEAVAYGAA	44
CCCAGCCGGCCATGGCCAAAAGCATTAACCCAGATGAAGCCGTGGCCTATGGCGCCGCGGTGCAGGCCGCGATTCTGAGCGGCGATAAAAGCGAAAACGTGCAGGATCTGTTGCTGTTGGATGTGACCCCACTGAGCCTGGGCATTGAAGCTAGCAGTGGTGGAGGCGG	KSINPDEAVAYGAAVQAAILSGDKSENVQDLLLLDVTPLSLGIE	44
CCCAGCCGGCCATGGCCCTGTTGCTGTTGGATGTGACCCCACTGAGCCTGGGCATTGAAACCGCCGGCGGTGTGATGACCGTGCTGATTAAACGCAACACCACGATTCCAACCAAACAGACCCAGACCTTTACCACGTATAGCGATAACGCTAGCAGTGGTGGAGGCGG	LLLLDVTPLSLGIETAGGVMTVLIKRNTTIPTKQTQTFTTYSDN	44
CCCAGCCGGCCATGGCCCCAACCAAACAGACCCAGACCTTTACCACGTATAGCGATAACCAGCCAGGCGTGCTGATTCAGGTGTATGAAGGCGAACGCGCCATGACCAAAGATAACAATCTGTTGGGCAAATTTGAACTGACCGGCATGGCTAGCAGTGGTGGAGGCGG	PTKQTQTFTTYSDNQPGVLIQVYEGERAMTKDNNLLGKFELTGM	44
CCCAGCCGGCCATGGCCACCAAAGATAACAATCTGTTGGGCAAATTTGAACTGACCGGCATGCCAGGCGGTATGCCAGGCGGTTTTCCAGGCGGTGGCGCCCCACCGAGCGGCGGTGCCAGCTCTGGCCCAACCATTGAAGAGGTGGATGCTAGCAGTGGTGGAGGCGG	TKDNNLLGKFELTGMPGGMPGGFPGGGAPPSGGASSGPTIEEVD	44
CCCAGCCGGCCATGGCCATGACCAACAAATGCCTGTTGCAGATTGCCCTGTTGCTGTGCTTTAGCACCACGGCCCTGAGCATGAGCTATAACCTGTTGGGCTTTCTGCAGCGCAGCTCTAACTTTCAGTGCCAGAAACTGTTGTGGCAGGCTAGCAGTGGTGGAGGCGG	MTNKCLLQIALLLCFSTTALSMSYNLLGFLQRSSNFQCQKLLWQ	44
CCCAGCCGGCCATGGCCCAGCGCAGCTCTAACTTTCAGTGCCAGAAACTGTTGTGGCAGCTGAACGGCCGCCTGGAATATTGCCTGAAAGATCGCATGAACTTTGATATTCCAGAAGAGATTAAACAGCTGCAGCAATTTCAGAAAGAAGCTAGCAGTGGTGGAGGCGG	QRSSNFQCQKLLWQLNGRLEYCLKDRMNFDIPEEIKQLQQFQKE	44
CCCAGCCGGCCATGGCCATTCCAGAAGAGATTAAACAGCTGCAGCAATTTCAGAAAGAAGATGCCGCGCTGACCATTTATGAAATGCTGCAGAACATTTTTGCCATTTTTCGCCAGGATAGCTCTAGCACCGGCTGGAACGAAACCATTGCTAGCAGTGGTGGAGGCGG	IPEEIKQLQQFQKEDAALTIYEMLQNIFAIFRQDSSSTGWNETI	44
CCCAGCCGGCCATGGCCTTTCGCCAGGATAGCTCTAGCACCGGCTGGAACGAAACCATTGTGGAAAACCTGTTGGCCAACGTGTATCATCAGATTAACCATCTGAAAACCGTGCTGGAAGAGAAACTGGAAAAAGAAGATTTTACCCGCGCTAGCAGTGGTGGAGGCGG	FRQDSSSTGWNETIVENLLANVYHQINHLKTVLEEKLEKEDFTR	44
CCCAGCCGGCCATGGCCACCGTGCTGGAAGAGAAACTGGAAAAAGAAGATTTTACCCGCGGCAAACTGATGAGCTCTCTGCATCTGAAACGCTATTACGGCCGCATTCTGCATTATCTGAAAGCCAAAGAATATAGCCATTGCGCCTGGGCTAGCAGTGGTGGAGGCGG	TVLEEKLEKEDFTRGKLMSSLHLKRYYGRILHYLKAKEYSHCAW	44
CCCAGCCGGCCATGGCCAAACGCTATTACGGCCGCATTCTGCATTATCTGAAAGCCAAAGAATATAGCCATTGCGCCTGGACCATTGTGCGCGTGGAAATTCTGCGCAACTTTTATTTTATTAACCGCCTGACCGGCTATCTGCGCAACGCTAGCAGTGGTGGAGGCGG	KRYYGRILHYLKAKEYSHCAWTIVRVEILRNFYFINRLTGYLRN	44
CCCAGCCGGCCATGGCCATGCCATTTAGCAACAGCCATAACGCCCTGAAACTGCGCTTTCCAGCCGAAGATGAATTTCCAGATCTGAGCGCCCATAACAATCATATGGCCAAAGTGCTGACCCCAGAACTGTATGCCGAACTGCGCGCCGCTAGCAGTGGTGGAGGCGG	MPFSNSHNALKLRFPAEDEFPDLSAHNNHMAKVLTPELYAELRA	44
CCCAGCCGGCCATGGCCGCCAAAGTGCTGACCCCAGAACTGTATGCCGAACTGCGCGCCAAAAGCACCCCAAGCGGCTTTACCCTGGATGACGTGATTCAGACCGGCGTGGATAACCCAGGCCATCCATATATTATGACCGTGGGCTGCGCTAGCAGTGGTGGAGGCGG	AKVLTPELYAELRAKSTPSGFTLDDVIQTGVDNPGHPYIMTVGC	44
CCCAGCCGGCCATGGCCGTGGATAACCCAGGCCATCCATATATTATGACCGTGGGCTGCGTGGCCGGCGATGAAGAGAGCTATGAAGTGTTTAAAGATCTGTTTGATCCAATTATCGAAGATCGGCATGGCGGTTATAAACCAAGCGATGCTAGCAGTGGTGGAGGCGG	VDNPGHPYIMTVGCVAGDEESYEVFKDLFDPIIEDRHGGYKPSD	44
CCCAGCCGGCCATGGCCCCAATTATCGAAGATCGGCATGGCGGTTATAAACCAAGCGATGAACATAAAACCGATCTGAACCCAGATAACCTGCAGGGCGGTGATGACCTGGATCCAAACTATGTGCTGAGCTCTCGCGTGCGCACCGGCGCTAGCAGTGGTGGAGGCGG	PIIEDRHGGYKPSDEHKTDLNPDNLQGGDDLDPNYVLSSRVRTG	44
CCCAGCCGGCCATGGCCCTGGATCCAAACTATGTGCTGAGCTCTCGCGTGCGCACCGGCCGCAGCATTCGCGGCTTTTGCCTGCCACCGCATTGCAGCCGCGGCGAACGCCGGGCCATTGAAAAACTGGCCGTGGAAGCCCTGAGCTCTGCTAGCAGTGGTGGAGGCGG	LDPNYVLSSRVRTGRSIRGFCLPPHCSRGERRAIEKLAVEALSS	44
CCCAGCCGGCCATGGCCCGCCGGGCCATTGAAAAACTGGCCGTGGAAGCCCTGAGCTCTCTGGATGGCGATCTGGCCGGCCGCTATTACGCCCTGAAAAGCATGACCGAAGCCGAACAGCAACAGCTGATTGATGACCATTTTCTGTTTGCTAGCAGTGGTGGAGGCGG	RRAIEKLAVEALSSLDGDLAGRYYALKSMTEAEQQQLIDDHFLF	44
CCCAGCCGGCCATGGCCGAAGCCGAACAGCAACAGCTGATTGATGACCATTTTCTGTTTGATAAACCAGTGAGCCCACTGTTGCTGGCCAGCGGCATGGCCCGCGATTGGCCAGATGCCCGCGGCATTTGGCATAACGATAACAAAACCGCTAGCAGTGGTGGAGGCGG	EAEQQQLIDDHFLFDKPVSPLLLASGMARDWPDARGIWHNDNKT	44
CCCAGCCGGCCATGGCCTGGCCAGATGCCCGCGGCATTTGGCATAACGATAACAAAACCTTTCTGGTGTGGGTGAACGAAGAGGATCATCTGCGCGTGATTAGCATGCAGAAAGGCGGTAACATGAAAGAAGTGTTTACCCGCTTTTGCGCTAGCAGTGGTGGAGGCGG	WPDARGIWHNDNKTFLVWVNEEDHLRVISMQKGGNMKEVFTRFC	44
CCCAGCCGGCCATGGCCCAGAAAGGCGGTAACATGAAAGAAGTGTTTACCCGCTTTTGCACCGGCCTGACCCAGATTGAAACCCTGTTTAAAAGCAAAGATTATGAATTTATGTGGAACCCACATCTGGGCTATATTCTGACCTGCCCAGCTAGCAGTGGTGGAGGCGG	QKGGNMKEVFTRFCTGLTQIETLFKSKDYEFMWNPHLGYILTCP	44
CCCAGCCGGCCATGGCCTTTATGTGGAACCCACATCTGGGCTATATTCTGACCTGCCCAAGCAACCTGGGCACCGGCCTGCGCGCCGGCGTGCATATTAAACTGCCAAACCTGGGCAAACATGAAAAATTTAGCGAAGTGCTGAAACGCGCTAGCAGTGGTGGAGGCGG	FMWNPHLGYILTCPSNLGTGLRAGVHIKLPNLGKHEKFSEVLKR	44
CCCAGCCGGCCATGGCCAACCTGGGCAAACATGAAAAATTTAGCGAAGTGCTGAAACGCCTGCGCCTGCAGAAACGCGGCACCGGCGGTGTGGATACCGCCGCGGTGGGCGGTGTGTTTGATGTGAGCAACGCGGATCGCCTGGGCTTTGCTAGCAGTGGTGGAGGCGG	NLGKHEKFSEVLKRLRLQKRGTGGVDTAAVGGVFDVSNADRLGF	44
CCCAGCCGGCCATGGCCGGCGGTGTGTTTGATGTGAGCAACGCGGATCGCCTGGGCTTTAGCGAAGTGGAACTGGTGCAGATGGTGGTTGATGGCGTGAAACTGTTGATTGAAATGGAACAGCGCCTGGAACAGGGCCAGGCCATTGATGCTAGCAGTGGTGGAGGCGG	GGVFDVSNADRLGFSEVELVQMVVDGVKLLIEMEQRLEQGQAID	44
CCCAGCCGGCCATGGCCAACGCGGATCGCCTGGGCTTTAGCGAAGTGGAACTGGTGCAGATGGTGGTTGATGGCGTGAAACTGTTGATTGAAATGGAACAGCGCCTGGAACAGGGCCAGGCCATTGATGACCTGATGCCAGCCCAGAAAGCTAGCAGTGGTGGAGGCGG	NADRLGFSEVELVQMVVDGVKLLIEMEQRLEQGQAIDDLMPAQK	44
CCCAGCCGGCCATGGCCATGAGCAAACCACATAGCGAAGCCGGCACCGCCTTTATTCAGACCCAGCAACTGCATGCCGCGATGGCCGATACCTTTCTGGAACATATGTGCCGCCTGGATATTGATAGCCCACCGATTACCGCCCGCAACGCTAGCAGTGGTGGAGGCGG	MSKPHSEAGTAFIQTQQLHAAMADTFLEHMCRLDIDSPPITARN	44
CCCAGCCGGCCATGGCCTGCCGCCTGGATATTGATAGCCCACCGATTACCGCCCGCAACACCGGCATTATCTGCACCATTGGCCCAGCCAGCCGCAGCGTGGAAACCCTGAAAGAAATGATTAAAAGCGGCATGAACGTGGCCCGCCTGGCTAGCAGTGGTGGAGGCGG	CRLDIDSPPITARNTGIICTIGPASRSVETLKEMIKSGMNVARL	44
CCCAGCCGGCCATGGCCCTGAAAGAAATGATTAAAAGCGGCATGAACGTGGCCCGCCTGAACTTTTCTCATGGCACCCATGAATATCATGCCGAAACCATTAAAAACGTGCGCACCGCCACCGAAAGCTTTGCCAGCGATCCAATTCTGGCTAGCAGTGGTGGAGGCGG	LKEMIKSGMNVARLNFSHGTHEYHAETIKNVRTATESFASDPIL	44
CCCAGCCGGCCATGGCCGTGCGCACCGCCACCGAAAGCTTTGCCAGCGATCCAATTCTGTATCGCCCAGTGGCCGTGGCCCTGGATACCAAAGGCCCAGAAATTCGCACCGGCCTGATTAAAGGCAGCGGCACCGCCGAAGTGGAACTGGCTAGCAGTGGTGGAGGCGG	VRTATESFASDPILYRPVAVALDTKGPEIRTGLIKGSGTAEVEL	44
CCCAGCCGGCCATGGCCACCGGCCTGATTAAAGGCAGCGGCACCGCCGAAGTGGAACTGAAAAAGGGCGCCACCCTGAAAATTACCCTGGATAACGCCTATATGGAAAAATGCGATGAAAACATTCTGTGGCTGGATTATAAAAACATTGCTAGCAGTGGTGGAGGCGG	TGLIKGSGTAEVELKKGATLKITLDNAYMEKCDENILWLDYKNI	44
CCCAGCCGGCCATGGCCAAATGCGATGAAAACATTCTGTGGCTGGATTATAAAAACATTTGCAAAGTGGTTGAAGTGGGCAGCAAAATTTATGTGGATGACGGCCTGATTAGCCTGCAGGTGAAACAGAAAGGCGCCGATTTTCTGGTGGCTAGCAGTGGTGGAGGCGG	KCDENILWLDYKNICKVVEVGSKIYVDDGLISLQVKQKGADFLV	44
CCCAGCCGGCCATGGCCATTAGCCTGCAGGTGAAACAGAAAGGCGCCGATTTTCTGGTGACCGAAGTGGAAAACGGCGGTAGCCTGGGCAGCAAAAAGGGCGTGAACCTGCCAGGCGCCGCGGTGGATCTGCCAGCCGTGAGCGAAAAAGCTAGCAGTGGTGGAGGCGG	ISLQVKQKGADFLVTEVENGGSLGSKKGVNLPGAAVDLPAVSEK	44
CCCAGCCGGCCATGGCCCTGCCAGGCGCCGCGGTGGATCTGCCAGCCGTGAGCGAAAAAGATATTCAGGATCTGAAATTTGGCGTGGAACAGGATGTGGATATGGTGTTTGCCAGCTTTATTCGCAAAGCCAGCGATGTGCATGAAGTGGCTAGCAGTGGTGGAGGCGG	LPGAAVDLPAVSEKDIQDLKFGVEQDVDMVFASFIRKASDVHEV	44
CCCAGCCGGCCATGGCCTTTGCCAGCTTTATTCGCAAAGCCAGCGATGTGCATGAAGTGCGCAAAGTGCTGGGCGAAAAAGGCAAAAACATTAAAATTATCAGCAAAATTGAAAACCATGAAGGCGTGCGCCGGTTTGATGAAATTCTGGCTAGCAGTGGTGGAGGCGG	FASFIRKASDVHEVRKVLGEKGKNIKIISKIENHEGVRRFDEIL	44
CCCAGCCGGCCATGGCCATTGAAAACCATGAAGGCGTGCGCCGGTTTGATGAAATTCTGGAAGCCAGCGATGGCATTATGGTGGCCCGCGGCGATCTGGGCATTGAAATTCCAGCCGAAAAAGTGTTTCTGGCCCAGAAAATGATGATTGCTAGCAGTGGTGGAGGCGG	IENHEGVRRFDEILEASDGIMVARGDLGIEIPAEKVFLAQKMMI	44
CCCAGCCGGCCATGGCCATTCCAGCCGAAAAAGTGTTTCTGGCCCAGAAAATGATGATTGGCCGCTGCAACCGCGCCGGCAAACCAGTGATTTGCGCCACCCAGATGCTGGAAAGCATGATTAAAAAGCCACGCCCAACCCGCGCCGAAGCTAGCAGTGGTGGAGGCGG	IPAEKVFLAQKMMIGRCNRAGKPVICATQMLESMIKKPRPTRAE	44
CCCAGCCGGCCATGGCCCTGGAAAGCATGATTAAAAAGCCACGCCCAACCCGCGCCGAAGGCAGCGATGTGGCCAACGCCGTGCTGGATGGCGCCGATTGCATTATGCTGAGCGGCGAAACCGCCAAAGGCGATTATCCACTGGAAGCCGCTAGCAGTGGTGGAGGCGG	LESMIKKPRPTRAEGSDVANAVLDGADCIMLSGETAKGDYPLEA	44
CCCAGCCGGCCATGGCCCTGAGCGGCGAAACCGCCAAAGGCGATTATCCACTGGAAGCCGTGCGCATGCAGCATCTGATTGCCCGCGAAGCCGAAGCCGCGATTTATCATCTGCAGCTGTTTGAAGAGCTGCGCCGGCTGGCCCCAATTGCTAGCAGTGGTGGAGGCGG	LSGETAKGDYPLEAVRMQHLIAREAEAAIYHLQLFEELRRLAPI	44
CCCAGCCGGCCATGGCCCATCTGCAGCTGTTTGAAGAGCTGCGCCGGCTGGCCCCAATTACCAGCGATCCAACCGAAGCCACCGCCGTGGGCGCCGTGGAAGCCAGCTTTAAATGCTGTAGCGGCGCCATTATCGTGCTGACCAAAAGCGCTAGCAGTGGTGGAGGCGG	HLQLFEELRRLAPITSDPTEATAVGAVEASFKCCSGAIIVLTKS	44
CCCAGCCGGCCATGGCCTTTAAATGCTGTAGCGGCGCCATTATCGTGCTGACCAAAAGCGGCCGCAGCGCCCATCAGGTGGCCCGCTATCGCCCACGCGCCCCAATTATCGCCGTGACCCGCAACCCACAGACCGCCCGCCAGGCCCATGCTAGCAGTGGTGGAGGCGG	FKCCSGAIIVLTKSGRSAHQVARYRPRAPIIAVTRNPQTARQAH	44
CCCAGCCGGCCATGGCCATTGCCGTGACCCGCAACCCACAGACCGCCCGCCAGGCCCATCTGTATCGCGGCATTTTTCCAGTGCTGTGCAAAGATCCAGTGCAGGAAGCCTGGGCCGAAGATGTGGATCTGCGCGTGAACTTTGCGATGGCTAGCAGTGGTGGAGGCGG	IAVTRNPQTARQAHLYRGIFPVLCKDPVQEAWAEDVDLRVNFAM	44
CCCAGCCGGCCATGGCCGCCTGGGCCGAAGATGTGGATCTGCGCGTGAACTTTGCCATGAACGTGGGCAAAGCCCGCGGCTTTTTCAAAAAGGGCGATGTGGTTATTGTGCTGACCGGCTGGCGCCCAGGCAGCGGCTTTACCAACACCGCTAGCAGTGGTGGAGGCGG	AWAEDVDLRVNFAMNVGKARGFFKKGDVVIVLTGWRPGSGFTNT	44
CCCAGCCGGCCATGGCCCTGCGCGTGAACTTTGCCATGAACGTGGGCAAAGCCCGCGGCTTTTTCAAAAAGGGCGATGTGGTTATTGTGCTGACCGGCTGGCGCCCAGGCAGCGGCTTTACCAACACCATGCGCGTGGTTCCAGTGCCAGCTAGCAGTGGTGGAGGCGG	LRVNFAMNVGKARGFFKKGDVVIVLTGWRPGSGFTNTMRVVPVP	44
CCCAGCCGGCCATGGCCATGAGCCAGAAACCAGCCAAAGAAGGCCCACGCCTGAGCAAAAACCAGAAATATAGCGAACATTTTAGCATTCATTGCTGTCCACCGTTTACCTTTCTGAACAGCAAAAAGGAAATTGTGGATCGCAAATATGCTAGCAGTGGTGGAGGCGG	MSQKPAKEGPRLSKNQKYSEHFSIHCCPPFTFLNSKKEIVDRKY	44
CCCAGCCGGCCATGGCCACCTTTCTGAACAGCAAAAAGGAAATTGTGGATCGCAAATATAGCATTTGCAAAAGCGGCTGCTTTTATCAGAAAAAGGAAGAGGATTGGATTTGCTGTGCCTGCCAGAAAACCCGCCTGAAACGCAAAATTGCTAGCAGTGGTGGAGGCGG	TFLNSKKEIVDRKYSICKSGCFYQKKEEDWICCACQKTRLKRKI	44
CCCAGCCGGCCATGGCCGAAATTGTGGATCGCAAATATAGCATTTGCAAAAGCGGCTGCTTTTATCAGAAAAAGGAAGAGGATTGGATTTGCTGTGCCTGCCAGAAAACCCGCCTGAAACGCAAAATTCGCCCAACCCCAAAAAAGAAAGCTAGCAGTGGTGGAGGCGG	EIVDRKYSICKSGCFYQKKEEDWICCACQKTRLKRKIRPTPKKK	44
CCCAGCCGGCCATGGCCATGAGCAACAAATTTCTGGGCACCTGGAAACTGGTGAGCTCTGAAAACTTTGATGACTATATGAAAGCCCTGGGCGTGGGCCTGGCCACCCGCAAACTGGGCAACCTGGCCAAACCAACCGTGATTATCAGCGCTAGCAGTGGTGGAGGCGG	MSNKFLGTWKLVSSENFDDYMKALGVGLATRKLGNLAKPTVIIS	44
CCCAGCCGGCCATGGCCCGCAAACTGGGCAACCTGGCCAAACCAACCGTGATTATCAGCAAAAAGGGCGATATTATCACCATTCGCACCGAAAGCACCTTTAAAAACACCGAAATTAGCTTTAAACTGGGCCAGGAATTTGAAGAGACCGCTAGCAGTGGTGGAGGCGG	RKLGNLAKPTVIISKKGDIITIRTESTFKNTEISFKLGQEFEET	44
CCCAGCCGGCCATGGCCACCGAAATTAGCTTTAAACTGGGCCAGGAATTTGAAGAGACCACGGCCGATAACCGCAAAACCAAAAGCATTGTGACCCTGCAGCGCGGCAGCCTGAACCAGGTGCAGCGCTGGGATGGCAAAGAAACCACGGCTAGCAGTGGTGGAGGCGG	TEISFKLGQEFEETTADNRKTKSIVTLQRGSLNQVQRWDGKETT	44
CCCAGCCGGCCATGGCCCGCGGCAGCCTGAACCAGGTGCAGCGCTGGGATGGCAAAGAAACCACGATTAAACGCAAACTGGTGAACGGCAAAATGGTGGCCGAATGCAAAATGAAAGGCGTGGTTTGCACCCGCATTTATGAAAAAGTGGCTAGCAGTGGTGGAGGCGG	RGSLNQVQRWDGKETTIKRKLVNGKMVAECKMKGVVCTRIYEKV	44
CCCAGCCGGCCATGGCCATGAGCTCTTTTAGCTATGAACCATATTACAGCACCAGCTATAAACGCCGGTATGTGGAAACCCCACGCGTGCATATTAGCTCTGTGCGCAGCGGCTATAGCACCGCCCGCAGCGCCTATAGCTCTTATAGCGCTAGCAGTGGTGGAGGCGG	MSSFSYEPYYSTSYKRRYVETPRVHISSVRSGYSTARSAYSSYS	44
CCCAGCCGGCCATGGCCAGCGGCTATAGCACCGCCCGCAGCGCCTATAGCTCTTATAGCGCCCCAGTGAGCTCTAGCCTGAGCGTGCGCCGGAGCTATAGCTCTAGCTCTGGCAGCCTGATGCCAAGCCTGGAAAACCTGGATCTGAGCGCTAGCAGTGGTGGAGGCGG	SGYSTARSAYSSYSAPVSSSLSVRRSYSSSSGSLMPSLENLDLS	44
CCCAGCCGGCCATGGCCAGCGGCAGCCTGATGCCAAGCCTGGAAAACCTGGATCTGAGCCAGGTGGCCGCGATTAGCAACGATCTGAAAAGCATTCGCACCCAGGAAAAAGCCCAGCTGCAGGATCTGAATGATCGCTTTGCCAGCTTTGCTAGCAGTGGTGGAGGCGG	SGSLMPSLENLDLSQVAAISNDLKSIRTQEKAQLQDLNDRFASF	44
CCCAGCCGGCCATGGCCAAAGCCCAGCTGCAGGATCTGAATGATCGCTTTGCCAGCTTTATTGAACGCGTGCATGAACTGGAACAGCAAAACAAAGTGCTGGAAGCCGAACTGTTGGTGCTGCGCCAGAAACATAGCGAACCAAGCCGCGCTAGCAGTGGTGGAGGCGG	KAQLQDLNDRFASFIERVHELEQQNKVLEAELLVLRQKHSEPSR	44
CCCAGCCGGCCATGGCCGAACTGTTGGTGCTGCGCCAGAAACATAGCGAACCAAGCCGCTTTCGCGCCCTGTATGAACAGGAAATTCGCGATCTGCGCCTGGCCGCGGAAGATGCCACCAACGAAAAACAGGCCCTGCAGGGCGAACGCGCTAGCAGTGGTGGAGGCGG	ELLVLRQKHSEPSRFRALYEQEIRDLRLAAEDATNEKQALQGER	44
CCCAGCCGGCCATGGCCGAAGATGCCACCAACGAAAAACAGGCCCTGCAGGGCGAACGCGAAGGCCTGGAAGAGACCCTGCGCAACCTGCAGGCCCGCTATGAAGAGGAAGTGCTGAGCCGCGAAGATGCCGAAGGCCGCCTGATGGAAGCTAGCAGTGGTGGAGGCGG	EDATNEKQALQGEREGLEETLRNLQARYEEEVLSREDAEGRLME	44
CCCAGCCGGCCATGGCCGAAGTGCTGAGCCGCGAAGATGCCGAAGGCCGCCTGATGGAAGCCCGCAAAGGCGCCGATGAAGCCGCGCTGGCCCGCGCCGAACTGGAAAAACGCATTGATAGCCTGATGGATGAAATTAGCTTTCTGAAAGCTAGCAGTGGTGGAGGCGG	EVLSREDAEGRLMEARKGADEAALARAELEKRIDSLMDEISFLK	44
CCCAGCCGGCCATGGCCAAACGCATTGATAGCCTGATGGATGAAATTAGCTTTCTGAAAAAGGTGCATGAAGAGGAAATTGCCGAACTGCAGGCCCAGATTCAGTATGCCCAGATTAGCGTGGAAATGGATGTGACCAAACCAGATCTGGCTAGCAGTGGTGGAGGCGG	KRIDSLMDEISFLKKVHEEEIAELQAQIQYAQISVEMDVTKPDL	44
CCCAGCCGGCCATGGCCGCCCAGATTAGCGTGGAAATGGATGTGACCAAACCAGATCTGAGCGCCGCGCTGAAAGATATTCGCGCCCAGTATGAAAAACTGGCCGCGAAAAACATGCAGAACGCCGAAGAGTGGTTTAAAAGCCGCTTTGCTAGCAGTGGTGGAGGCGG	AQISVEMDVTKPDLSAALKDIRAQYEKLAAKNMQNAEEWFKSRF	44
CCCAGCCGGCCATGGCCAAAAACATGCAGAACGCCGAAGAGTGGTTTAAAAGCCGCTTTACCGTGCTGACCGAAAGCGCCGCGAAAAACACCGATGCCGTGCGCGCCGCGAAAGATGAAGTGAGCGAAAGCCGCCGGCTGTTGAAAGCCGCTAGCAGTGGTGGAGGCGG	KNMQNAEEWFKSRFTVLTESAAKNTDAVRAAKDEVSESRRLLKA	44
CCCAGCCGGCCATGGCCGCCAAAGATGAAGTGAGCGAAAGCCGCCGGCTGTTGAAAGCCAAAACCCTGGAAATTGAAGCCTGCCGCGGCATGAACGAAGCCCTGGAAAAACAGCTGCAGGAACTGGAAGATAAACAGAACGCCGATATTGCTAGCAGTGGTGGAGGCGG	AKDEVSESRRLLKAKTLEIEACRGMNEALEKQLQELEDKQNADI	44
CCCAGCCGGCCATGGCCAAACAGCTGCAGGAACTGGAAGATAAACAGAACGCCGATATTAGCGCCATGCAGGATACCATTAACAAACTGGAAAACGAACTGCGCACCACGAAAAGCGAAATGGCCCGCTATCTGAAAGAATATCAGGATGCTAGCAGTGGTGGAGGCGG	KQLQELEDKQNADISAMQDTINKLENELRTTKSEMARYLKEYQD	44
CCCAGCCGGCCATGGCCACCAAAAGCGAAATGGCCCGCTATCTGAAAGAATATCAGGATCTGTTGAACGTGAAAATGGCCCTGGATATTGAAATTGCCGCGTATCGCAAACTGTTGGAAGGCGAAGAGACCCGCCTGAGCTTTACCAGCGCTAGCAGTGGTGGAGGCGG	TKSEMARYLKEYQDLLNVKMALDIEIAAYRKLLEGEETRLSFTS	44
CCCAGCCGGCCATGGCCAAACTGTTGGAAGGCGAAGAGACCCGCCTGAGCTTTACCAGCGTGGGCAGCATTACCAGCGGCTATAGCCAGAGCTCTCAGGTGTTTGGCCGCAGCGCCTATGGCGGTCTGCAGACCAGCTCTTATCTGATGGCTAGCAGTGGTGGAGGCGG	KLLEGEETRLSFTSVGSITSGYSQSSQVFGRSAYGGLQTSSYLM	44
CCCAGCCGGCCATGGCCCGCAGCGCCTATGGCGGTCTGCAGACCAGCTCTTATCTGATGAGCACCCGCAGCTTTCCAAGCTATTACACCAGCCATGTGCAGGAAGAGCAGATTGAAGTGGAAGAGACCATTGAAGCCGCGAAAGCCGAAGCTAGCAGTGGTGGAGGCGG	RSAYGGLQTSSYLMSTRSFPSYYTSHVQEEQIEVEETIEAAKAE	44
CCCAGCCGGCCATGGCCCAGATTGAAGTGGAAGAGACCATTGAAGCCGCGAAAGCCGAAGAGGCCAAAGATGAACCACCGAGCGAAGGCGAAGCCGAAGAGGAAGAGAAAGATAAAGAAGAGGCCGAAGAGGAAGAGGCCGCGGAAGAGGCTAGCAGTGGTGGAGGCGG	QIEVEETIEAAKAEEAKDEPPSEGEAEEEEKDKEEAEEEEAAEE	44
CCCAGCCGGCCATGGCCAAAGATAAAGAAGAGGCCGAAGAGGAAGAGGCCGCGGAAGAGGAAGAGGCCGCGAAAGAAGAGAGCGAAGAGGCCAAAGAAGAGGAAGAGGGCGGTGAAGGCGAAGAGGGCGAAGAGACCAAAGAAGCCGAAGCTAGCAGTGGTGGAGGCGG	KDKEEAEEEEAAEEEEAAKEESEEAKEEEEGGEGEEGEETKEAE	44
CCCAGCCGGCCATGGCCGAAGAGAGCGAAGAGGCCAAAGAAGAGGAAGAGGGCGGTGAAGGCGAAGAGGGCGAAGAGACCAAAGAAGCCGAAGAGGAAGAGAAAAAGGTGGAAGGCGCCGGCGAAGAGCAGGCCGCGAAAAAGAAAGATGCTAGCAGTGGTGGAGGCGG	EESEEAKEEEEGGEGEEGEETKEAEEEEKKVEGAGEEQAAKKKD	44
CCCAGCCGGCCATGGCCGCCGCGGCCTATAAACTGGTGCTGATTCGGCATGGCGAAAGCGCCTGGAACCTGGAAAACCGCTTTAGCGGCTGGTATGATGCCGATCTGAGCCCAGCCGGCCATGAAGAGGCCAAACGCGGCGGTCAGGCCGCTAGCAGTGGTGGAGGCGG	AAAYKLVLIRHGESAWNLENRFSGWYDADLSPAGHEEAKRGGQA	43
CCCAGCCGGCCATGGCCAGCCCAGCCGGCCATGAAGAGGCCAAACGCGGCGGTCAGGCCCTGCGCGATGCCGGCTATGAATTTGATATTTGCTTTACCAGCGTGCAGAAACGCGCCATTCGCACCCTGTGGACCGTGCTGGATGCCATTGCTAGCAGTGGTGGAGGCGG	SPAGHEEAKRGGQALRDAGYEFDICFTSVQKRAIRTLWTVLDAI	44
CCCAGCCGGCCATGGCCAAACGCGCCATTCGCACCCTGTGGACCGTGCTGGATGCCATTGATCAGATGTGGCTGCCAGTGGTTCGCACCTGGCGCCTGAACGAACGCCATTATGGCGGTCTGACCGGCCTGAACAAAGCCGAAACCGCCGCTAGCAGTGGTGGAGGCGG	KRAIRTLWTVLDAIDQMWLPVVRTWRLNERHYGGLTGLNKAETA	44
CCCAGCCGGCCATGGCCCATTATGGCGGTCTGACCGGCCTGAACAAAGCCGAAACCGCCGCGAAACATGGCGAAGCCCAGGTGAAAATTTGGCGCCGGAGCTATGATGTGCCACCGCCACCGATGGAACCAGATCATCCATTTTATAGCGCTAGCAGTGGTGGAGGCGG	HYGGLTGLNKAETAAKHGEAQVKIWRRSYDVPPPPMEPDHPFYS	44
CCCAGCCGGCCATGGCCGTGCCACCGCCACCGATGGAACCAGATCATCCATTTTATAGCAACATTAGCAAAGATCGCCGGTATGCCGATCTGACCGAAGATCAGCTGCCAAGCTGCGAAAGCCTGAAAGATACCATTGCCCGCGCCCTGGCTAGCAGTGGTGGAGGCGG	VPPPPMEPDHPFYSNISKDRRYADLTEDQLPSCESLKDTIARAL	44
CCCAGCCGGCCATGGCCCCAAGCTGCGAAAGCCTGAAAGATACCATTGCCCGCGCCCTGCCATTTTGGAACGAAGAGATTGTGCCACAGATTAAAGAAGGCAAACGCGTGCTGATTGCCGCGCATGGCAACAGCCTGCGCGGCATTGTGGCTAGCAGTGGTGGAGGCGG	PSCESLKDTIARALPFWNEEIVPQIKEGKRVLIAAHGNSLRGIV	44
CCCAGCCGGCCATGGCCGTGCTGATTGCCGCGCATGGCAACAGCCTGCGCGGCATTGTGAAACATCTGGAAGGCCTGAGCGAAGAGGCCATTATGGAACTGAACCTGCCAACCGGCATTCCAATTGTGTATGAACTGGATAAAAACCTGGCTAGCAGTGGTGGAGGCGG	VLIAAHGNSLRGIVKHLEGLSEEAIMELNLPTGIPIVYELDKNL	44
CCCAGCCGGCCATGGCCCCAACCGGCATTCCAATTGTGTATGAACTGGATAAAAACCTGAAACCAATTAAACCAATGCAGTTTCTGGGCGATGAAGAGACCGTGCGCAAAGCGATGGAAGCCGTGGCCGCGCAGGGCAAAGCCAAAAAGGCTAGCAGTGGTGGAGGCGG	PTGIPIVYELDKNLKPIKPMQFLGDEETVRKAMEAVAAQGKAKK	44
CCCAGCCGGCCATGGCCATGAGCGAACTGGAAAAAGCGATGGTGGCCCTGATTGATGTGTTTCATCAGTATAGCGGCCGCGAAGGCGATAAACATAAACTGAAAAAGAGCGAACTGAAAGAACTGATTAACAATGAACTGAGCCATTTTGCTAGCAGTGGTGGAGGCGG	MSELEKAMVALIDVFHQYSGREGDKHKLKKSELKELINNELSHF	44
CCCAGCCGGCCATGGCCAGCGAACTGAAAGAACTGATTAACAATGAACTGAGCCATTTTCTGGAAGAGATTAAAGAACAGGAAGTGGTTGATAAAGTGATGGAAACCCTGGATAACGATGGCGATGGCGAATGCGATTTTCAGGAATTTGCTAGCAGTGGTGGAGGCGG	SELKELINNELSHFLEEIKEQEVVDKVMETLDNDGDGECDFQEF	44
CCCAGCCGGCCATGGCCAAAGAACAGGAAGTGGTTGATAAAGTGATGGAAACCCTGGATAACGATGGCGATGGCGAATGCGATTTTCAGGAATTTATGGCCTTTGTGGCGATGGTGACCACGGCCTGCCATGAATTTTTCGAACATGAAGCTAGCAGTGGTGGAGGCGG	KEQEVVDKVMETLDNDGDGECDFQEFMAFVAMVTTACHEFFEHE	44
CCCAGCCGGCCATGGCCGCCGGCAGCGAACTGGAAACCGCGATGGAAACCCTGATTAACGTGTTTCATGCCCATAGCGGCAAAGAAGGCGATAAATATAAACTGAGCAAAAAGGAACTGAAAGAACTGTTGCAGACCGAACTGAGCGGCGCTAGCAGTGGTGGAGGCGG	AGSELETAMETLINVFHAHSGKEGDKYKLSKKELKELLQTELSG	43
CCCAGCCGGCCATGGCCAAAAAGGAACTGAAAGAACTGTTGCAGACCGAACTGAGCGGCTTTCTGGATGCCCAGAAAGATGTGGATGCCGTGGATAAAGTGATGAAAGAACTGGATGAAAACGGCGATGGCGAAGTGGATTTTCAGGAAGCTAGCAGTGGTGGAGGCGG	KKELKELLQTELSGFLDAQKDVDAVDKVMKELDENGDGEVDFQE	44
CCCAGCCGGCCATGGCCGATGTGGATGCCGTGGATAAAGTGATGAAAGAACTGGATGAAAACGGCGATGGCGAAGTGGATTTTCAGGAATATGTGGTTCTGGTGGCCGCGCTGACCGTGGCCTGCAACAATTTTTTCTGGGAAAACAGCGCTAGCAGTGGTGGAGGCGG	DVDAVDKVMKELDENGDGEVDFQEYVVLVAALTVACNNFFWENS	44
CCCAGCCGGCCATGGCCATGCTGCGCGGCCCAGGCCCAGGCCTGTTGCTGTTGGCCGTGCAGTGCCTGGGCACCGCCGTGCCAAGCACCGGCGCCAGCAAAAGCAAACGCCAGGCCCAGCAAATGGTGCAGCCACAGAGCCCAGTGGCCGCTAGCAGTGGTGGAGGCGG	MLRGPGPGLLLLAVQCLGTAVPSTGASKSKRQAQQMVQPQSPVA	44
CCCAGCCGGCCATGGCCCGCCAGGCCCAGCAAATGGTGCAGCCACAGAGCCCAGTGGCCGTGAGCCAGAGCAAACCAGGCTGCTATGATAACGGCAAACATTATCAGATTAACCAGCAATGGGAACGCACCTATCTGGGCAACGCCCTGGCTAGCAGTGGTGGAGGCGG	RQAQQMVQPQSPVAVSQSKPGCYDNGKHYQINQQWERTYLGNAL	44
CCCAGCCGGCCATGGCCATTAACCAGCAATGGGAACGCACCTATCTGGGCAACGCCCTGGTGTGCACCTGCTATGGCGGTAGCCGCGGCTTTAACTGCGAAAGCAAACCAGAAGCCGAAGAGACCTGCTTTGATAAATATACCGGCAACGCTAGCAGTGGTGGAGGCGG	INQQWERTYLGNALVCTCYGGSRGFNCESKPEAEETCFDKYTGN	44
CCCAGCCGGCCATGGCCCCAGAAGCCGAAGAGACCTGCTTTGATAAATATACCGGCAACACCTATCGCGTGGGCGATACCTATGAACGCCCAAAAGATAGCATGATTTGGGATTGCACCTGCATTGGCGCCGGCCGCGGCCGCATTAGCGCTAGCAGTGGTGGAGGCGG	PEAEETCFDKYTGNTYRVGDTYERPKDSMIWDCTCIGAGRGRIS	44
CCCAGCCGGCCATGGCCTGGGATTGCACCTGCATTGGCGCCGGCCGCGGCCGCATTAGCTGCACCATTGCCAACCGCTGCCATGAAGGCGGTCAGAGCTATAAAATTGGCGATACCTGGCGCCGGCCACATGAAACCGGCGGTTATATGGCTAGCAGTGGTGGAGGCGG	WDCTCIGAGRGRISCTIANRCHEGGQSYKIGDTWRRPHETGGYM	44
CCCAGCCGGCCATGGCCGGCGATACCTGGCGCCGGCCACATGAAACCGGCGGTTATATGCTGGAATGCGTGTGCCTGGGCAACGGCAAAGGCGAATGGACCTGCAAACCAATTGCCGAAAAATGCTTTGATCATGCCGCGGGCACCAGCGCTAGCAGTGGTGGAGGCGG	GDTWRRPHETGGYMLECVCLGNGKGEWTCKPIAEKCFDHAAGTS	44
CCCAGCCGGCCATGGCCCCAATTGCCGAAAAATGCTTTGATCATGCCGCGGGCACCAGCTATGTGGTTGGCGAAACCTGGGAAAAACCATATCAGGGCTGGATGATGGTGGATTGCACCTGCCTGGGCGAAGGCAGCGGCCGCATTACCGCTAGCAGTGGTGGAGGCGG	PIAEKCFDHAAGTSYVVGETWEKPYQGWMMVDCTCLGEGSGRIT	44
CCCAGCCGGCCATGGCCGTGGATTGCACCTGCCTGGGCGAAGGCAGCGGCCGCATTACCTGCACCAGCCGCAACCGCTGCAACGATCAGGATACCCGCACCAGCTATCGCATTGGCGATACCTGGAGCAAAAAGGATAACCGCGGCAACGCTAGCAGTGGTGGAGGCGG	VDCTCLGEGSGRITCTSRNRCNDQDTRTSYRIGDTWSKKDNRGN	44
CCCAGCCGGCCATGGCCCGCATTGGCGATACCTGGAGCAAAAAGGATAACCGCGGCAACCTGTTGCAGTGCATTTGCACCGGCAACGGCCGCGGCGAATGGAAATGCGAACGCCATACCAGCGTGCAGACCACGAGCTCTGGCAGCGGCGCTAGCAGTGGTGGAGGCGG	RIGDTWSKKDNRGNLLQCICTGNGRGEWKCERHTSVQTTSSGSG	44
CCCAGCCGGCCATGGCCGAACGCCATACCAGCGTGCAGACCACGAGCTCTGGCAGCGGCCCATTTACCGATGTGCGCGCCGCGGTGTATCAGCCACAGCCACATCCACAGCCACCGCCATATGGCCATTGCGTGACCGATAGCGGCGTGGCTAGCAGTGGTGGAGGCGG	ERHTSVQTTSSGSGPFTDVRAAVYQPQPHPQPPPYGHCVTDSGV	44
CCCAGCCGGCCATGGCCCAGCCACCGCCATATGGCCATTGCGTGACCGATAGCGGCGTGGTTTATAGCGTGGGCATGCAGTGGCTGAAAACCCAGGGCAACAAACAGATGCTGTGCACCTGCCTGGGCAACGGCGTGAGCTGCCAGGAAGCTAGCAGTGGTGGAGGCGG	QPPPYGHCVTDSGVVYSVGMQWLKTQGNKQMLCTCLGNGVSCQE	44
CCCAGCCGGCCATGGCCATGCTGTGCACCTGCCTGGGCAACGGCGTGAGCTGCCAGGAAACCGCCGTGACCCAGACCTATGGCGGTAACAGCAACGGCGAACCATGCGTGCTGCCATTTACCTATAACGGCCGCACCTTTTATAGCTGCGCTAGCAGTGGTGGAGGCGG	MLCTCLGNGVSCQETAVTQTYGGNSNGEPCVLPFTYNGRTFYSC	44
CCCAGCCGGCCATGGCCGTGCTGCCATTTACCTATAACGGCCGCACCTTTTATAGCTGCACCACGGAAGGCCGCCAGGATGGCCATCTGTGGTGCAGCACCACGAGCAACTATGAACAGGATCAGAAATATAGCTTTTGCACCGATCATGCTAGCAGTGGTGGAGGCGG	VLPFTYNGRTFYSCTTEGRQDGHLWCSTTSNYEQDQKYSFCTDH	44
CCCAGCCGGCCATGGCCAACTATGAACAGGATCAGAAATATAGCTTTTGCACCGATCATACCGTGCTGGTGCAGACCCGCGGCGGTAACAGCAACGGCGCCCTGTGCCATTTTCCATTTCTGTATAACAATCATAACTATACCGATTGCGCTAGCAGTGGTGGAGGCGG	NYEQDQKYSFCTDHTVLVQTRGGNSNGALCHFPFLYNNHNYTDC	44
CCCAGCCGGCCATGGCCCATTTTCCATTTCTGTATAACAATCATAACTATACCGATTGCACCAGCGAAGGCCGCCGGGATAACATGAAATGGTGCGGCACCACGCAGAACTATGATGCCGATCAGAAATTTGGCTTTTGCCCAATGGCCGCTAGCAGTGGTGGAGGCGG	HFPFLYNNHNYTDCTSEGRRDNMKWCGTTQNYDADQKFGFCPMA	44
CCCAGCCGGCCATGGCCAACTATGATGCCGATCAGAAATTTGGCTTTTGCCCAATGGCCGCGCATGAAGAGATTTGCACCACGAACGAAGGCGTGATGTATCGCATTGGCGATCAGTGGGATAAACAGCATGATATGGGCCATATGATGGCTAGCAGTGGTGGAGGCGG	NYDADQKFGFCPMAAHEEICTTNEGVMYRIGDQWDKQHDMGHMM	44
CCCAGCCGGCCATGGCCGGCGATCAGTGGGATAAACAGCATGATATGGGCCATATGATGCGCTGCACCTGCGTGGGCAACGGCCGCGGCGAATGGACCTGCATTGCCTATAGCCAGCTGCGCGATCAGTGCATTGTGGATGACATTACCGCTAGCAGTGGTGGAGGCGG	GDQWDKQHDMGHMMRCTCVGNGRGEWTCIAYSQLRDQCIVDDIT	44
CCCAGCCGGCCATGGCCTATAGCCAGCTGCGCGATCAGTGCATTGTGGATGACATTACCTATAACGTGAACGATACCTTTCATAAACGCCATGAAGAGGGCCATATGCTGAACTGCACCTGCTTTGGCCAGGGCCGCGGCCGCTGGAAAGCTAGCAGTGGTGGAGGCGG	YSQLRDQCIVDDITYNVNDTFHKRHEEGHMLNCTCFGQGRGRWK	44
CCCAGCCGGCCATGGCCCTGAACTGCACCTGCTTTGGCCAGGGCCGCGGCCGCTGGAAATGCGATCCAGTGGATCAGTGCCAGGATAGCGAAACCGGCACCTTTTATCAGATTGGCGATAGCTGGGAAAAATATGTGCATGGCGTGCGCGCTAGCAGTGGTGGAGGCGG	LNCTCFGQGRGRWKCDPVDQCQDSETGTFYQIGDSWEKYVHGVR	44
CCCAGCCGGCCATGGCCCAGATTGGCGATAGCTGGGAAAAATATGTGCATGGCGTGCGCTATCAGTGCTATTGCTATGGCCGCGGCATTGGCGAATGGCATTGCCAGCCACTGCAGACCTATCCAAGCTCTAGCGGCCCAGTGGAAGTGGCTAGCAGTGGTGGAGGCGG	QIGDSWEKYVHGVRYQCYCYGRGIGEWHCQPLQTYPSSSGPVEV	44
CCCAGCCGGCCATGGCCCCACTGCAGACCTATCCAAGCTCTAGCGGCCCAGTGGAAGTGTTTATTACCGAAACCCCAAGCCAGCCAAACAGCCATCCAATTCAGTGGAACGCCCCACAGCCAAGCCATATTAGCAAATATATTCTGCGCGCTAGCAGTGGTGGAGGCGG	PLQTYPSSSGPVEVFITETPSQPNSHPIQWNAPQPSHISKYILR	44
CCCAGCCGGCCATGGCCAACGCCCCACAGCCAAGCCATATTAGCAAATATATTCTGCGCTGGCGCCCAAAAAACAGCGTGGGCCGCTGGAAAGAAGCCACCATTCCAGGCCATCTGAACAGCTATACCATTAAAGGCCTGAAACCAGGCGCTAGCAGTGGTGGAGGCGG	NAPQPSHISKYILRWRPKNSVGRWKEATIPGHLNSYTIKGLKPG	44
CCCAGCCGGCCATGGCCGGCCATCTGAACAGCTATACCATTAAAGGCCTGAAACCAGGCGTGGTTTATGAAGGCCAGCTGATTAGCATTCAGCAATATGGCCATCAGGAAGTGACCCGCTTTGATTTTACCACGACCAGCACCAGCACCGCTAGCAGTGGTGGAGGCGG	GHLNSYTIKGLKPGVVYEGQLISIQQYGHQEVTRFDFTTTSTST	44
CCCAGCCGGCCATGGCCGAAGTGACCCGCTTTGATTTTACCACGACCAGCACCAGCACCCCAGTGACCAGCAACACCGTGACCGGCGAAACCACGCCATTTAGCCCACTGGTGGCCACCAGCGAAAGCGTGACCGAAATTACCGCCAGCGCTAGCAGTGGTGGAGGCGG	EVTRFDFTTTSTSTPVTSNTVTGETTPFSPLVATSESVTEITAS	44
CCCAGCCGGCCATGGCCCTGGTGGCCACCAGCGAAAGCGTGACCGAAATTACCGCCAGCTCTTTTGTGGTTAGCTGGGTGAGCGCCAGCGATACCGTGAGCGGCTTTCGCGTGGAATATGAACTGAGCGAAGAGGGCGATGAACCACAGGCTAGCAGTGGTGGAGGCGG	LVATSESVTEITASSFVVSWVSASDTVSGFRVEYELSEEGDEPQ	44
CCCAGCCGGCCATGGCCCGCGTGGAATATGAACTGAGCGAAGAGGGCGATGAACCACAGTATCTGGATCTGCCAAGCACCGCCACCAGCGTGAACATTCCAGATCTGTTGCCAGGCCGCAAATATATTGTGAACGTGTATCAGATTAGCGCTAGCAGTGGTGGAGGCGG	RVEYELSEEGDEPQYLDLPSTATSVNIPDLLPGRKYIVNVYQIS	44
CCCAGCCGGCCATGGCCCTGCCAGGCCGCAAATATATTGTGAACGTGTATCAGATTAGCGAAGATGGCGAACAGAGCCTGATTCTGAGCACCAGCCAGACCACGGCCCCAGATGCCCCACCGGATACCACGGTGGATCAGGTGGATGACGCTAGCAGTGGTGGAGGCGG	LPGRKYIVNVYQISEDGEQSLILSTSQTTAPDAPPDTTVDQVDD	44
CCCAGCCGGCCATGGCCCCAGATGCCCCACCGGATACCACGGTGGATCAGGTGGATGACACCAGCATTGTGGTTCGCTGGAGCCGCCCACAGGCCCCAATTACCGGCTATCGCATTGTGTATAGCCCAAGCGTGGAAGGCAGCTCTACCGCTAGCAGTGGTGGAGGCGG	PDAPPDTTVDQVDDTSIVVRWSRPQAPITGYRIVYSPSVEGSST	44
CCCAGCCGGCCATGGCCTATCGCATTGTGTATAGCCCAAGCGTGGAAGGCAGCTCTACCGAACTGAACCTGCCAGAAACCGCCAACAGCGTGACCCTGAGCGATCTGCAGCCAGGCGTGCAGTATAACATTACCATTTATGCCGTGGAAGCTAGCAGTGGTGGAGGCGG	YRIVYSPSVEGSSTELNLPETANSVTLSDLQPGVQYNITIYAVE	44
CCCAGCCGGCCATGGCCCAGCCAGGCGTGCAGTATAACATTACCATTTATGCCGTGGAAGAGAACCAGGAAAGCACCCCAGTGGTTATTCAGCAAGAAACCACGGGCACCCCACGCAGCGATACCGTGCCAAGCCCACGCGATCTGCAGGCTAGCAGTGGTGGAGGCGG	QPGVQYNITIYAVEENQESTPVVIQQETTGTPRSDTVPSPRDLQ	44
CCCAGCCGGCCATGGCCACCCCACGCAGCGATACCGTGCCAAGCCCACGCGATCTGCAGTTTGTGGAAGTGACCGATGTGAAAGTGACCATTATGTGGACCCCACCGGAAAGCGCCGTGACCGGCTATCGCGTGGATGTGATTCCAGTGGCTAGCAGTGGTGGAGGCGG	TPRSDTVPSPRDLQFVEVTDVKVTIMWTPPESAVTGYRVDVIPV	44
CCCAGCCGGCCATGGCCGAAAGCGCCGTGACCGGCTATCGCGTGGATGTGATTCCAGTGAACCTGCCAGGCGAACATGGCCAGCGCCTGCCAATTAGCCGCAACACCTTTGCCGAAGTGACCGGCCTGAGCCCAGGCGTGACCTATTACGCTAGCAGTGGTGGAGGCGG	ESAVTGYRVDVIPVNLPGEHGQRLPISRNTFAEVTGLSPGVTYY	44
CCCAGCCGGCCATGGCCTTTGCCGAAGTGACCGGCCTGAGCCCAGGCGTGACCTATTACTTTAAAGTGTTTGCCGTGTCTCATGGCCGCGAAAGCAAACCACTGACCGCCCAGCAAACCACGAAACTGGATGCCCCAACCAACCTGCAGGCTAGCAGTGGTGGAGGCGG	FAEVTGLSPGVTYYFKVFAVSHGRESKPLTAQQTTKLDAPTNLQ	44
CCCAGCCGGCCATGGCCGCCCAGCAAACCACGAAACTGGATGCCCCAACCAACCTGCAGTTTGTGAACGAAACCGATAGCACCGTGCTGGTGCGCTGGACCCCACCGCGCGCCCAGATTACCGGCTATCGCCTGACCGTGGGCCTGACCGCTAGCAGTGGTGGAGGCGG	AQQTTKLDAPTNLQFVNETDSTVLVRWTPPRAQITGYRLTVGLT	44
CCCAGCCGGCCATGGCCCGCGCCCAGATTACCGGCTATCGCCTGACCGTGGGCCTGACCCGCCGGGGCCAGCCACGCCAGTATAACGTGGGCCCAAGCGTGAGCAAATATCCACTGCGCAACCTGCAGCCAGCCAGCGAATATACCGTGGCTAGCAGTGGTGGAGGCGG	RAQITGYRLTVGLTRRGQPRQYNVGPSVSKYPLRNLQPASEYTV	44
CCCAGCCGGCCATGGCCTATCCACTGCGCAACCTGCAGCCAGCCAGCGAATATACCGTGAGCCTGGTGGCCATTAAAGGCAACCAGGAAAGCCCAAAAGCCACCGGCGTGTTTACCACGCTGCAGCCAGGCAGCTCTATTCCACCGTATGCTAGCAGTGGTGGAGGCGG	YPLRNLQPASEYTVSLVAIKGNQESPKATGVFTTLQPGSSIPPY	44
CCCAGCCGGCCATGGCCGTGTTTACCACGCTGCAGCCAGGCAGCTCTATTCCACCGTATAACACCGAAGTGACCGAAACCACGATTGTGATTACCTGGACCCCAGCCCCACGCATTGGCTTTAAACTGGGCGTGCGCCCAAGCCAGGGCGCTAGCAGTGGTGGAGGCGG	VFTTLQPGSSIPPYNTEVTETTIVITWTPAPRIGFKLGVRPSQG	44
CCCAGCCGGCCATGGCCCCACGCATTGGCTTTAAACTGGGCGTGCGCCCAAGCCAGGGCGGTGAAGCCCCACGCGAAGTGACCAGCGATAGCGGCAGCATTGTGGTTAGCGGCCTGACCCCAGGCGTGGAATATGTGTATACCATTCAGGCTAGCAGTGGTGGAGGCGG	PRIGFKLGVRPSQGGEAPREVTSDSGSIVVSGLTPGVEYVYTIQ	44
CCCAGCCGGCCATGGCCAGCGGCCTGACCCCAGGCGTGGAATATGTGTATACCATTCAGGTGCTGCGCGATGGCCAGGAACGCGATGCCCCAATTGTGAACAAAGTGGTTACCCCACTGAGCCCACCGACCAACCTGCATCTGGAAGCCGCTAGCAGTGGTGGAGGCGG	SGLTPGVEYVYTIQVLRDGQERDAPIVNKVVTPLSPPTNLHLEA	44
CCCAGCCGGCCATGGCCGTGACCCCACTGAGCCCACCGACCAACCTGCATCTGGAAGCCAACCCAGATACCGGCGTGCTGACCGTGAGCTGGGAACGCAGCACCACGCCAGATATTACCGGCTATCGCATTACCACGACCCCAACCAACGCTAGCAGTGGTGGAGGCGG	VTPLSPPTNLHLEANPDTGVLTVSWERSTTPDITGYRITTTPTN	44
CCCAGCCGGCCATGGCCCCAGATATTACCGGCTATCGCATTACCACGACCCCAACCAACGGCCAGCAAGGCAACAGCCTGGAAGAGGTGGTTCATGCCGATCAGAGCTCTTGCACCTTTGATAACCTGAGCCCAGGCCTGGAATATAACGCTAGCAGTGGTGGAGGCGG	PDITGYRITTTPTNGQQGNSLEEVVHADQSSCTFDNLSPGLEYN	44
CCCAGCCGGCCATGGCCAGCTGCACCTTTGATAACCTGAGCCCAGGCCTGGAATATAACGTGAGCGTGTATACCGTGAAAGATGACAAAGAAAGCGTGCCAATTAGCGATACCATTATCCCAGCCGTGCCACCGCCAACCGATCTGCGCGCTAGCAGTGGTGGAGGCGG	SCTFDNLSPGLEYNVSVYTVKDDKESVPISDTIIPAVPPPTDLR	44
CCCAGCCGGCCATGGCCGATACCATTATCCCAGCCGTGCCACCGCCAACCGATCTGCGCTTTACCAACATTGGCCCAGATACCATGCGCGTGACCTGGGCCCCACCGCCAAGCATTGATCTGACCAACTTTCTGGTGCGCTATAGCCCAGCTAGCAGTGGTGGAGGCGG	DTIIPAVPPPTDLRFTNIGPDTMRVTWAPPPSIDLTNFLVRYSP	44
CCCAGCCGGCCATGGCCCCAAGCATTGATCTGACCAACTTTCTGGTGCGCTATAGCCCAGTGAAAAACGAAGAGGATGTGGCCGAACTGAGCATTAGCCCAAGCGATAACGCCGTGGTTCTGACCAACCTGTTGCCAGGCACCGAATATGCTAGCAGTGGTGGAGGCGG	PSIDLTNFLVRYSPVKNEEDVAELSISPSDNAVVLTNLLPGTEY	44
CCCAGCCGGCCATGGCCAACGCCGTGGTTCTGACCAACCTGTTGCCAGGCACCGAATATGTGGTTAGCGTGAGCTCTGTGTATGAACAGCATGAAAGCACCCCACTGCGCGGCCGCCAGAAAACCGGCCTGGATAGCCCAACCGGCATTGCTAGCAGTGGTGGAGGCGG	NAVVLTNLLPGTEYVVSVSSVYEQHESTPLRGRQKTGLDSPTGI	44
CCCAGCCGGCCATGGCCCGCGGCCGCCAGAAAACCGGCCTGGATAGCCCAACCGGCATTGATTTTAGCGATATTACCGCCAACAGCTTTACCGTGCATTGGATTGCCCCACGCGCCACCATTACCGGCTATCGCATTCGCCATCACCCAGCTAGCAGTGGTGGAGGCGG	RGRQKTGLDSPTGIDFSDITANSFTVHWIAPRATITGYRIRHHP	44
CCCAGCCGGCCATGGCCCCACGCGCCACCATTACCGGCTATCGCATTCGCCATCACCCAGAACATTTTAGCGGCCGCCCACGCGAAGATCGCGTGCCACATAGCCGCAACAGCATTACCCTGACCAACCTGACCCCAGGCACCGAATATGCTAGCAGTGGTGGAGGCGG	PRATITGYRIRHHPEHFSGRPREDRVPHSRNSITLTNLTPGTEY	44
CCCAGCCGGCCATGGCCAACAGCATTACCCTGACCAACCTGACCCCAGGCACCGAATATGTGGTTAGCATTGTGGCCCTGAACGGCCGCGAAGAGAGCCCACTGTTGATTGGCCAGCAAAGCACCGTGAGCGATGTGCCACGCGATCTGGCTAGCAGTGGTGGAGGCGG	NSITLTNLTPGTEYVVSIVALNGREESPLLIGQQSTVSDVPRDL	44
CCCAGCCGGCCATGGCCATTGGCCAGCAAAGCACCGTGAGCGATGTGCCACGCGATCTGGAAGTGGTTGCCGCGACCCCAACCAGCCTGTTGATTAGCTGGGATGCCCCAGCCGTGACCGTGCGCTATTACCGCATTACCTATGGCGAAGCTAGCAGTGGTGGAGGCGG	IGQQSTVSDVPRDLEVVAATPTSLLISWDAPAVTVRYYRITYGE	44
CCCAGCCGGCCATGGCCCCAGCCGTGACCGTGCGCTATTACCGCATTACCTATGGCGAAACCGGCGGTAACAGCCCAGTGCAGGAATTTACCGTGCCAGGCAGCAAAAGCACCGCCACCATTAGCGGCCTGAAACCAGGCGTGGATTATGCTAGCAGTGGTGGAGGCGG	PAVTVRYYRITYGETGGNSPVQEFTVPGSKSTATISGLKPGVDY	44
CCCAGCCGGCCATGGCCAGCACCGCCACCATTAGCGGCCTGAAACCAGGCGTGGATTATACCATTACCGTGTATGCCGTGACCGGCCGCGGCGATAGCCCAGCCAGCTCTAAACCAATTAGCATTAACTATCGCACCGAAATTGATAAAGCTAGCAGTGGTGGAGGCGG	STATISGLKPGVDYTITVYAVTGRGDSPASSKPISINYRTEIDK	44
CCCAGCCGGCCATGGCCAGCAAACCAATTAGCATTAACTATCGCACCGAAATTGATAAACCAAGCCAGATGCAGGTGACCGATGTGCAGGATAACAGCATTAGCGTGAAATGGCTGCCAAGCTCTAGCCCAGTGACCGGCTATCGCGTGGCTAGCAGTGGTGGAGGCGG	SKPISINYRTEIDKPSQMQVTDVQDNSISVKWLPSSSPVTGYRV	44
CCCAGCCGGCCATGGCCAAATGGCTGCCAAGCTCTAGCCCAGTGACCGGCTATCGCGTGACCACGACCCCAAAAAACGGCCCAGGCCCAACCAAAACCAAAACCGCCGGCCCAGATCAGACCGAAATGACCATTGAAGGCCTGCAGCCAGCTAGCAGTGGTGGAGGCGG	KWLPSSSPVTGYRVTTTPKNGPGPTKTKTAGPDQTEMTIEGLQP	44
CCCAGCCGGCCATGGCCGGCCCAGATCAGACCGAAATGACCATTGAAGGCCTGCAGCCAACCGTGGAATATGTGGTTAGCGTGTATGCCCAGAACCCAAGCGGCGAAAGCCAGCCACTGGTGCAGACCGCCGTGACCAACATTGATCGCGCTAGCAGTGGTGGAGGCGG	GPDQTEMTIEGLQPTVEYVVSVYAQNPSGESQPLVQTAVTNIDR	44
CCCAGCCGGCCATGGCCAGCCAGCCACTGGTGCAGACCGCCGTGACCAACATTGATCGCCCAAAAGGCCTGGCCTTTACCGATGTGGATGTGGATAGCATTAAAATTGCCTGGGAAAGCCCACAGGGCCAGGTGAGCCGCTATCGCGTGGCTAGCAGTGGTGGAGGCGG	SQPLVQTAVTNIDRPKGLAFTDVDVDSIKIAWESPQGQVSRYRV	44
CCCAGCCGGCCATGGCCGCCTGGGAAAGCCCACAGGGCCAGGTGAGCCGCTATCGCGTGACCTATAGCTCTCCAGAAGATGGCATTCATGAACTGTTTCCAGCCCCAGATGGCGAAGAGGATACCGCCGAACTGCAGGGCCTGCGCCCAGCTAGCAGTGGTGGAGGCGG	AWESPQGQVSRYRVTYSSPEDGIHELFPAPDGEEDTAELQGLRP	44
CCCAGCCGGCCATGGCCGATGGCGAAGAGGATACCGCCGAACTGCAGGGCCTGCGCCCAGGCAGCGAATATACCGTGAGCGTGGTTGCCCTGCATGATGACATGGAAAGCCAGCCACTGATTGGCACCCAGAGCACCGCCATTCCAGCCGCTAGCAGTGGTGGAGGCGG	DGEEDTAELQGLRPGSEYTVSVVALHDDMESQPLIGTQSTAIPA	44
CCCAGCCGGCCATGGCCAGCCAGCCACTGATTGGCACCCAGAGCACCGCCATTCCAGCCCCAACCGATCTGAAATTTACCCAGGTGACCCCAACCAGCCTGAGCGCCCAGTGGACCCCACCGAACGTGCAGCTGACCGGCTATCGCGTGGCTAGCAGTGGTGGAGGCGG	SQPLIGTQSTAIPAPTDLKFTQVTPTSLSAQWTPPNVQLTGYRV	44
CCCAGCCGGCCATGGCCCAGTGGACCCCACCGAACGTGCAGCTGACCGGCTATCGCGTGCGCGTGACCCCAAAAGAAAAAACCGGCCCAATGAAAGAAATTAACCTGGCCCCAGATAGCTCTAGCGTGGTTGTGAGCGGCCTGATGGTGGCTAGCAGTGGTGGAGGCGG	QWTPPNVQLTGYRVRVTPKEKTGPMKEINLAPDSSSVVVSGLMV	44
CCCAGCCGGCCATGGCCGCCCCAGATAGCTCTAGCGTGGTTGTGAGCGGCCTGATGGTGGCCACCAAATATGAAGTGAGCGTGTATGCCCTGAAAGATACCCTGACCAGCCGCCCAGCCCAGGGCGTGGTTACCACGCTGGAAAACGTGGCTAGCAGTGGTGGAGGCGG	APDSSSVVVSGLMVATKYEVSVYALKDTLTSRPAQGVVTTLENV	44
CCCAGCCGGCCATGGCCAGCCGCCCAGCCCAGGGCGTGGTTACCACGCTGGAAAACGTGAGCCCACCGCGCCGGGCCCGCGTGACCGATGCCACCGAAACCACGATTACCATTAGCTGGCGCACCAAAACCGAAACCATTACCGGCTTTGCTAGCAGTGGTGGAGGCGG	SRPAQGVVTTLENVSPPRRARVTDATETTITISWRTKTETITGF	44
CCCAGCCGGCCATGGCCACCATTAGCTGGCGCACCAAAACCGAAACCATTACCGGCTTTCAGGTGGATGCCGTGCCAGCCAACGGCCAGACCCCAATTCAGCGCACCATTAAACCAGATGTGCGCAGCTATACCATTACCGGCCTGCAGGCTAGCAGTGGTGGAGGCGG	TISWRTKTETITGFQVDAVPANGQTPIQRTIKPDVRSYTITGLQ	44
CCCAGCCGGCCATGGCCATTAAACCAGATGTGCGCAGCTATACCATTACCGGCCTGCAGCCAGGCACCGATTATAAAATTTATCTGTATACCCTGAACGATAACGCCCGCAGCTCTCCAGTGGTTATTGATGCCAGCACCGCCATTGATGCTAGCAGTGGTGGAGGCGG	IKPDVRSYTITGLQPGTDYKIYLYTLNDNARSSPVVIDASTAID	44
CCCAGCCGGCCATGGCCCGCAGCTCTCCAGTGGTTATTGATGCCAGCACCGCCATTGATGCCCCAAGCAACCTGCGCTTTCTGGCCACCACGCCAAACAGCCTGTTGGTGAGCTGGCAGCCACCGCGCGCCCGCATTACCGGCTATATTGCTAGCAGTGGTGGAGGCGG	RSSPVVIDASTAIDAPSNLRFLATTPNSLLVSWQPPRARITGYI	44
CCCAGCCGGCCATGGCCGTGAGCTGGCAGCCACCGCGCGCCCGCATTACCGGCTATATTATCAAATATGAAAAACCAGGCAGCCCACCGCGCGAAGTGGTTCCACGCCCACGCCCAGGCGTGACCGAAGCCACCATTACCGGCCTGGAAGCTAGCAGTGGTGGAGGCGG	VSWQPPRARITGYIIKYEKPGSPPREVVPRPRPGVTEATITGLE	44
CCCAGCCGGCCATGGCCCCACGCCCAGGCGTGACCGAAGCCACCATTACCGGCCTGGAACCAGGCACCGAATATACCATTTATGTGATTGCCCTGAAAAACAATCAGAAAAGCGAACCACTGATTGGCCGCAAAAAGACCGATGAACTGGCTAGCAGTGGTGGAGGCGG	PRPGVTEATITGLEPGTEYTIYVIALKNNQKSEPLIGRKKTDEL	44
CCCAGCCGGCCATGGCCAAAAGCGAACCACTGATTGGCCGCAAAAAGACCGATGAACTGCCACAGCTGGTGACCCTGCCACATCCAAACCTGCATGGCCCAGAAATTCTGGATGTGCCAAGCACCGTGCAGAAAACCCCATTTGTGACCGCTAGCAGTGGTGGAGGCGG	KSEPLIGRKKTDELPQLVTLPHPNLHGPEILDVPSTVQKTPFVT	44
CCCAGCCGGCCATGGCCCTGGATGTGCCAAGCACCGTGCAGAAAACCCCATTTGTGACCCATCCAGGCTATGATACCGGCAACGGCATTCAGCTGCCAGGCACCAGCGGCCAGCAACCAAGCGTGGGCCAGCAAATGATTTTTGAAGAGGCTAGCAGTGGTGGAGGCGG	LDVPSTVQKTPFVTHPGYDTGNGIQLPGTSGQQPSVGQQMIFEE	44
CCCAGCCGGCCATGGCCGGCCAGCAACCAAGCGTGGGCCAGCAAATGATTTTTGAAGAGCATGGCTTTCGCCGGACCACGCCACCGACCACGGCCACCCCAATTCGCCATCGCCCACGCCCATATCCACCGAACGTGGGCGAAGAGATTGCTAGCAGTGGTGGAGGCGG	GQQPSVGQQMIFEEHGFRRTTPPTTATPIRHRPRPYPPNVGEEI	44
CCCAGCCGGCCATGGCCCATCGCCCACGCCCATATCCACCGAACGTGGGCGAAGAGATTCAGATTGGCCATATTCCACGCGAAGATGTGGATTATCATCTGTATCCACATGGCCCAGGCCTGAACCCAAACGCCAGCACCGGCCAGGAAGCTAGCAGTGGTGGAGGCGG	HRPRPYPPNVGEEIQIGHIPREDVDYHLYPHGPGLNPNASTGQE	44
CCCAGCCGGCCATGGCCCACGGCCCAGGCCTGAACCCAAACGCCAGCACCGGCCAGGAAGCCCTGAGCCAGACCACGATTAGCTGGGCCCCATTTCAGGATACCAGCGAATATATTATCAGCTGCCATCCAGTGGGCACCGATGAAGAGGCTAGCAGTGGTGGAGGCGG	HGPGLNPNASTGQEALSQTTISWAPFQDTSEYIISCHPVGTDEE	44
CCCAGCCGGCCATGGCCGAATATATTATCAGCTGCCATCCAGTGGGCACCGATGAAGAGCCACTGCAGTTTCGCGTGCCAGGCACCAGCACCAGCGCCACCCTGACCGGCCTGACCCGCGGCGCCACCTATAACGTGATTGTGGAAGCCGCTAGCAGTGGTGGAGGCGG	EYIISCHPVGTDEEPLQFRVPGTSTSATLTGLTRGATYNVIVEA	44
CCCAGCCGGCCATGGCCGGCCTGACCCGCGGCGCCACCTATAACGTGATTGTGGAAGCCCTGAAAGATCAGCAACGCCATAAAGTGCGCGAAGAGGTGGTTACCGTGGGCAACAGCGTGAACGAAGGCCTGAACCAGCCAACCGATGACGCTAGCAGTGGTGGAGGCGG	GLTRGATYNVIVEALKDQQRHKVREEVVTVGNSVNEGLNQPTDD	44
CCCAGCCGGCCATGGCCGGCAACAGCGTGAACGAAGGCCTGAACCAGCCAACCGATGACAGCTGCTTTGATCCATATACCGTGAGCCATTATGCCGTGGGCGATGAATGGGAACGCATGAGCGAAAGCGGCTTTAAACTGTTGTGCCAGGCTAGCAGTGGTGGAGGCGG	GNSVNEGLNQPTDDSCFDPYTVSHYAVGDEWERMSESGFKLLCQ	44
CCCAGCCGGCCATGGCCTGGGAACGCATGAGCGAAAGCGGCTTTAAACTGTTGTGCCAGTGCCTGGGCTTTGGCAGCGGCCATTTTCGCTGCGATAGCTCTCGCTGGTGCCATGATAACGGCGTGAACTATAAAATTGGCGAAAAATGGGCTAGCAGTGGTGGAGGCGG	WERMSESGFKLLCQCLGFGSGHFRCDSSRWCHDNGVNYKIGEKW	44
CCCAGCCGGCCATGGCCTGCCATGATAACGGCGTGAACTATAAAATTGGCGAAAAATGGGATCGCCAGGGCGAAAACGGCCAGATGATGAGCTGCACCTGCCTGGGCAACGGCAAAGGCGAATTTAAATGCGATCCACATGAAGCCACCGCTAGCAGTGGTGGAGGCGG	CHDNGVNYKIGEKWDRQGENGQMMSCTCLGNGKGEFKCDPHEAT	44
CCCAGCCGGCCATGGCCAACGGCAAAGGCGAATTTAAATGCGATCCACATGAAGCCACCTGCTATGATGACGGCAAAACCTATCATGTGGGCGAACAGTGGCAGAAAGAATATCTGGGCGCCATTTGCAGCTGCACCTGCTTTGGCGGTGCTAGCAGTGGTGGAGGCGG	NGKGEFKCDPHEATCYDDGKTYHVGEQWQKEYLGAICSCTCFGG	44
CCCAGCCGGCCATGGCCGAATATCTGGGCGCCATTTGCAGCTGCACCTGCTTTGGCGGTCAGCGCGGCTGGCGCTGCGATAACTGCCGCCGGCCAGGCGGTGAACCAAGCCCAGAAGGCACCACGGGCCAGAGCTATAACCAGTATAGCGCTAGCAGTGGTGGAGGCGG	EYLGAICSCTCFGGQRGWRCDNCRRPGGEPSPEGTTGQSYNQYS	44
CCCAGCCGGCCATGGCCAGCCCAGAAGGCACCACGGGCCAGAGCTATAACCAGTATAGCCAGCGCTATCATCAGCGCACCAACACCAACGTGAACTGCCCAATTGAATGCTTTATGCCACTGGATGTGCAGGCGGATCGCGAAGATAGCGCTAGCAGTGGTGGAGGCGG	SPEGTTGQSYNQYSQRYHQRTNTNVNCPIECFMPLDVQADREDS	44
CCCAGCCGGCCATGGCCGAAGGCACCACGGGCCAGAGCTATAACCAGTATAGCCAGCGCTATCATCAGCGCACCAACACCAACGTGAACTGCCCAATTGAATGCTTTATGCCACTGGATGTGCAGGCGGATCGCGAAGATAGCCGCGAAGCTAGCAGTGGTGGAGGCGG	EGTTGQSYNQYSQRYHQRTNTNVNCPIECFMPLDVQADREDSRE	44
CCCAGCCGGCCATGGCCATGAGCGTGCGCTATAGCTCTAGCAAACATTATAGCTCTAGCCGCAGCGGCGGTGGCGGTGGCGGTGGCGGTTGCGGCGGTGGCGGTGGCGTGAGCTCTCTGCGCATTAGCTCTAGCAAAGGCAGCCTGGGCGCTAGCAGTGGTGGAGGCGG	MSVRYSSSKHYSSSRSGGGGGGGGCGGGGGVSSLRISSSKGSLG	44
CCCAGCCGGCCATGGCCGTGAGCTCTCTGCGCATTAGCTCTAGCAAAGGCAGCCTGGGCGGTGGCTTTAGCTCTGGCGGTTTTAGCGGCGGTAGCTTTAGCCGCGGCAGCTCTGGCGGTGGCTGCTTTGGCGGTAGCTCTGGCGGTTATGCTAGCAGTGGTGGAGGCGG	VSSLRISSSKGSLGGGFSSGGFSGGSFSRGSSGGGCFGGSSGGY	44
CCCAGCCGGCCATGGCCAGCTCTGGCGGTGGCTGCTTTGGCGGTAGCTCTGGCGGTTATGGCGGTCTGGGCGGTTTTGGCGGTGGCAGCTTTCGCGGCAGCTATGGCAGCTCTAGCTTTGGCGGTAGCTATGGCGGTATTTTTGGCGGTGCTAGCAGTGGTGGAGGCGG	SSGGGCFGGSSGGYGGLGGFGGGSFRGSYGSSSFGGSYGGIFGG	44
CCCAGCCGGCCATGGCCAGCTCTAGCTTTGGCGGTAGCTATGGCGGTATTTTTGGCGGTGGCAGCTTTGGCGGTGGCAGCTTTGGCGGTGGCAGCTTTGGCGGTGGCGGTTTTGGCGGTGGCGGTTTTGGCGGTGGCTTTGGCGGTGGCGCTAGCAGTGGTGGAGGCGG	SSSFGGSYGGIFGGGSFGGGSFGGGSFGGGGFGGGGFGGGFGGG	44
CCCAGCCGGCCATGGCCGGCTTTGGCGGTGGCGGTTTTGGCGGTGGCTTTGGCGGTGGCTTTGGCGGTGATGGCGGTCTGTTGAGCGGCAACGAAAAAGTGACCATGCAGAACCTGAATGATCGCCTGGCCAGCTATCTGGATAAAGTGGCTAGCAGTGGTGGAGGCGG	GFGGGGFGGGFGGGFGGDGGLLSGNEKVTMQNLNDRLASYLDKV	44
CCCAGCCGGCCATGGCCCAGAACCTGAATGATCGCCTGGCCAGCTATCTGGATAAAGTGCGCGCCCTGGAAGAGAGCAACTATGAACTGGAAGGCAAAATTAAAGAATGGTATGAAAAACATGGCAACAGCCATCAGGGCGAACCACGCGCTAGCAGTGGTGGAGGCGG	QNLNDRLASYLDKVRALEESNYELEGKIKEWYEKHGNSHQGEPR	44
CCCAGCCGGCCATGGCCTGGTATGAAAAACATGGCAACAGCCATCAGGGCGAACCACGCGATTATAGCAAATATTACAAAACCATTGATGACCTGAAAAACCAGATTCTGAACCTGACCACGGATAACGCCAACATTCTGTTGCAGATTGCTAGCAGTGGTGGAGGCGG	WYEKHGNSHQGEPRDYSKYYKTIDDLKNQILNLTTDNANILLQI	44
CCCAGCCGGCCATGGCCCTGAACCTGACCACGGATAACGCCAACATTCTGTTGCAGATTGATAACGCCCGCCTGGCCGCGGATGACTTTCGCCTGAAATATGAAAACGAAGTGGCCCTGCGCCAGAGCGTGGAAGCCGATATTAACGGCGCTAGCAGTGGTGGAGGCGG	LNLTTDNANILLQIDNARLAADDFRLKYENEVALRQSVEADING	44
CCCAGCCGGCCATGGCCGAAGTGGCCCTGCGCCAGAGCGTGGAAGCCGATATTAACGGCCTGCGCCGGGTGCTGGATGAACTGACCCTGACCAAAGCCGATCTGGAAATGCAGATTGAAAGCCTGACCGAAGAGCTGGCCTATCTGAAAGCTAGCAGTGGTGGAGGCGG	EVALRQSVEADINGLRRVLDELTLTKADLEMQIESLTEELAYLK	44
CCCAGCCGGCCATGGCCATGCAGATTGAAAGCCTGACCGAAGAGCTGGCCTATCTGAAAAAGAACCATGAAGAGGAAATGAAAGATCTGCGCAACGTGAGCACCGGCGATGTGAACGTGGAAATGAACGCCGCGCCAGGCGTGGATCTGGCTAGCAGTGGTGGAGGCGG	MQIESLTEELAYLKKNHEEEMKDLRNVSTGDVNVEMNAAPGVDL	44
CCCAGCCGGCCATGGCCGATGTGAACGTGGAAATGAACGCCGCGCCAGGCGTGGATCTGACCCAGCTGTTGAACAATATGCGCAGCCAGTATGAACAGCTGGCCGAACAGAACCGCAAAGATGCCGAAGCCTGGTTTAACGAAAAAAGCGCTAGCAGTGGTGGAGGCGG	DVNVEMNAAPGVDLTQLLNNMRSQYEQLAEQNRKDAEAWFNEKS	44
CCCAGCCGGCCATGGCCCAGAACCGCAAAGATGCCGAAGCCTGGTTTAACGAAAAAAGCAAAGAACTGACCACGGAAATTGATAACAATATTGAACAGATTAGCTCTTATAAAAGCGAAATTACCGAACTGCGCCGGAACGTGCAGGCCGCTAGCAGTGGTGGAGGCGG	QNRKDAEAWFNEKSKELTTEIDNNIEQISSYKSEITELRRNVQA	44
CCCAGCCGGCCATGGCCTATAAAAGCGAAATTACCGAACTGCGCCGGAACGTGCAGGCCCTGGAAATTGAACTGCAGAGCCAGCTGGCCCTGAAACAGAGCCTGGAAGCCAGCCTGGCCGAAACCGAAGGCCGCTATTGCGTGCAGCTGGCTAGCAGTGGTGGAGGCGG	YKSEITELRRNVQALEIELQSQLALKQSLEASLAETEGRYCVQL	44
CCCAGCCGGCCATGGCCGCCAGCCTGGCCGAAACCGAAGGCCGCTATTGCGTGCAGCTGAGCCAGATTCAGGCCCAGATTAGCGCCCTGGAAGAGCAGCTGCAGCAAATTCGCGCCGAAACCGAATGCCAGAACACCGAATATCAGCAAGCTAGCAGTGGTGGAGGCGG	ASLAETEGRYCVQLSQIQAQISALEEQLQQIRAETECQNTEYQQ	44
CCCAGCCGGCCATGGCCATTCGCGCCGAAACCGAATGCCAGAACACCGAATATCAGCAACTGTTGGATATTAAAATTCGCCTGGAAAACGAAATTCAGACCTATCGCAGCCTGTTGGAAGGCGAAGGCAGCTCTGGCGGTGGCGGTCGCGCTAGCAGTGGTGGAGGCGG	IRAETECQNTEYQQLLDIKIRLENEIQTYRSLLEGEGSSGGGGR	44
CCCAGCCGGCCATGGCCAGCCTGTTGGAAGGCGAAGGCAGCTCTGGCGGTGGCGGTCGCGGCGGTGGCAGCTTTGGCGGTGGCTATGGCGGTGGCAGCTCTGGCGGTGGCAGCTCTGGCGGTGGTCATGGCGGTGGTCATGGCGGTAGCGCTAGCAGTGGTGGAGGCGG	SLLEGEGSSGGGGRGGGSFGGGYGGGSSGGGSSGGGHGGGHGGS	44
CCCAGCCGGCCATGGCCGGCAGCTCTGGCGGTGGTCATGGCGGTGGTCATGGCGGTAGCTCTGGCGGTGGCTATGGCGGTGGCAGCTCTGGCGGTGGCAGCTCTGGCGGTGGCTATGGCGGTGGCAGCTCTAGCGGCGGTCATGGCGGTGCTAGCAGTGGTGGAGGCGG	GSSGGGHGGGHGGSSGGGYGGGSSGGGSSGGGYGGGSSSGGHGG	44
CCCAGCCGGCCATGGCCGGCGGTTATGGCGGTGGCAGCTCTAGCGGCGGTCATGGCGGTAGCTCTAGCGGCGGTTATGGCGGTGGCAGCTCTGGCGGTGGCGGTGGCGGTTATGGCGGTGGCAGCTCTGGCGGTGGCAGCTCTAGCGGCGCTAGCAGTGGTGGAGGCGG	GGYGGGSSSGGHGGSSSGGYGGGSSGGGGGGYGGGSSGGGSSSG	44
CCCAGCCGGCCATGGCCGGCTATGGCGGTGGCAGCTCTGGCGGTGGCAGCTCTAGCGGCGGTGGCTATGGCGGTGGCAGCTCTAGCGGCGGTCATAAAAGCTCTAGCTCTGGCAGCGTGGGCGAAAGCTCTAGCAAAGGCCCACGCTATGCTAGCAGTGGTGGAGGCGG	GYGGGSSGGGSSSGGGYGGGSSSGGHKSSSSGSVGESSSKGPRY	44
CCCAGCCGGCCATGGCCATGAGCCGCCAGTTTAGCTCTCGCAGCGGCTATCGCAGCGGCGGTGGCTTTAGCTCTGGCAGCGCCGGCATTATCAACTATCAGCGCCGGACCACGAGCTCTAGCACCCGCCGGAGCGGCGGTGGCGGTGGCGCTAGCAGTGGTGGAGGCGG	MSRQFSSRSGYRSGGGFSSGSAGIINYQRRTTSSSTRRSGGGGG	44
CCCAGCCGGCCATGGCCACCACGAGCTCTAGCACCCGCCGGAGCGGCGGTGGCGGTGGCCGCTTTAGCTCTTGCGGCGGTGGCGGTGGCAGCTTTGGCGCCGGCGGTGGCTTTGGCAGCCGCAGCCTGGTGAACCTGGGCGGTAGCAAAGCTAGCAGTGGTGGAGGCGG	TTSSSTRRSGGGGGRFSSCGGGGGSFGAGGGFGSRSLVNLGGSK	44
CCCAGCCGGCCATGGCCGGCTTTGGCAGCCGCAGCCTGGTGAACCTGGGCGGTAGCAAAAGCATTAGCATTAGCGTGGCCCGCGGCGGTGGCCGCGGCAGCGGCTTTGGCGGTGGCTATGGCGGTGGCGGTTTTGGCGGTGGCGGTTTTGCTAGCAGTGGTGGAGGCGG	GFGSRSLVNLGGSKSISISVARGGGRGSGFGGGYGGGGFGGGGF	44
CCCAGCCGGCCATGGCCGGCGGTGGCTATGGCGGTGGCGGTTTTGGCGGTGGCGGTTTTGGCGGTGGCGGTTTTGGCGGTGGCGGTATTGGCGGTGGCGGTTTTGGCGGTTTTGGCAGCGGCGGTGGCGGTTTTGGCGGTGGCGGTTTTGCTAGCAGTGGTGGAGGCGG	GGGYGGGGFGGGGFGGGGFGGGGIGGGGFGGFGSGGGGFGGGGF	44
CCCAGCCGGCCATGGCCGGCTTTGGCAGCGGCGGTGGCGGTTTTGGCGGTGGCGGTTTTGGCGGTGGCGGTTATGGCGGTGGCTATGGCCCAGTGTGCCCACCGGGCGGTATTCAGGAAGTGACCATTAACCAGAGCCTGTTGCAGCCAGCTAGCAGTGGTGGAGGCGG	GFGSGGGGFGGGGFGGGGYGGGYGPVCPPGGIQEVTINQSLLQP	44
CCCAGCCGGCCATGGCCGGCATTCAGGAAGTGACCATTAACCAGAGCCTGTTGCAGCCACTGAACGTGGAAATTGATCCAGAAATTCAGAAAGTGAAAAGCCGCGAACGCGAACAGATTAAAAGCCTGAACAATCAGTTTGCCAGCTTTGCTAGCAGTGGTGGAGGCGG	GIQEVTINQSLLQPLNVEIDPEIQKVKSREREQIKSLNNQFASF	44
CCCAGCCGGCCATGGCCCGCGAACAGATTAAAAGCCTGAACAATCAGTTTGCCAGCTTTATTGATAAAGTGCGCTTTCTGGAACAGCAAAACCAGGTGCTGCAGACCAAATGGGAACTGTTGCAGCAAGTGGATACCAGCACCCGCACCGCTAGCAGTGGTGGAGGCGG	REQIKSLNNQFASFIDKVRFLEQQNQVLQTKWELLQQVDTSTRT	44
CCCAGCCGGCCATGGCCAAATGGGAACTGTTGCAGCAAGTGGATACCAGCACCCGCACCCATAACCTGGAACCATATTTTGAAAGCTTTATTAACAATCTGCGCCGGCGCGTGGATCAGCTGAAAAGCGATCAGAGCCGCCTGGATAGCGCTAGCAGTGGTGGAGGCGG	KWELLQQVDTSTRTHNLEPYFESFINNLRRRVDQLKSDQSRLDS	44
CCCAGCCGGCCATGGCCCGCGTGGATCAGCTGAAAAGCGATCAGAGCCGCCTGGATAGCGAACTGAAAAACATGCAGGATATGGTGGAAGATTATCGCAACAAATATGAAGATGAAATTAACAAACGCACCAACGCCGAAAACGAATTTGCTAGCAGTGGTGGAGGCGG	RVDQLKSDQSRLDSELKNMQDMVEDYRNKYEDEINKRTNAENEF	44
CCCAGCCGGCCATGGCCGAAGATGAAATTAACAAACGCACCAACGCCGAAAACGAATTTGTGACCATTAAAAAGGATGTGGATGGCGCCTATATGACCAAAGTGGATCTGCAGGCCAAACTGGATAACCTGCAGCAAGAAATTGATTTTGCTAGCAGTGGTGGAGGCGG	EDEINKRTNAENEFVTIKKDVDGAYMTKVDLQAKLDNLQQEIDF	44
CCCAGCCGGCCATGGCCCTGCAGGCCAAACTGGATAACCTGCAGCAAGAAATTGATTTTCTGACCGCCCTGTATCAGGCCGAACTGAGCCAGATGCAGACCCAGATTAGCGAAACCAACGTGATTCTGAGCATGGATAACAATCGCAGCGCTAGCAGTGGTGGAGGCGG	LQAKLDNLQQEIDFLTALYQAELSQMQTQISETNVILSMDNNRS	44
CCCAGCCGGCCATGGCCAGCGAAACCAACGTGATTCTGAGCATGGATAACAATCGCAGCCTGGATCTGGATAGCATTATCGCCGAAGTGAAAGCCCAGTATGAAGATATTGCCCAGAAAAGCAAAGCCGAAGCCGAAAGCCTGTATCAGGCTAGCAGTGGTGGAGGCGG	SETNVILSMDNNRSLDLDSIIAEVKAQYEDIAQKSKAEAESLYQ	44
CCCAGCCGGCCATGGCCATTGCCCAGAAAAGCAAAGCCGAAGCCGAAAGCCTGTATCAGAGCAAATATGAAGAGCTGCAGATTACCGCCGGCCGGCATGGCGATAGCGTGCGCAACAGCAAAATTGAAATTAGCGAACTGAACCGCGTGGCTAGCAGTGGTGGAGGCGG	IAQKSKAEAESLYQSKYEELQITAGRHGDSVRNSKIEISELNRV	44
CCCAGCCGGCCATGGCCGTGCGCAACAGCAAAATTGAAATTAGCGAACTGAACCGCGTGATTCAGCGCCTGCGCAGCGAAATTGATAACGTGAAAAAGCAGATTAGCAACCTGCAGCAAAGCATTAGCGATGCCGAACAGCGCGGCGAAGCTAGCAGTGGTGGAGGCGG	VRNSKIEISELNRVIQRLRSEIDNVKKQISNLQQSISDAEQRGE	44
CCCAGCCGGCCATGGCCAACCTGCAGCAAAGCATTAGCGATGCCGAACAGCGCGGCGAAAACGCCCTGAAAGATGCCAAAAACAAACTGAACGATCTGGAAGATGCCCTGCAGCAAGCCAAAGAAGATCTGGCCCGCCTGTTGCGCGATGCTAGCAGTGGTGGAGGCGG	NLQQSISDAEQRGENALKDAKNKLNDLEDALQQAKEDLARLLRD	44
CCCAGCCGGCCATGGCCCTGCAGCAAGCCAAAGAAGATCTGGCCCGCCTGTTGCGCGATTATCAGGAACTGATGAACACCAAACTGGCCCTGGATCTGGAAATTGCCACCTATCGCACCCTGTTGGAAGGCGAAGAGAGCCGCATGAGCGCTAGCAGTGGTGGAGGCGG	LQQAKEDLARLLRDYQELMNTKLALDLEIATYRTLLEGEESRMS	44
CCCAGCCGGCCATGGCCACCTATCGCACCCTGTTGGAAGGCGAAGAGAGCCGCATGAGCGGCGAATGCGCCCCAAACGTGAGCGTGAGCGTGAGCACCAGCCATACCACGATTAGCGGCGGTGGCAGCCGCGGCGGTGGCGGTGGCGGTGCTAGCAGTGGTGGAGGCGG	TYRTLLEGEESRMSGECAPNVSVSVSTSHTTISGGGSRGGGGGG	44
CCCAGCCGGCCATGGCCACCATTAGCGGCGGTGGCAGCCGCGGCGGTGGCGGTGGCGGTTATGGCAGCGGCGGTAGCTCTTATGGCAGCGGCGGTGGCAGCTATGGCAGCGGCGGTGGCGGTGGCGGTGGCCGCGGCAGCTATGGCAGCGCTAGCAGTGGTGGAGGCGG	TISGGGSRGGGGGGYGSGGSSYGSGGGSYGSGGGGGGGRGSYGS	44
CCCAGCCGGCCATGGCCAGCGGCGGTGGCGGTGGCGGTGGCCGCGGCAGCTATGGCAGCGGCGGTAGCTCTTATGGCAGCGGCGGTGGCAGCTATGGCAGCGGCGGTGGCGGTGGCGGTCATGGCAGCTATGGCAGCGGCAGCTCTAGCGCTAGCAGTGGTGGAGGCGG	SGGGGGGGRGSYGSGGSSYGSGGGSYGSGGGGGGHGSYGSGSSS	44
CCCAGCCGGCCATGGCCGGCGGTGGCGGTCATGGCAGCTATGGCAGCGGCAGCTCTAGCGGCGGTTATCGCGGCGGTAGCGGCGGTGGCGGTGGCGGTAGCTCTGGCGGTCGCGGCAGCGGCGGTGGCAGCTCTGGCGGTAGCATTGGCGCTAGCAGTGGTGGAGGCGG	GGGGHGSYGSGSSSGGYRGGSGGGGGGSSGGRGSGGGSSGGSIG	44
CCCAGCCGGCCATGGCCGGCCGCGGCAGCGGCGGTGGCAGCTCTGGCGGTAGCATTGGCGGTCGCGGCAGCTCTAGCGGCGGTGTGAAAAGCTCTGGCGGTAGCTCTAGCGTGAAATTTGTGAGCACCACGTATAGCGGCGTGACCCGCGCTAGCAGTGGTGGAGGCGG	GRGSGGGSSGGSIGGRGSSSGGVKSSGGSSSVKFVSTTYSGVTR	44
CCCAGCCGGCCATGGCCATGTTTAGCTTTGTGGATCTGCGCCTGTTGCTGTTGCTGGCCGCGACCGCCCTGTTGACGCATGGCCAGGAAGAGGGCCAGGTGGAAGGCCAGGATGAAGATATTCCACCGATTACCTGCGTGCAGAACGGCGCTAGCAGTGGTGGAGGCGG	MFSFVDLRLLLLLAATALLTHGQEEGQVEGQDEDIPPITCVQNG	44
CCCAGCCGGCCATGGCCCAGGATGAAGATATTCCACCGATTACCTGCGTGCAGAACGGCCTGCGCTATCATGATCGCGATGTGTGGAAACCAGAACCATGCCGCATTTGCGTGTGCGATAACGGCAAAGTGCTGTGCGATGACGTGATTGCTAGCAGTGGTGGAGGCGG	QDEDIPPITCVQNGLRYHDRDVWKPEPCRICVCDNGKVLCDDVI	44
CCCAGCCGGCCATGGCCTGCGTGTGCGATAACGGCAAAGTGCTGTGCGATGACGTGATTTGCGATGAAACCAAAAACTGCCCAGGCGCCGAAGTGCCAGAAGGCGAATGCTGTCCAGTGTGCCCAGATGGCAGCGAAAGCCCAACCGATGCTAGCAGTGGTGGAGGCGG	CVCDNGKVLCDDVICDETKNCPGAEVPEGECCPVCPDGSESPTD	44
CCCAGCCGGCCATGGCCTGCTGTCCAGTGTGCCCAGATGGCAGCGAAAGCCCAACCGATCAGGAAACCACGGGCGTGGAAGGCCCAAAAGGCGATACCGGCCCACGCGGCCCACGCGGCCCAGCCGGCCCACCGGGCCGCGATGGCATTGCTAGCAGTGGTGGAGGCGG	CCPVCPDGSESPTDQETTGVEGPKGDTGPRGPRGPAGPPGRDGI	44
CCCAGCCGGCCATGGCCGGCCCACGCGGCCCAGCCGGCCCACCGGGCCGCGATGGCATTCCAGGCCAGCCAGGCCTGCCAGGCCCACCGGGCCCACCGGGCCCACCGGGCCCACCGGGCCTGGGCGGTAACTTTGCCCCACAGCTGAGCGCTAGCAGTGGTGGAGGCGG	GPRGPAGPPGRDGIPGQPGLPGPPGPPGPPGPPGLGGNFAPQLS	44
CCCAGCCGGCCATGGCCGGCCCACCGGGCCTGGGCGGTAACTTTGCCCCACAGCTGAGCTATGGCTATGATGAAAAAAGCACCGGCGGTATTAGCGTGCCAGGCCCAATGGGCCCAAGCGGCCCACGCGGCCTGCCAGGCCCACCGGGCGCTAGCAGTGGTGGAGGCGG	GPPGLGGNFAPQLSYGYDEKSTGGISVPGPMGPSGPRGLPGPPG	44
CCCAGCCGGCCATGGCCGCCGGCCCAAGCGGCCCACGCGGCCTGCCAGGCCCACCGGGCGCCCCAGGCCCACAGGGCTTTCAGGGCCCACCGGGCGAACCAGGCGAACCAGGCGCCAGCGGCCCAATGGGCCCACGCGGCCCACCGGGCGCTAGCAGTGGTGGAGGCGG	AGPSGPRGLPGPPGAPGPQGFQGPPGEPGEPGASGPMGPRGPPG	43
CCCAGCCGGCCATGGCCCCAGGCGCCAGCGGCCCAATGGGCCCACGCGGCCCACCGGGCCCACCGGGCAAAAACGGCGATGACGGCGAAGCCGGCAAACCAGGCCGCCCAGGCGAACGCGGCCCACCGGGCCCACAGGGCGCCCGCGGCGCTAGCAGTGGTGGAGGCGG	PGASGPMGPRGPPGPPGKNGDDGEAGKPGRPGERGPPGPQGARG	44
CCCAGCCGGCCATGGCCCCAGGCGAACGCGGCCCACCGGGCCCACAGGGCGCCCGCGGCCTGCCAGGCACCGCCGGCCTGCCAGGCATGAAAGGCCATCGCGGCTTTAGCGGCCTGGATGGCGCCAAAGGCGATGCCGGCCCAGCCGGCGCTAGCAGTGGTGGAGGCGG	PGERGPPGPQGARGLPGTAGLPGMKGHRGFSGLDGAKGDAGPAG	44
CCCAGCCGGCCATGGCCAGCGGCCTGGATGGCGCCAAAGGCGATGCCGGCCCAGCCGGCCCAAAAGGCGAACCAGGCAGCCCAGGCGAAAACGGCGCCCCAGGCCAGATGGGCCCACGCGGCCTGCCAGGCGAACGCGGCCGCCCAGGCGCTAGCAGTGGTGGAGGCGG	SGLDGAKGDAGPAGPKGEPGSPGENGAPGQMGPRGLPGERGRPG	44
CCCAGCCGGCCATGGCCGCCGGCCCACGCGGCCTGCCAGGCGAACGCGGCCGCCCAGGCGCCCCAGGCCCAGCCGGCGCCCGCGGCAACGATGGCGCCACCGGCGCCGCGGGCCCACCGGGCCCAACCGGCCCAGCCGGCCCACCGGGCGCTAGCAGTGGTGGAGGCGG	AGPRGLPGERGRPGAPGPAGARGNDGATGAAGPPGPTGPAGPPG	43
CCCAGCCGGCCATGGCCGCCGGCCCACCGGGCCCAACCGGCCCAGCCGGCCCACCGGGCTTTCCAGGCGCCGTGGGCGCCAAAGGCGAAGCCGGCCCACAGGGCCCACGCGGCAGCGAAGGCCCACAGGGCGTGCGCGGCGAACCAGGCGCTAGCAGTGGTGGAGGCGG	AGPPGPTGPAGPPGFPGAVGAKGEAGPQGPRGSEGPQGVRGEPG	44
CCCAGCCGGCCATGGCCCGCGGCAGCGAAGGCCCACAGGGCGTGCGCGGCGAACCAGGCCCACCGGGCCCAGCCGGCGCCGCGGGCCCAGCCGGCAACCCAGGCGCCGATGGCCAGCCAGGCGCCAAAGGCGCCAACGGCGCCCCAGGCGCTAGCAGTGGTGGAGGCGG	RGSEGPQGVRGEPGPPGPAGAAGPAGNPGADGQPGAKGANGAPG	44
CCCAGCCGGCCATGGCCGATGGCCAGCCAGGCGCCAAAGGCGCCAACGGCGCCCCAGGCATTGCCGGCGCCCCAGGCTTTCCAGGCGCCCGCGGCCCAAGCGGCCCACAGGGCCCAGGCGGTCCACCGGGCCCAAAAGGCAACAGCGGCGCTAGCAGTGGTGGAGGCGG	DGQPGAKGANGAPGIAGAPGFPGARGPSGPQGPGGPPGPKGNSG	44
CCCAGCCGGCCATGGCCCAGGGCCCAGGCGGTCCACCGGGCCCAAAAGGCAACAGCGGCGAACCAGGCGCCCCAGGCAGCAAAGGCGATACCGGCGCCAAAGGCGAACCAGGCCCAGTGGGCGTGCAGGGCCCACCGGGCCCAGCCGGCGCTAGCAGTGGTGGAGGCGG	QGPGGPPGPKGNSGEPGAPGSKGDTGAKGEPGPVGVQGPPGPAG	44
CCCAGCCGGCCATGGCCCCAGGCCCAGTGGGCGTGCAGGGCCCACCGGGCCCAGCCGGCGAAGAGGGCAAACGCGGCGCCCGCGGCGAACCAGGCCCAACCGGCCTGCCAGGCCCACCGGGCGAACGCGGCGGTCCAGGCAGCCGCGGCGCTAGCAGTGGTGGAGGCGG	PGPVGVQGPPGPAGEEGKRGARGEPGPTGLPGPPGERGGPGSRG	44
CCCAGCCGGCCATGGCCCCAGGCCCACCGGGCGAACGCGGCGGTCCAGGCAGCCGCGGCTTTCCAGGCGCCGATGGCGTGGCCGGCCCAAAAGGCCCAGCCGGCGAACGCGGCAGCCCAGGCCCAGCCGGCCCAAAAGGCAGCCCAGGCGCTAGCAGTGGTGGAGGCGG	PGPPGERGGPGSRGFPGADGVAGPKGPAGERGSPGPAGPKGSPG	44
CCCAGCCGGCCATGGCCCGCGGCAGCCCAGGCCCAGCCGGCCCAAAAGGCAGCCCAGGCGAAGCCGGCCGCCCAGGCGAAGCCGGCCTGCCAGGCGCCAAAGGCCTGACCGGCAGCCCAGGCAGCCCAGGCCCAGATGGCAAAACCGGCGCTAGCAGTGGTGGAGGCGG	RGSPGPAGPKGSPGEAGRPGEAGLPGAKGLTGSPGSPGPDGKTG	44
CCCAGCCGGCCATGGCCACCGGCAGCCCAGGCAGCCCAGGCCCAGATGGCAAAACCGGCCCACCGGGCCCAGCCGGCCAGGATGGCCGCCCAGGCCCACCGGGCCCACCGGGCGCCCGCGGCCAGGCCGGCGTGATGGGCTTTCCAGGCGCTAGCAGTGGTGGAGGCGG	TGSPGSPGPDGKTGPPGPAGQDGRPGPPGPPGARGQAGVMGFPG	44
CCCAGCCGGCCATGGCCCCAGGCGCCCGCGGCCAGGCCGGCGTGATGGGCTTTCCAGGCCCAAAAGGCGCCGCGGGCGAACCAGGCAAAGCCGGCGAACGCGGCGTGCCAGGCCCACCGGGCGCCGTGGGCCCAGCCGGCAAAGATGGCGCTAGCAGTGGTGGAGGCGG	PGARGQAGVMGFPGPKGAAGEPGKAGERGVPGPPGAVGPAGKDG	44
CCCAGCCGGCCATGGCCCCAGGCCCACCGGGCGCCGTGGGCCCAGCCGGCAAAGATGGCGAAGCCGGCGCCCAGGGCCCACCGGGCCCAGCCGGCCCAGCCGGCGAACGCGGCGAACAGGGCCCAGCCGGCAGCCCAGGCTTTCAGGGCGCTAGCAGTGGTGGAGGCGG	PGPPGAVGPAGKDGEAGAQGPPGPAGPAGERGEQGPAGSPGFQG	44
CCCAGCCGGCCATGGCCCGCGGCGAACAGGGCCCAGCCGGCAGCCCAGGCTTTCAGGGCCTGCCAGGCCCAGCCGGCCCACCGGGCGAAGCCGGCAAACCAGGCGAACAGGGCGTGCCAGGCGATCTGGGCGCCCCAGGCCCAAGCGGCGCTAGCAGTGGTGGAGGCGG	RGEQGPAGSPGFQGLPGPAGPPGEAGKPGEQGVPGDLGAPGPSG	44
CCCAGCCGGCCATGGCCCAGGGCGTGCCAGGCGATCTGGGCGCCCCAGGCCCAAGCGGCGCCCGCGGCGAACGCGGCTTTCCAGGCGAACGCGGCGTGCAGGGCCCACCGGGCCCAGCCGGCCCACGCGGCGCCAACGGCGCCCCAGGCGCTAGCAGTGGTGGAGGCGG	QGVPGDLGAPGPSGARGERGFPGERGVQGPPGPAGPRGANGAPG	44
CCCAGCCGGCCATGGCCCCAGGCCCAGCCGGCCCACGCGGCGCCAACGGCGCCCCAGGCAACGATGGCGCCAAAGGCGATGCCGGCGCCCCAGGCGCCCCAGGCAGCCAGGGCGCCCCAGGCCTGCAGGGCATGCCAGGCGAACGCGGCGCTAGCAGTGGTGGAGGCGG	PGPAGPRGANGAPGNDGAKGDAGAPGAPGSQGAPGLQGMPGERG	44
CCCAGCCGGCCATGGCCCAGGGCGCCCCAGGCCTGCAGGGCATGCCAGGCGAACGCGGCGCCGCGGGCCTGCCAGGCCCAAAAGGTGATCGCGGCGATGCCGGCCCAAAAGGCGCCGATGGCAGCCCAGGCAAAGATGGCGTGCGCGGCGCTAGCAGTGGTGGAGGCGG	QGAPGLQGMPGERGAAGLPGPKGDRGDAGPKGADGSPGKDGVRG	44
CCCAGCCGGCCATGGCCAAAGGCGCCGATGGCAGCCCAGGCAAAGATGGCGTGCGCGGCCTGACCGGCCCAATTGGCCCACCGGGCCCAGCCGGCGCCCCAGGCGATAAAGGCGAAAGCGGCCCAAGCGGCCCAGCCGGCCCAACCGGCGCTAGCAGTGGTGGAGGCGG	KGADGSPGKDGVRGLTGPIGPPGPAGAPGDKGESGPSGPAGPTG	44
CCCAGCCGGCCATGGCCAAAGGCGAAAGCGGCCCAAGCGGCCCAGCCGGCCCAACCGGCGCCCGCGGCGCCCCAGGTGATCGCGGCGAACCAGGCCCACCGGGCCCAGCCGGCTTTGCCGGCCCACCGGGCGCCGATGGCCAGCCAGGCGCTAGCAGTGGTGGAGGCGG	KGESGPSGPAGPTGARGAPGDRGEPGPPGPAGFAGPPGADGQPG	44
CCCAGCCGGCCATGGCCGCCGGCTTTGCCGGCCCACCGGGCGCCGATGGCCAGCCAGGCGCCAAAGGCGAACCAGGCGATGCCGGCGCCAAAGGCGATGCCGGCCCACCGGGCCCAGCCGGCCCAGCCGGCCCACCGGGCCCAATTGGCGCTAGCAGTGGTGGAGGCGG	AGFAGPPGADGQPGAKGEPGDAGAKGDAGPPGPAGPAGPPGPIG	44
CCCAGCCGGCCATGGCCCCAGGCCCAGCCGGCCCAGCCGGCCCACCGGGCCCAATTGGCAACGTGGGCGCCCCAGGCGCCAAAGGCGCCCGCGGCAGCGCCGGCCCACCGGGCGCCACCGGCTTTCCAGGCGCCGCGGGCCGCGTGGGCGCTAGCAGTGGTGGAGGCGG	PGPAGPAGPPGPIGNVGAPGAKGARGSAGPPGATGFPGAAGRVG	44
CCCAGCCGGCCATGGCCCCAGGCGCCACCGGCTTTCCAGGCGCCGCGGGCCGCGTGGGCCCACCGGGCCCAAGCGGCAACGCCGGCCCACCGGGCCCACCGGGCCCAGCCGGCAAAGAAGGCGGTAAAGGCCCACGCGGCGAAACCGGCGCTAGCAGTGGTGGAGGCGG	PGATGFPGAAGRVGPPGPSGNAGPPGPPGPAGKEGGKGPRGETG	44
CCCAGCCGGCCATGGCCGCCGGCAAAGAAGGCGGTAAAGGCCCACGCGGCGAAACCGGCCCAGCCGGCCGCCCAGGCGAAGTGGGCCCACCGGGCCCACCGGGCCCAGCCGGCGAAAAAGGCAGCCCAGGCGCCGATGGCCCAGCCGGCGCTAGCAGTGGTGGAGGCGG	AGKEGGKGPRGETGPAGRPGEVGPPGPPGPAGEKGSPGADGPAG	44
CCCAGCCGGCCATGGCCGCCGGCGAAAAAGGCAGCCCAGGCGCCGATGGCCCAGCCGGCGCCCCAGGCACCCCAGGCCCACAGGGCATTGCCGGCCAGCGCGGCGTGGTTGGCCTGCCAGGCCAGCGCGGCGAACGCGGCTTTCCAGGCGCTAGCAGTGGTGGAGGCGG	AGEKGSPGADGPAGAPGTPGPQGIAGQRGVVGLPGQRGERGFPG	44
CCCAGCCGGCCATGGCCGTGGGCCTGCCAGGCCAGCGCGGCGAACGCGGCTTTCCAGGCCTGCCAGGCCCAAGCGGCGAACCAGGCAAACAGGGCCCAAGCGGCGCCAGCGGCGAACGCGGCCCACCGGGCCCAATGGGCCCACCGGGCGCTAGCAGTGGTGGAGGCGG	VGLPGQRGERGFPGLPGPSGEPGKQGPSGASGERGPPGPMGPPG	44
CCCAGCCGGCCATGGCCAGCGGCGAACGCGGCCCACCGGGCCCAATGGGCCCACCGGGCCTGGCCGGCCCACCGGGCGAAAGCGGCCGCGAAGGCGCCCCAGGCGCCGAAGGCAGCCCAGGCCGCGATGGCAGCCCAGGCGCCAAAGGCGCTAGCAGTGGTGGAGGCGG	SGERGPPGPMGPPGLAGPPGESGREGAPGAEGSPGRDGSPGAKG	44
CCCAGCCGGCCATGGCCGAAGGCAGCCCAGGCCGCGATGGCAGCCCAGGCGCCAAAGGTGATCGCGGCGAAACCGGCCCAGCCGGCCCACCGGGCGCCCCAGGCGCCCCAGGCGCCCCAGGCCCAGTGGGCCCAGCCGGCAAAAGCGGCGCTAGCAGTGGTGGAGGCGG	EGSPGRDGSPGAKGDRGETGPAGPPGAPGAPGAPGPVGPAGKSG	44
CCCAGCCGGCCATGGCCCCAGGCGCCCCAGGCCCAGTGGGCCCAGCCGGCAAAAGCGGTGATCGCGGCGAAACCGGCCCAGCCGGCCCAACCGGCCCAGTGGGCCCAGTGGGCGCCCGCGGCCCAGCCGGCCCACAGGGCCCACGCGGCGCTAGCAGTGGTGGAGGCGG	PGAPGPVGPAGKSGDRGETGPAGPTGPVGPVGARGPAGPQGPRG	44
CCCAGCCGGCCATGGCCGTGGGCGCCCGCGGCCCAGCCGGCCCACAGGGCCCACGCGGCGATAAAGGCGAAACCGGCGAACAGGGTGATCGCGGCATTAAAGGCCATCGCGGCTTTAGCGGCCTGCAGGGCCCACCGGGCCCACCGGGCGCTAGCAGTGGTGGAGGCGG	VGARGPAGPQGPRGDKGETGEQGDRGIKGHRGFSGLQGPPGPPG	44
CCCAGCCGGCCATGGCCCGCGGCTTTAGCGGCCTGCAGGGCCCACCGGGCCCACCGGGCAGCCCAGGCGAACAGGGCCCAAGCGGCGCCAGCGGCCCAGCCGGCCCACGCGGCCCACCGGGCAGCGCCGGCGCCCCAGGCAAAGATGGCGCTAGCAGTGGTGGAGGCGG	RGFSGLQGPPGPPGSPGEQGPSGASGPAGPRGPPGSAGAPGKDG	44
CCCAGCCGGCCATGGCCCGCGGCCCACCGGGCAGCGCCGGCGCCCCAGGCAAAGATGGCCTGAACGGCCTGCCAGGCCCAATTGGCCCACCGGGCCCACGCGGCCGCACCGGCGATGCCGGCCCAGTGGGCCCACCGGGCCCACCGGGCGCTAGCAGTGGTGGAGGCGG	RGPPGSAGAPGKDGLNGLPGPIGPPGPRGRTGDAGPVGPPGPPG	44
CCCAGCCGGCCATGGCCACCGGCGATGCCGGCCCAGTGGGCCCACCGGGCCCACCGGGCCCACCGGGCCCACCGGGCCCACCGAGCGCCGGCTTTGATTTTAGCTTTCTGCCACAGCCACCGCAGGAAAAAGCCCATGATGGCGGTCGCGCTAGCAGTGGTGGAGGCGG	TGDAGPVGPPGPPGPPGPPGPPSAGFDFSFLPQPPQEKAHDGGR	44
CCCAGCCGGCCATGGCCCTGCCACAGCCACCGCAGGAAAAAGCCCATGATGGCGGTCGCTATTACCGCGCCGATGACGCCAACGTGGTTCGGGATCGCGATCTGGAAGTGGATACCACGCTGAAAAGCCTGAGCCAGCAAATTGAAAACGCTAGCAGTGGTGGAGGCGG	LPQPPQEKAHDGGRYYRADDANVVRDRDLEVDTTLKSLSQQIEN	44
CCCAGCCGGCCATGGCCGTGGATACCACGCTGAAAAGCCTGAGCCAGCAAATTGAAAACATTCGCAGCCCAGAAGGCAGCCGCAAAAACCCAGCCCGCACCTGCCGCGATCTGAAAATGTGCCATAGCGATTGGAAAAGCGGCGAATATGCTAGCAGTGGTGGAGGCGG	VDTTLKSLSQQIENIRSPEGSRKNPARTCRDLKMCHSDWKSGEY	44
CCCAGCCGGCCATGGCCGATCTGAAAATGTGCCATAGCGATTGGAAAAGCGGCGAATATTGGATTGATCCAAACCAGGGCTGCAACCTGGATGCCATTAAAGTGTTTTGCAACATGGAAACCGGCGAAACCTGCGTGTATCCAACCCAGGCTAGCAGTGGTGGAGGCGG	DLKMCHSDWKSGEYWIDPNQGCNLDAIKVFCNMETGETCVYPTQ	44
CCCAGCCGGCCATGGCCTGCAACATGGAAACCGGCGAAACCTGCGTGTATCCAACCCAGCCAAGCGTGGCCCAGAAAAACTGGTATATTAGCAAAAACCCAAAAGATAAACGCCATGTGTGGTTTGGCGAAAGCATGACCGATGGCTTTGCTAGCAGTGGTGGAGGCGG	CNMETGETCVYPTQPSVAQKNWYISKNPKDKRHVWFGESMTDGF	44
CCCAGCCGGCCATGGCCAAACGCCATGTGTGGTTTGGCGAAAGCATGACCGATGGCTTTCAGTTTGAATATGGCGGTCAGGGCAGCGATCCAGCCGATGTGGCCATTCAGCTGACCTTTCTGCGCCTGATGAGCACCGAAGCCAGCCAGGCTAGCAGTGGTGGAGGCGG	KRHVWFGESMTDGFQFEYGGQGSDPADVAIQLTFLRLMSTEASQ	44
CCCAGCCGGCCATGGCCCAGCTGACCTTTCTGCGCCTGATGAGCACCGAAGCCAGCCAGAACATTACCTATCATTGCAAAAACAGCGTGGCCTATATGGATCAGCAAACCGGCAACCTGAAAAAGGCCCTGTTGCTGCAGGGCAGCAACGCTAGCAGTGGTGGAGGCGG	QLTFLRLMSTEASQNITYHCKNSVAYMDQQTGNLKKALLLQGSN	44
CCCAGCCGGCCATGGCCACCGGCAACCTGAAAAAGGCCCTGTTGCTGCAGGGCAGCAACGAAATTGAAATTCGCGCCGAAGGCAACAGCCGCTTTACCTATAGCGTGACCGTGGATGGCTGCACCAGCCATACCGGCGCCTGGGGCAAAGCTAGCAGTGGTGGAGGCGG	TGNLKKALLLQGSNEIEIRAEGNSRFTYSVTVDGCTSHTGAWGK	44
CCCAGCCGGCCATGGCCACCGTGGATGGCTGCACCAGCCATACCGGCGCCTGGGGCAAAACCGTGATTGAATATAAAACCACGAAAACCAGCCGCCTGCCAATTATCGATGTGGCCCCACTGGATGTGGGCGCCCCAGATCAGGAATTTGCTAGCAGTGGTGGAGGCGG	TVDGCTSHTGAWGKTVIEYKTTKTSRLPIIDVAPLDVGAPDQEF	44
CCCAGCCGGCCATGGCCGCCTGGGGCAAAACCGTGATTGAATATAAAACCACGAAAACCAGCCGCCTGCCAATTATCGATGTGGCCCCACTGGATGTGGGCGCCCCAGATCAGGAATTTGGCTTTGATGTGGGCCCAGTGTGCTTTCTGGCTAGCAGTGGTGGAGGCGG	AWGKTVIEYKTTKTSRLPIIDVAPLDVGAPDQEFGFDVGPVCFL	44
CCCAGCCGGCCATGGCCGCCGAACCGTGGCCACTGTTGCTGTTGTTTAGCCTGTGCAGCGCCGGCCTGGTGCTGGGCAGCGAACATGAAACCCGCCTGGTGGCCAAACTGTTTAAAGATTATAGCTCTGTGGTTCGCCCAGTGGAAGATGCTAGCAGTGGTGGAGGCGG	AEPWPLLLLFSLCSAGLVLGSEHETRLVAKLFKDYSSVVRPVED	43
CCCAGCCGGCCATGGCCCTGTTTAAAGATTATAGCTCTGTGGTTCGCCCAGTGGAAGATCATCGCCAGGTGGTTGAAGTGACCGTGGGCCTGCAGCTGATTCAGCTGATTAACGTGGATGAAGTGAACCAGATTGTGACCACGAACGTGGCTAGCAGTGGTGGAGGCGG	LFKDYSSVVRPVEDHRQVVEVTVGLQLIQLINVDEVNQIVTTNV	44
CCCAGCCGGCCATGGCCATTAACGTGGATGAAGTGAACCAGATTGTGACCACGAACGTGCGCCTGAAACAGGGCGATATGGTGGATCTGCCACGCCCAAGCTGCGTGACCCTGGGCGTGCCACTGTTTAGCCATCTGCAGAACGAACAGGCTAGCAGTGGTGGAGGCGG	INVDEVNQIVTTNVRLKQGDMVDLPRPSCVTLGVPLFSHLQNEQ	44
CCCAGCCGGCCATGGCCACCCTGGGCGTGCCACTGTTTAGCCATCTGCAGAACGAACAGTGGGTGGATTATAACCTGAAATGGAACCCAGATGACTATGGCGGTGTGAAAAAGATTCATATTCCAAGCGAAAAAATTTGGCGCCCAGATGCTAGCAGTGGTGGAGGCGG	TLGVPLFSHLQNEQWVDYNLKWNPDDYGGVKKIHIPSEKIWRPD	44
CCCAGCCGGCCATGGCCAAAAAGATTCATATTCCAAGCGAAAAAATTTGGCGCCCAGATCTGGTGCTGTATAACAATGCCGATGGCGATTTTGCCATTGTGAAATTTACCAAAGTGCTGTTGCAGTATACCGGCCATATTACCTGGACCGCTAGCAGTGGTGGAGGCGG	KKIHIPSEKIWRPDLVLYNNADGDFAIVKFTKVLLQYTGHITWT	44
CCCAGCCGGCCATGGCCACCAAAGTGCTGTTGCAGTATACCGGCCATATTACCTGGACCCCACCGGCCATTTTTAAAAGCTATTGCGAAATTATCGTGACCCATTTTCCATTTGATGAACAGAACTGCAGCATGAAACTGGGCACCTGGGCTAGCAGTGGTGGAGGCGG	TKVLLQYTGHITWTPPAIFKSYCEIIVTHFPFDEQNCSMKLGTW	44
CCCAGCCGGCCATGGCCCCATTTGATGAACAGAACTGCAGCATGAAACTGGGCACCTGGACCTATGATGGCAGCGTGGTTGCCATTAACCCAGAAAGCGATCAGCCAGATCTGAGCAACTTTATGGAAAGCGGCGAATGGGTGATTAAAGCTAGCAGTGGTGGAGGCGG	PFDEQNCSMKLGTWTYDGSVVAINPESDQPDLSNFMESGEWVIK	44
CCCAGCCGGCCATGGCCGATCTGAGCAACTTTATGGAAAGCGGCGAATGGGTGATTAAAGAAAGCCGCGGCTGGAAACATAGCGTGACCTATAGCTGCTGTCCAGATACCCCATATCTGGATATTACCTATCATTTTGTGATGCAGCGCGCTAGCAGTGGTGGAGGCGG	DLSNFMESGEWVIKESRGWKHSVTYSCCPDTPYLDITYHFVMQR	44
CCCAGCCGGCCATGGCCACCCCATATCTGGATATTACCTATCATTTTGTGATGCAGCGCCTGCCACTGTATTTTATTGTGAACGTGATTATCCCATGCCTGTTGTTTAGCTTTCTGACCGGCCTGGTGTTTTATCTGCCAACCGATAGCGCTAGCAGTGGTGGAGGCGG	TPYLDITYHFVMQRLPLYFIVNVIIPCLLFSFLTGLVFYLPTDS	44
CCCAGCCGGCCATGGCCAGCTTTCTGACCGGCCTGGTGTTTTATCTGCCAACCGATAGCGGCGAAAAAATGACCCTGAGCATTAGCGTGCTGTTGAGCCTGACCGTGTTTCTGTTGGTGATTGTGGAACTGATTCCAAGCACCAGCTCTGCTAGCAGTGGTGGAGGCGG	SFLTGLVFYLPTDSGEKMTLSISVLLSLTVFLLVIVELIPSTSS	44
CCCAGCCGGCCATGGCCTTTCTGTTGGTGATTGTGGAACTGATTCCAAGCACCAGCTCTGCCGTGCCACTGATTGGCAAATATATGCTGTTTACGATGGTGTTTGTGATTGCCAGCATTATCATTACCGTGATTGTGATTAACACCCATGCTAGCAGTGGTGGAGGCGG	FLLVIVELIPSTSSAVPLIGKYMLFTMVFVIASIIITVIVINTH	44
CCCAGCCGGCCATGGCCATTGCCAGCATTATCATTACCGTGATTGTGATTAACACCCATCACCGCAGCCCAAGCACCCATGTGATGCCAAACTGGGTGCGCAAAGTGTTTATTGATACCATTCCAAACATTATGTTTTTCAGCACGATGGCTAGCAGTGGTGGAGGCGG	IASIIITVIVINTHHRSPSTHVMPNWVRKVFIDTIPNIMFFSTM	44
CCCAGCCGGCCATGGCCTTTATTGATACCATTCCAAACATTATGTTTTTCAGCACCATGAAACGCCCAAGCCGCGAAAAACAGGATAAAAAGATTTTTACCGAAGATATTGATATTAGCGATATTAGCGGCAAACCAGGCCCACCGCCAGCTAGCAGTGGTGGAGGCGG	FIDTIPNIMFFSTMKRPSREKQDKKIFTEDIDISDISGKPGPPP	44
CCCAGCCGGCCATGGCCATTGATATTAGCGATATTAGCGGCAAACCAGGCCCACCGCCAATGGGCTTTCATAGCCCACTGATTAAACATCCAGAAGTGAAAAGCGCCATTGAAGGCATTAAATATATTGCCGAAACCATGAAAAGCGATGCTAGCAGTGGTGGAGGCGG	IDISDISGKPGPPPMGFHSPLIKHPEVKSAIEGIKYIAETMKSD	44
CCCAGCCGGCCATGGCCATTGAAGGCATTAAATATATTGCCGAAACCATGAAAAGCGATCAGGAAAGCAACAATGCCGCGGCCGAATGGAAATATGTGGCGATGGTGATGGATCATATTCTGTTGGGCGTGTTTATGCTGGTGTGCATTGCTAGCAGTGGTGGAGGCGG	IEGIKYIAETMKSDQESNNAAAEWKYVAMVMDHILLGVFMLVCI	44
CCCAGCCGGCCATGGCCAACGCCGCGGCCGAATGGAAATATGTGGCGATGGTGATGGATCATATTCTGTTGGGCGTGTTTATGCTGGTGTGCATTATCGGCACCCTGGCCGTGTTTGCCGGCCGCCTGATTGAACTGAACCAGCAAGGCGCTAGCAGTGGTGGAGGCGG	NAAAEWKYVAMVMDHILLGVFMLVCIIGTLAVFAGRLIELNQQG	44
CCCAGCCGGCCATGGCCGCCGCGATGCAGAAAATTTTTGCCCGCGAAATTCTGGATAGCCGCGGCAACCCAACCGTGGAAGTGGATCTGCATACCGCCAAAGGCCGCTTTCGCGCCGCGGTGCCAAGCGGCGCCAGCACCGGCATTTATGCTAGCAGTGGTGGAGGCGG	AAMQKIFAREILDSRGNPTVEVDLHTAKGRFRAAVPSGASTGIY	43
CCCAGCCGGCCATGGCCTTTCGCGCCGCGGTGCCAAGCGGCGCCAGCACCGGCATTTATGAAGCCCTGGAACTGCGCGATGGCGATAAAGGCCGCTATCTGGGCAAAGCCAAATTTGGCGCCAACGCCATTCTGGGCGTGAGCCTGGCCGCTAGCAGTGGTGGAGGCGG	FRAAVPSGASTGIYEALELRDGDKGRYLGKAKFGANAILGVSLA	44
CCCAGCCGGCCATGGCCGCCAAATTTGGCGCCAACGCCATTCTGGGCGTGAGCCTGGCCGTGTGCAAAGCCGGCGCCGCGGAAAAAGGCGTGCCACTGTATCGCCATATTGCCGATCTGGCCGGCAACCCAGATCTGATTCTGCCAGTGGCTAGCAGTGGTGGAGGCGG	AKFGANAILGVSLAVCKAGAAEKGVPLYRHIADLAGNPDLILPV	44
CCCAGCCGGCCATGGCCATTGCCGATCTGGCCGGCAACCCAGATCTGATTCTGCCAGTGCCAGCCTTTAACGTGATTAACGGCGGTAGCCATGCCGGCAACAAACTGGCCATGCAGGAATTTATGATTCTGCCAGTGGGCGCCAGCTCTGCTAGCAGTGGTGGAGGCGG	IADLAGNPDLILPVPAFNVINGGSHAGNKLAMQEFMILPVGASS	44
CCCAGCCGGCCATGGCCGCCATGCAGGAATTTATGATTCTGCCAGTGGGCGCCAGCTCTTTTAAAGAAGCCATGCGCATTGGCGCCGAAGTGTATCATCACCTGAAAGGCGTGATTAAAGCCAAATATGGCAAAGATGCCACCAACGTGGCTAGCAGTGGTGGAGGCGG	AMQEFMILPVGASSFKEAMRIGAEVYHHLKGVIKAKYGKDATNV	44
CCCAGCCGGCCATGGCCGGCGTGATTAAAGCCAAATATGGCAAAGATGCCACCAACGTGGGCGATGAAGGCGGTTTTGCCCCAAACATTCTGGAAAACAATGAAGCCCTGGAACTGTTGAAAACCGCCATTCAGGCCGCGGGCTATCCAGCTAGCAGTGGTGGAGGCGG	GVIKAKYGKDATNVGDEGGFAPNILENNEALELLKTAIQAAGYP	44
CCCAGCCGGCCATGGCCCTGGAACTGTTGAAAACCGCCATTCAGGCCGCGGGCTATCCAGATAAAGTGGTTATTGGCATGGATGTGGCCGCGAGCGAATTTTATCGCAACGGCAAATATGATCTGGATTTTAAAAGCCCAGATGACCCAGCTAGCAGTGGTGGAGGCGG	LELLKTAIQAAGYPDKVVIGMDVAASEFYRNGKYDLDFKSPDDP	44
CCCAGCCGGCCATGGCCAACGGCAAATATGATCTGGATTTTAAAAGCCCAGATGACCCAGCCCGCCATATTACCGGCGAAAAACTGGGCGAACTGTATAAAAGCTTTATTAAAAACTATCCAGTGGTTAGCATTGAAGATCCATTTGATGCTAGCAGTGGTGGAGGCGG	NGKYDLDFKSPDDPARHITGEKLGELYKSFIKNYPVVSIEDPFD	44
CCCAGCCGGCCATGGCCATTAAAAACTATCCAGTGGTTAGCATTGAAGATCCATTTGATCAGGATGACTGGGCCACCTGGACCAGCTTTCTGAGCGGCGTGAACATTCAGATTGTGGGCGATGACCTGACCGTGACCAACCCAAAACGCGCTAGCAGTGGTGGAGGCGG	IKNYPVVSIEDPFDQDDWATWTSFLSGVNIQIVGDDLTVTNPKR	44
CCCAGCCGGCCATGGCCCAGATTGTGGGCGATGACCTGACCGTGACCAACCCAAAACGCATTGCCCAGGCCGTGGAAAAAAAGGCCTGCAACTGCCTGTTGCTGAAAGTGAACCAGATTGGCAGCGTGACCGAAAGCATTCAGGCCTGCGCTAGCAGTGGTGGAGGCGG	QIVGDDLTVTNPKRIAQAVEKKACNCLLLKVNQIGSVTESIQAC	44
CCCAGCCGGCCATGGCCGTGAACCAGATTGGCAGCGTGACCGAAAGCATTCAGGCCTGCAAACTGGCCCAGAGCAACGGCTGGGGCGTGATGGTGAGCCATCGCAGCGGCGAAACCGAAGATACCTTTATTGCCGATCTGGTGGTTGGCGCTAGCAGTGGTGGAGGCGG	VNQIGSVTESIQACKLAQSNGWGVMVSHRSGETEDTFIADLVVG	44
CCCAGCCGGCCATGGCCGGCGAAACCGAAGATACCTTTATTGCCGATCTGGTGGTTGGCCTGTGCACCGGCCAGATTAAAACCGGCGCCCCATGCCGCAGCGAACGCCTGGCCAAATATAACCAGCTGATGCGCATTGAAGAGGCCCTGGCTAGCAGTGGTGGAGGCGG	GETEDTFIADLVVGLCTGQIKTGAPCRSERLAKYNQLMRIEEAL	44
CCCAGCCGGCCATGGCCGGCCAGATTAAAACCGGCGCCCCATGCCGCAGCGAACGCCTGGCCAAATATAACCAGCTGATGCGCATTGAAGAGGCCCTGGGCGATAAAGCCATTTTTGCCGGCCGCAAATTTCGCAACCCAAAAGCCAAAGCTAGCAGTGGTGGAGGCGG	GQIKTGAPCRSERLAKYNQLMRIEEALGDKAIFAGRKFRNPKAK	44
CCCAGCCGGCCATGGCCATGCGCGCCCTGGCCGTGCTGAGCGTGACCCTGGTGATGGCCTGCACCGAAGCCTTTTTCCCATTTATTAGCCGCGGCAAAGAACTGTTGTGGGGCAAACCAGAAGAGAGCCGCGTGAGCTCTGTGCTGGAAGCTAGCAGTGGTGGAGGCGG	MRALAVLSVTLVMACTEAFFPFISRGKELLWGKPEESRVSSVLE	44
CCCAGCCGGCCATGGCCTGGGGCAAACCAGAAGAGAGCCGCGTGAGCTCTGTGCTGGAAGAGAGCAAACGCCTGGTGGATACCGCCATGTATGCCACCATGCAGCGCAACCTGAAAAAGCGCGGCATTCTGAGCCCAGCCCAGCTGTTGGCTAGCAGTGGTGGAGGCGG	WGKPEESRVSSVLEESKRLVDTAMYATMQRNLKKRGILSPAQLL	44
CCCAGCCGGCCATGGCCAACCTGAAAAAGCGCGGCATTCTGAGCCCAGCCCAGCTGTTGAGCTTTAGCAAACTGCCAGAACCAACCAGCGGCGTGATTGCCCGCGCCGCGGAAATTATGGAAACCAGCATTCAGGCCATGAAACGCAAAGCTAGCAGTGGTGGAGGCGG	NLKKRGILSPAQLLSFSKLPEPTSGVIARAAEIMETSIQAMKRK	44
CCCAGCCGGCCATGGCCGCCGAAATTATGGAAACCAGCATTCAGGCCATGAAACGCAAAGTGAACCTGAAAACCCAGCAAAGCCAGCATCCAACCGATGCCCTGAGCGAAGATCTGTTGAGCATTATCGCCAACATGAGCGGCTGCCTGGCTAGCAGTGGTGGAGGCGG	AEIMETSIQAMKRKVNLKTQQSQHPTDALSEDLLSIIANMSGCL	44
CCCAGCCGGCCATGGCCGAAGATCTGTTGAGCATTATCGCCAACATGAGCGGCTGCCTGCCATATATGCTGCCACCGAAATGCCCAAACACCTGCCTGGCCAACAAATATCGCCCAATTACCGGCGCCTGCAACAATCGCGATCATCCAGCTAGCAGTGGTGGAGGCGG	EDLLSIIANMSGCLPYMLPPKCPNTCLANKYRPITGACNNRDHP	44
CCCAGCCGGCCATGGCCTATCGCCCAATTACCGGCGCCTGCAACAATCGCGATCATCCACGCTGGGGCGCCAGCAACACCGCCCTGGCCCGCTGGCTGCCACCGGTGTATGAAGATGGCTTTAGCCAGCCACGCGGCTGGAACCCAGGCGCTAGCAGTGGTGGAGGCGG	YRPITGACNNRDHPRWGASNTALARWLPPVYEDGFSQPRGWNPG	44
CCCAGCCGGCCATGGCCTATGAAGATGGCTTTAGCCAGCCACGCGGCTGGAACCCAGGCTTTCTGTATAACGGCTTTCCACTGCCACCGGTGCGCGAAGTGACCCGCCATGTGATTCAGGTGAGCAACGAAGTGGTTACCGATGACGATGCTAGCAGTGGTGGAGGCGG	YEDGFSQPRGWNPGFLYNGFPLPPVREVTRHVIQVSNEVVTDDD	44
CCCAGCCGGCCATGGCCCATGTGATTCAGGTGAGCAACGAAGTGGTTACCGATGATGATCGCTATAGCGATCTGTTGATGGCCTGGGGCCAGTATATTGATCATGATATTGCCTTTACCCCACAGAGCACCAGCAAAGCCGCGTTTGGCGCTAGCAGTGGTGGAGGCGG	HVIQVSNEVVTDDDRYSDLLMAWGQYIDHDIAFTPQSTSKAAFG	44
CCCAGCCGGCCATGGCCATTGCCTTTACCCCACAGAGCACCAGCAAAGCCGCGTTTGGCGGTGGCGCCGATTGCCAGATGACCTGCGAAAACCAGAACCCATGCTTTCCAATTCAGCTGCCAGAAGAGGCCCGCCCAGCCGCGGGCACCGCTAGCAGTGGTGGAGGCGG	IAFTPQSTSKAAFGGGADCQMTCENQNPCFPIQLPEEARPAAGT	44
CCCAGCCGGCCATGGCCCCAATTCAGCTGCCAGAAGAGGCCCGCCCAGCCGCGGGCACCGCCTGCCTGCCATTTTATCGCAGCTCTGCCGCGTGCGGCACCGGCGATCAGGGCGCCCTGTTTGGCAACCTGAGCACCGCCAACCCACGCGCTAGCAGTGGTGGAGGCGG	PIQLPEEARPAAGTACLPFYRSSAACGTGDQGALFGNLSTANPR	44
CCCAGCCGGCCATGGCCCAGGGCGCCCTGTTTGGCAACCTGAGCACCGCCAACCCACGCCAGCAAATGAACGGCCTGACCAGCTTTCTGGATGCCAGCACCGTGTATGGCAGCTCTCCAGCCCTGGAACGCCAGCTGCGCAACTGGACCGCTAGCAGTGGTGGAGGCGG	QGALFGNLSTANPRQQMNGLTSFLDASTVYGSSPALERQLRNWT	44
CCCAGCCGGCCATGGCCGGCAGCTCTCCAGCCCTGGAACGCCAGCTGCGCAACTGGACCAGCGCCGAAGGCCTGTTGCGCGTGCATGCCCGCCTGCGCGATAGCGGCCGCGCCTATCTGCCATTTGTGCCACCGCGCGCCCCAGCCGCGGCTAGCAGTGGTGGAGGCGG	GSSPALERQLRNWTSAEGLLRVHARLRDSGRAYLPFVPPRAPAA	44
CCCAGCCGGCCATGGCCCGCGCCTATCTGCCATTTGTGCCACCGCGCGCCCCAGCCGCGTGCGCCCCAGAACCAGGCATTCCAGGCGAAACCCGCGGCCCATGCTTTCTGGCCGGCGATGGCCGCGCCAGCGAAGTGCCAAGCCTGACCGCTAGCAGTGGTGGAGGCGG	RAYLPFVPPRAPAACAPEPGIPGETRGPCFLAGDGRASEVPSLT	44
CCCAGCCGGCCATGGCCCTGGCCGGCGATGGCCGCGCCAGCGAAGTGCCAAGCCTGACCGCCCTGCATACCCTGTGGCTGCGCGAACATAACCGCCTGGCCGCGGCCCTGAAAGCCCTGAACGCCCATTGGAGCGCCGATGCCGTGTATGCTAGCAGTGGTGGAGGCGG	LAGDGRASEVPSLTALHTLWLREHNRLAAALKALNAHWSADAVY	44
CCCAGCCGGCCATGGCCCTGAAAGCCCTGAACGCCCATTGGAGCGCCGATGCCGTGTATCAGGAAGCCCGCAAAGTGGTTGGCGCCCTGCATCAGATTATCACCCTGCGCGATTATATTCCACGCATTCTGGGCCCAGAAGCCTTTCAGGCTAGCAGTGGTGGAGGCGG	LKALNAHWSADAVYQEARKVVGALHQIITLRDYIPRILGPEAFQ	44
CCCAGCCGGCCATGGCCCGCGATTATATTCCACGCATTCTGGGCCCAGAAGCCTTTCAGCAATATGTGGGCCCATATGAAGGCTATGATAGCACCGCCAACCCAACCGTGAGCAACGTGTTTAGCACCGCCGCGTTTCGCTTTGGCCATGCTAGCAGTGGTGGAGGCGG	RDYIPRILGPEAFQQYVGPYEGYDSTANPTVSNVFSTAAFRFGH	44
CCCAGCCGGCCATGGCCGTGAGCAACGTGTTTAGCACCGCCGCGTTTCGCTTTGGCCATGCCACCATTCATCCACTGGTGCGCCGGCTGGATGCCAGCTTTCAGGAACATCCAGATCTGCCAGGCCTGTGGCTGCATCAGGCCTTTTTCGCTAGCAGTGGTGGAGGCGG	VSNVFSTAAFRFGHATIHPLVRRLDASFQEHPDLPGLWLHQAFF	44
CCCAGCCGGCCATGGCCCATCCAGATCTGCCAGGCCTGTGGCTGCATCAGGCCTTTTTCAGCCCGTGGACCCTGTTGCGCGGCGGTTATAACGAATGGCGCGAATTTTGCGGCCTGCCACGCCTGGAAACCCCAGCCGATCTGAGCACCGCTAGCAGTGGTGGAGGCGG	HPDLPGLWLHQAFFSPWTLLRGGYNEWREFCGLPRLETPADLST	44
CCCAGCCGGCCATGGCCTGCGGCCTGCCACGCCTGGAAACCCCAGCCGATCTGAGCACCGCCATTGCCAGCCGCAGCGTGGCCGATAAAATTCTGGATCTGTATAAACATCCAGATAACATTGATGTGTGGCTGGGCGGTCTGGCCGAAGCTAGCAGTGGTGGAGGCGG	CGLPRLETPADLSTAIASRSVADKILDLYKHPDNIDVWLGGLAE	44
CCCAGCCGGCCATGGCCCATCCAGATAACATTGATGTGTGGCTGGGCGGTCTGGCCGAAAACTTTCTGCCACGCGCCCGCACCGGCCCACTGTTTGCCTGCCTGATTGGCAAACAGATGAAAGCCCTGCGCGATGGCGATTGGTTTTGGGCTAGCAGTGGTGGAGGCGG	HPDNIDVWLGGLAENFLPRARTGPLFACLIGKQMKALRDGDWFW	44
CCCAGCCGGCCATGGCCGGCAAACAGATGAAAGCCCTGCGCGATGGCGATTGGTTTTGGTGGGAAAACAGCCATGTGTTTACCGATGCCCAGCGCCGGGAACTGGAAAAACATAGCCTGAGCCGCGTGATTTGCGATAACACCGGCCTGGCTAGCAGTGGTGGAGGCGG	GKQMKALRDGDWFWWENSHVFTDAQRRELEKHSLSRVICDNTGL	44
CCCAGCCGGCCATGGCCAAACATAGCCTGAGCCGCGTGATTTGCGATAACACCGGCCTGACCCGCGTGCCAATGGATGCCTTTCAGGTGGGCAAATTTCCAGAAGATTTTGAAAGCTGCGATAGCATTACCGGCATGAACCTGGAAGCCGCTAGCAGTGGTGGAGGCGG	KHSLSRVICDNTGLTRVPMDAFQVGKFPEDFESCDSITGMNLEA	44
CCCAGCCGGCCATGGCCTTTGAAAGCTGCGATAGCATTACCGGCATGAACCTGGAAGCCTGGCGCGAAACCTTTCCACAGGATGACAAATGCGGCTTTCCAGAAAGCGTGGAAAACGGCGATTTTGTGCATTGCGAAGAGAGCGGCCGCGCTAGCAGTGGTGGAGGCGG	FESCDSITGMNLEAWRETFPQDDKCGFPESVENGDFVHCEESGR	44
CCCAGCCGGCCATGGCCGTGGAAAACGGCGATTTTGTGCATTGCGAAGAGAGCGGCCGCCGGGTGCTGGTGTATAGCTGCCGGCATGGCTATGAACTGCAGGGCCGCGAACAGCTGACCTGCACCCAGGAAGGCTGGGATTTTCAGCCAGCTAGCAGTGGTGGAGGCGG	VENGDFVHCEESGRRVLVYSCRHGYELQGREQLTCTQEGWDFQP	44
CCCAGCCGGCCATGGCCGAACAGCTGACCTGCACCCAGGAAGGCTGGGATTTTCAGCCACCGCTGTGCAAAGATAGCGGCCGCCTGCCACGCGTGACCTGGATTAGCATGAGCCTGGCCGCGCTGTTGATTGGCGGTTTTGCCGGCCTGGCTAGCAGTGGTGGAGGCGG	EQLTCTQEGWDFQPPLCKDSGRLPRVTWISMSLAALLIGGFAGL	44
CCCAGCCGGCCATGGCCATGAGCCTGGCCGCGCTGTTGATTGGCGGTTTTGCCGGCCTGACCAGCACCGTGATTTGCCGCTGGACCCGCACCGGCACCAAAAGCACCCTGCCAATTAGCGAAACCGGCGGTGGCACCCCAGAACTGCGCGCTAGCAGTGGTGGAGGCGG	MSLAALLIGGFAGLTSTVICRWTRTGTKSTLPISETGGGTPELR	44
CCCAGCCGGCCATGGCCCTGCCAATTAGCGAAACCGGCGGTGGCACCCCAGAACTGCGCTGCGGCAAACATCAGGCCGTGGGCACCAGCCCACAGCGCGCCGCGGCCCAGGATAGCGAACAGGAAAGCGCCGGCATGGAAGGCCGCGATGCTAGCAGTGGTGGAGGCGG	LPISETGGGTPELRCGKHQAVGTSPQRAAAQDSEQESAGMEGRD	44
CCCAGCCGGCCATGGCCGGCACCCCAGAACTGCGCTGCGGCAAACATCAGGCCGTGGGCACCAGCCCACAGCGCGCCGCGGCCCAGGATAGCGAACAGGAAAGCGCCGGCATGGAAGGCCGCGATACCCATCGCCTGCCACGCGCCCTGGCTAGCAGTGGTGGAGGCGG	GTPELRCGKHQAVGTSPQRAAAQDSEQESAGMEGRDTHRLPRAL	44
CCCAGCCGGCCATGGCCATGAAACGCGCCAGCGCCGGCGGTAGCCGCCTGTTGGCCTGGGTGCTGTGGCTGCAGGCCTGGCAGGTGGCCGCGCCATGCCCAGGCGCCTGCGTGTGCTATAACGAACCAAAAGTGACCACGAGCTGCCCAGCTAGCAGTGGTGGAGGCGG	MKRASAGGSRLLAWVLWLQAWQVAAPCPGACVCYNEPKVTTSCP	44
CCCAGCCGGCCATGGCCTGCGTGTGCTATAACGAACCAAAAGTGACCACGAGCTGCCCACAGCAAGGCCTGCAGGCCGTGCCAGTGGGCATTCCAGCCGCGAGCCAGCGCATTTTTCTGCATGGCAACCGCATTAGCCATGTGCCAGCCGCTAGCAGTGGTGGAGGCGG	CVCYNEPKVTTSCPQQGLQAVPVGIPAASQRIFLHGNRISHVPA	44
CCCAGCCGGCCATGGCCCGCATTTTTCTGCATGGCAACCGCATTAGCCATGTGCCAGCCGCGAGCTTTCGCGCCTGCCGCAACCTGACCATTCTGTGGCTGCATAGCAACGTGCTGGCCCGCATTGATGCCGCGGCCTTTACCGGCCTGGCTAGCAGTGGTGGAGGCGG	RIFLHGNRISHVPAASFRACRNLTILWLHSNVLARIDAAAFTGL	44
CCCAGCCGGCCATGGCCAACGTGCTGGCCCGCATTGATGCCGCGGCCTTTACCGGCCTGGCCCTGTTGGAACAGCTGGATCTGAGCGATAACGCCCAGCTGCGCAGCGTGGATCCAGCCACCTTTCATGGCCTGGGCCGCCTGCATACCGCTAGCAGTGGTGGAGGCGG	NVLARIDAAAFTGLALLEQLDLSDNAQLRSVDPATFHGLGRLHT	44
CCCAGCCGGCCATGGCCGTGGATCCAGCCACCTTTCATGGCCTGGGCCGCCTGCATACCCTGCATCTGGATCGCTGCGGCCTGCAGGAACTGGGCCCAGGCCTGTTTCGCGGCCTGGCCGCGCTGCAGTATCTGTATCTGCAGGATAACGCTAGCAGTGGTGGAGGCGG	VDPATFHGLGRLHTLHLDRCGLQELGPGLFRGLAALQYLYLQDN	44
CCCAGCCGGCCATGGCCCGCGGCCTGGCCGCGCTGCAGTATCTGTATCTGCAGGATAACGCCCTGCAGGCCCTGCCAGATGACACCTTTCGCGATCTGGGCAACCTGACCCATCTGTTTCTGCATGGCAACCGCATTAGCTCTGTGCCAGCTAGCAGTGGTGGAGGCGG	RGLAALQYLYLQDNALQALPDDTFRDLGNLTHLFLHGNRISSVP	44
CCCAGCCGGCCATGGCCACCCATCTGTTTCTGCATGGCAACCGCATTAGCTCTGTGCCAGAACGCGCCTTTCGCGGCCTGCATAGCCTGGATCGCCTGTTGCTGCATCAGAACCGCGTGGCCCATGTGCATCCACATGCCTTTCGCGATGCTAGCAGTGGTGGAGGCGG	THLFLHGNRISSVPERAFRGLHSLDRLLLHQNRVAHVHPHAFRD	44
CCCAGCCGGCCATGGCCCAGAACCGCGTGGCCCATGTGCATCCACATGCCTTTCGCGATCTGGGCCGCCTGATGACCCTGTATCTGTTTGCCAACAATCTGAGCGCCCTGCCAACCGAAGCCCTGGCCCCACTGCGCGCCCTGCAGTATGCTAGCAGTGGTGGAGGCGG	QNRVAHVHPHAFRDLGRLMTLYLFANNLSALPTEALAPLRALQY	44
CCCAGCCGGCCATGGCCCTGCCAACCGAAGCCCTGGCCCCACTGCGCGCCCTGCAGTATCTGCGCCTGAACGATAACCCGTGGGTGTGCGATTGCCGCGCCCGCCCACTGTGGGCCTGGCTGCAGAAATTTCGCGGCAGCTCTAGCGAAGCTAGCAGTGGTGGAGGCGG	LPTEALAPLRALQYLRLNDNPWVCDCRARPLWAWLQKFRGSSSE	44
CCCAGCCGGCCATGGCCCTGTGGGCCTGGCTGCAGAAATTTCGCGGCAGCTCTAGCGAAGTGCCATGCAGCCTGCCACAGCGCCTGGCCGGCCGCGATCTGAAACGCCTGGCCGCGAACGATCTGCAGGGCTGCGCCGTGGCCACCGGCGCTAGCAGTGGTGGAGGCGG	LWAWLQKFRGSSSEVPCSLPQRLAGRDLKRLAANDLQGCAVATG	44
CCCAGCCGGCCATGGCCCTGGCCGCGAACGATCTGCAGGGCTGCGCCGTGGCCACCGGCCCATATCATCCAATTTGGACCGGCCGCGCCACCGATGAAGAGCCACTGGGCCTGCCAAAATGCTGTCAGCCAGATGCCGCGGATAAAGCCGCTAGCAGTGGTGGAGGCGG	LAANDLQGCAVATGPYHPIWTGRATDEEPLGLPKCCQPDAADKA	44
CCCAGCCGGCCATGGCCGGCCTGCCAAAATGCTGTCAGCCAGATGCCGCGGATAAAGCCAGCGTGCTGGAACCAGGCCGCCCAGCCAGCGCCGGCAACGCCCTGAAAGGCCGCGTGCCACCGGGCGATAGCCCACCGGGCAACGGCAGCGCTAGCAGTGGTGGAGGCGG	GLPKCCQPDAADKASVLEPGRPASAGNALKGRVPPGDSPPGNGS	44
CCCAGCCGGCCATGGCCGGCCGCGTGCCACCGGGCGATAGCCCACCGGGCAACGGCAGCGGCCCACGCCATATTAACGATAGCCCATTTGGCACCCTGCCAGGCAGCGCCGAACCACCGCTGACCGCCGTGCGCCCAGAAGGCAGCGAAGCTAGCAGTGGTGGAGGCGG	GRVPPGDSPPGNGSGPRHINDSPFGTLPGSAEPPLTAVRPEGSE	44
CCCAGCCGGCCATGGCCGCCGAACCACCGCTGACCGCCGTGCGCCCAGAAGGCAGCGAACCACCGGGCTTTCCAACCAGCGGCCCACGCCGGCGCCCAGGCTGCAGCCGCAAAAACCGCACCCGCAGCCATTGCCGCCTGGGCCAGGCCGCTAGCAGTGGTGGAGGCGG	AEPPLTAVRPEGSEPPGFPTSGPRRRPGCSRKNRTRSHCRLGQA	44
CCCAGCCGGCCATGGCCCGCAAAAACCGCACCCGCAGCCATTGCCGCCTGGGCCAGGCCGGCAGCGGCGGTGGCGGCACCGGCGATAGCGAAGGCAGCGGCGCCCTGCCAAGCCTGACCTGCAGCCTGACCCCACTGGGCCTGGCCCTGGCTAGCAGTGGTGGAGGCGG	RKNRTRSHCRLGQAGSGGGGTGDSEGSGALPSLTCSLTPLGLAL	44
CCCAGCCGGCCATGGCCCGCCTGGGCCAGGCCGGCAGCGGCGGTGGCGGCACCGGCGATAGCGAAGGCAGCGGCGCCCTGCCAAGCCTGACCTGCAGCCTGACCCCACTGGGCCTGGCCCTGGTGCTGTGGACCGTGCTGGGCCCATGCGCTAGCAGTGGTGGAGGCGG	RLGQAGSGGGGTGDSEGSGALPSLTCSLTPLGLALVLWTVLGPC	44
CCCAGCCGGCCATGGCCGCCGATCCAAGCGGCGTGAAAGTGCTGGAAACCGCCGAAGATATTCAGGAACGCCGGCAGCAAGTGCTGGATCGCTATCATCGCTTTAAAGAACTGAGCACCCTGCGCCGGCAGAAACTGGAAGATAGCTATGCTAGCAGTGGTGGAGGCGG	ADPSGVKVLETAEDIQERRQQVLDRYHRFKELSTLRRQKLEDSY	43
CCCAGCCGGCCATGGCCGAACTGAGCACCCTGCGCCGGCAGAAACTGGAAGATAGCTATCGCTTTCAGTTTTTCCAGCGCGATGCCGAAGAGCTGGAAAAATGGATTCAGGAAAAACTGCAGATTGCCAGCGATGAAAACTATAAAGATGCTAGCAGTGGTGGAGGCGG	ELSTLRRQKLEDSYRFQFFQRDAEELEKWIQEKLQIASDENYKD	44
CCCAGCCGGCCATGGCCCAGGAAAAACTGCAGATTGCCAGCGATGAAAACTATAAAGATCCAACCAACCTGCAGGGCAAACTGCAGAAACATCAGGCCTTTGAAGCCGAAGTGCAGGCCAACAGCGGCGCCATTGTGAAACTGGATGAAGCTAGCAGTGGTGGAGGCGG	QEKLQIASDENYKDPTNLQGKLQKHQAFEAEVQANSGAIVKLDE	44
CCCAGCCGGCCATGGCCGAAGTGCAGGCCAACAGCGGCGCCATTGTGAAACTGGATGAAACCGGCAACCTGATGATTAGCGAAGGCCATTTTGCCAGCGAAACCATTCGCACCCGCCTGATGGAACTGCATCGCCAGTGGGAACTGTTGGCTAGCAGTGGTGGAGGCGG	EVQANSGAIVKLDETGNLMISEGHFASETIRTRLMELHRQWELL	44
CCCAGCCGGCCATGGCCCGCACCCGCCTGATGGAACTGCATCGCCAGTGGGAACTGTTGCTGGAAAAAATGCGCGAAAAAGGCATTAAACTGTTGCAGGCCCAGAAACTGGTGCAGTATCTGCGCGAATGCGAAGATGTGATGGATTGGGCTAGCAGTGGTGGAGGCGG	RTRLMELHRQWELLLEKMREKGIKLLQAQKLVQYLRECEDVMDW	44
CCCAGCCGGCCATGGCCCTGGTGCAGTATCTGCGCGAATGCGAAGATGTGATGGATTGGATTAACGATAAAGAAGCCATTGTGACCAGCGAAGAGCTGGGCCAGGATCTGGAACATGTGGAAGTGCTGCAGAAAAAGTTTGAAGAGTTTGCTAGCAGTGGTGGAGGCGG	LVQYLRECEDVMDWINDKEAIVTSEELGQDLEHVEVLQKKFEEF	44
CCCAGCCGGCCATGGCCCTGGAACATGTGGAAGTGCTGCAGAAAAAGTTTGAAGAGTTTCAGACCGATATGGCCGCGCATGAAGAGCGCGTGAACGAAGTGAACCAGTTTGCCGCGAAACTGATTCAGGAACAGCATCCAGAAGAGGAAGCTAGCAGTGGTGGAGGCGG	LEHVEVLQKKFEEFQTDMAAHEERVNEVNQFAAKLIQEQHPEEE	44
CCCAGCCGGCCATGGCCTTTGCCGCGAAACTGATTCAGGAACAGCATCCAGAAGAGGAACTGATTAAAACCAAACAGGATGAAGTGAACGCCGCGTGGCAGCGCCTGAAAGGCCTGGCCCTGCAGCGCCAGGGCAAACTGTTTGGCGCCGCTAGCAGTGGTGGAGGCGG	FAAKLIQEQHPEEELIKTKQDEVNAAWQRLKGLALQRQGKLFGA	44
CCCAGCCGGCCATGGCCAAAGGCCTGGCCCTGCAGCGCCAGGGCAAACTGTTTGGCGCCGCGGAAGTGCAGCGCTTTAACCGCGATGTGGATGAAACCATTAGCTGGATTAAAGAAAAAGAACAGCTGATGGCCAGCGATGACTTTGGCGCTAGCAGTGGTGGAGGCGG	KGLALQRQGKLFGAAEVQRFNRDVDETISWIKEKEQLMASDDFG	44
CCCAGCCGGCCATGGCCATTAAAGAAAAAGAACAGCTGATGGCCAGCGATGACTTTGGCCGCGATCTGGCCAGCGTGCAGGCCCTGTTGCGCAAACATGAAGGCCTGGAACGCGATCTGGCCGCGCTGGAAGATAAAGTGAAAGCCCTGGCTAGCAGTGGTGGAGGCGG	IKEKEQLMASDDFGRDLASVQALLRKHEGLERDLAALEDKVKAL	44
CCCAGCCGGCCATGGCCGAACGCGATCTGGCCGCGCTGGAAGATAAAGTGAAAGCCCTGTGCGCCGAAGCGGATCGCCTGCAGCAAAGCCATCCACTGAGCGCCACCCAGATTCAGGTGAAACGCGAAGAGCTGATTACCAACTGGGAAGCTAGCAGTGGTGGAGGCGG	ERDLAALEDKVKALCAEADRLQQSHPLSATQIQVKREELITNWE	44
CCCAGCCGGCCATGGCCCAGATTCAGGTGAAACGCGAAGAGCTGATTACCAACTGGGAACAGATTCGCACCCTGGCCGCGGAACGCCATGCCCGCCTGAACGATAGCTATCGCCTGCAGCGCTTTCTGGCCGATTTTCGCGATCTGACCGCTAGCAGTGGTGGAGGCGG	QIQVKREELITNWEQIRTLAAERHARLNDSYRLQRFLADFRDLT	44
CCCAGCCGGCCATGGCCTATCGCCTGCAGCGCTTTCTGGCCGATTTTCGCGATCTGACCAGCTGGGTGACCGAAATGAAAGCCCTGATTAACGCCGATGAACTGGCCAGCGATGTGGCCGGCGCCGAAGCCCTGTTGGATCGCCATCAGGCTAGCAGTGGTGGAGGCGG	YRLQRFLADFRDLTSWVTEMKALINADELASDVAGAEALLDRHQ	44
CCCAGCCGGCCATGGCCAGCGATGTGGCCGGCGCCGAAGCCCTGTTGGATCGCCATCAGGAACATAAAGGCGAAATTGATGCCCATGAAGATAGCTTTAAAAGCGCCGATGAAAGCGGCCAGGCCCTGTTGGCCGCGGGCCATTATGCCGCTAGCAGTGGTGGAGGCGG	SDVAGAEALLDRHQEHKGEIDAHEDSFKSADESGQALLAAGHYA	44
CCCAGCCGGCCATGGCCGATGAAAGCGGCCAGGCCCTGTTGGCCGCGGGCCATTATGCCAGCGATGAAGTGCGCGAAAAACTGACCGTGCTGAGCGAAGAGCGCGCCGCGCTGTTGGAACTGTGGGAACTGCGCCGGCAGCAATATGAAGCTAGCAGTGGTGGAGGCGG	DESGQALLAAGHYASDEVREKLTVLSEERAALLELWELRRQQYE	44
CCCAGCCGGCCATGGCCGCCCTGTTGGAACTGTGGGAACTGCGCCGGCAGCAATATGAACAGTGCATGGATCTGCAGCTGTTTTATCGCGATACCGAACAGGTGGATAACTGGATGAGCAAACAGGAAGCCTTTCTGTTGAACGAAGATGCTAGCAGTGGTGGAGGCGG	ALLELWELRRQQYEQCMDLQLFYRDTEQVDNWMSKQEAFLLNED	44
CCCAGCCGGCCATGGCCAACTGGATGAGCAAACAGGAAGCCTTTCTGTTGAACGAAGATCTGGGCGATAGCCTGGATAGCGTGGAAGCCCTGTTGAAAAAGCATGAAGATTTTGAAAAAAGCCTGAGCGCCCAGGAAGAGAAAATTACCGCTAGCAGTGGTGGAGGCGG	NWMSKQEAFLLNEDLGDSLDSVEALLKKHEDFEKSLSAQEEKIT	44
CCCAGCCGGCCATGGCCGATTTTGAAAAAAGCCTGAGCGCCCAGGAAGAGAAAATTACCGCCCTGGATGAATTTGCCACCAAACTGATTCAGAACAATCATTATGCGATGGAAGATGTGGCCACCCGCCGGGATGCCCTGTTGAGCCGCGCTAGCAGTGGTGGAGGCGG	DFEKSLSAQEEKITALDEFATKLIQNNHYAMEDVATRRDALLSR	44
CCCAGCCGGCCATGGCCGCCGAAGATGTGGCCACCCGCCGGGATGCCCTGTTGAGCCGCCGGAACGCCCTGCATGAACGCGCCATGCGCCGGCGCGCCCAGCTGGCCGATAGCTTTCATCTGCAGCAATTTTTCCGCGATAGCGATGAAGCTAGCAGTGGTGGAGGCGG	AEDVATRRDALLSRRNALHERAMRRRAQLADSFHLQQFFRDSDE	43
CCCAGCCGGCCATGGCCGATAGCTTTCATCTGCAGCAATTTTTCCGCGATAGCGATGAACTGAAAAGCTGGGTGAACGAAAAAATGAAAACCGCCACCGATGAAGCCTATAAAGATCCAAGCAACCTGCAGGGCAAAGTGCAGAAACATGCTAGCAGTGGTGGAGGCGG	DSFHLQQFFRDSDELKSWVNEKMKTATDEAYKDPSNLQGKVQKH	44
CCCAGCCGGCCATGGCCTATAAAGATCCAAGCAACCTGCAGGGCAAAGTGCAGAAACATCAGGCCTTTGAAGCCGAACTGAGCGCCAACCAGAGCCGCATTGATGCCCTGGAAAAAGCCGGCCAGAAACTGATTGATGTGAACCATTATGCTAGCAGTGGTGGAGGCGG	YKDPSNLQGKVQKHQAFEAELSANQSRIDALEKAGQKLIDVNHY	44
CCCAGCCGGCCATGGCCCTGGAAAAAGCCGGCCAGAAACTGATTGATGTGAACCATTATGCCAAAGATGAAGTGGCCGCGCGCATGAACGAAGTGATTAGCCTGTGGAAAAAGCTGTTGGAAGCCACCGAACTGAAAGGCATTAAACTGGCTAGCAGTGGTGGAGGCGG	LEKAGQKLIDVNHYAKDEVAARMNEVISLWKKLLEATELKGIKL	44
CCCAGCCGGCCATGGCCAAAAAGCTGTTGGAAGCCACCGAACTGAAAGGCATTAAACTGCGCGAAGCCAACCAGCAACAGCAATTTAACCGCAACGTGGAAGATATTGAACTGTGGCTGTATGAAGTGGAAGGCCATCTGGCCAGCGATGCTAGCAGTGGTGGAGGCGG	KKLLEATELKGIKLREANQQQQFNRNVEDIELWLYEVEGHLASD	44
CCCAGCCGGCCATGGCCGAACTGTGGCTGTATGAAGTGGAAGGCCATCTGGCCAGCGATGACTATGGCAAAGATCTGACCAACGTGCAGAACCTGCAGAAAAAGCATGCCCTGTTGGAAGCCGATGTGGCCGCGCATCAGGATCGCATTGCTAGCAGTGGTGGAGGCGG	ELWLYEVEGHLASDDYGKDLTNVQNLQKKHALLEADVAAHQDRI	44
CCCAGCCGGCCATGGCCGCCCTGTTGGAAGCCGATGTGGCCGCGCATCAGGATCGCATTGATGGCATTACCATTCAGGCCCGCCAGTTTCAGGATGCCGGCCATTTTGATGCCGAAAACATTAAAAAGAAACAGGAAGCCCTGGTGGCCGCTAGCAGTGGTGGAGGCGG	ALLEADVAAHQDRIDGITIQARQFQDAGHFDAENIKKKQEALVA	44
CCCAGCCGGCCATGGCCGATGCCGAAAACATTAAAAAGAAACAGGAAGCCCTGGTGGCCCGCTATGAAGCCCTGAAAGAACCAATGGTGGCCCGCAAACAGAAACTGGCCGATAGCCTGCGCCTGCAGCAACTGTTTCGCGATGTGGAAGCTAGCAGTGGTGGAGGCGG	DAENIKKKQEALVARYEALKEPMVARKQKLADSLRLQQLFRDVE	44
CCCAGCCGGCCATGGCCGCCGATAGCCTGCGCCTGCAGCAACTGTTTCGCGATGTGGAAGATGAAGAGACCTGGATTCGCGAAAAAGAACCAATTGCCGCGAGCACCAACCGCGGCAAAGATCTGATTGGCGTGCAGAACCTGTTGAAAGCTAGCAGTGGTGGAGGCGG	ADSLRLQQLFRDVEDEETWIREKEPIAASTNRGKDLIGVQNLLK	44
CCCAGCCGGCCATGGCCAACCGCGGCAAAGATCTGATTGGCGTGCAGAACCTGTTGAAAAAGCATCAGGCCCTGCAGGCCGAAATTGCCGGCCATGAACCACGCATTAAAGCCGTGACCCAGAAAGGCAACGCGATGGTGGAAGAGGGCGCTAGCAGTGGTGGAGGCGG	NRGKDLIGVQNLLKKHQALQAEIAGHEPRIKAVTQKGNAMVEEG	44
CCCAGCCGGCCATGGCCAAAGCCGTGACCCAGAAAGGCAACGCGATGGTGGAAGAGGGCCATTTTGCCGCGGAAGATGTGAAAGCCAAACTGCATGAACTGAACCAGAAATGGGAAGCCCTGAAAGCCAAAGCCAGCCAGCGCCGGCAGGCTAGCAGTGGTGGAGGCGG	KAVTQKGNAMVEEGHFAAEDVKAKLHELNQKWEALKAKASQRRQ	44
CCCAGCCGGCCATGGCCAAATGGGAAGCCCTGAAAGCCAAAGCCAGCCAGCGCCGGCAGGATCTGGAAGATAGCCTGCAGGCCCAGCAATATTTTGCCGATGCCAACGAAGCCGAAAGCTGGATGCGCGAAAAAGAACCAATTGTGGGCGCTAGCAGTGGTGGAGGCGG	KWEALKAKASQRRQDLEDSLQAQQYFADANEAESWMREKEPIVG	44
CCCAGCCGGCCATGGCCGAAGCCGAAAGCTGGATGCGCGAAAAAGAACCAATTGTGGGCAGCACCGATTATGGCAAAGATGAAGATAGCGCCGAAGCCCTGTTGAAAAAGCATGAAGCCCTGATGAGCGATCTGAGCGCCTATGGCAGCGCTAGCAGTGGTGGAGGCGG	EAESWMREKEPIVGSTDYGKDEDSAEALLKKHEALMSDLSAYGS	44
CCCAGCCGGCCATGGCCAAACATGAAGCCCTGATGAGCGATCTGAGCGCCTATGGCAGCTCTATTCAGGCCCTGCGCGAACAGGCCCAGAGCTGCCGCCAGCAAGTGGCCCCAACCGATGACGAAACCGGCAAAGAACTGGTGCTGGCCGCTAGCAGTGGTGGAGGCGG	KHEALMSDLSAYGSSIQALREQAQSCRQQVAPTDDETGKELVLA	44
CCCAGCCGGCCATGGCCGCCCCAACCGATGACGAAACCGGCAAAGAACTGGTGCTGGCCCTGTATGATTATCAGGAAAAAAGCCCACGCGAAGTGACCATGAAAAAGGGCGATATTCTGACCCTGTTGAACAGCACCAACAAAGATTGGGCTAGCAGTGGTGGAGGCGG	APTDDETGKELVLALYDYQEKSPREVTMKKGDILTLLNSTNKDW	44
CCCAGCCGGCCATGGCCGGCGATATTCTGACCCTGTTGAACAGCACCAACAAAGATTGGTGGAAAGTGGAAGTGAATGATCGCCAGGGCTTTGTGCCAGCCGCGTATGTGAAAAAGCTGGATCCAGCCCAGAGCGCCAGCCGCGAAAACGCTAGCAGTGGTGGAGGCGG	GDILTLLNSTNKDWWKVEVNDRQGFVPAAYVKKLDPAQSASREN	44
CCCAGCCGGCCATGGCCGTGAAAAAGCTGGATCCAGCCCAGAGCGCCAGCCGCGAAAACCTGTTGGAAGAGCAGGGCAGCATTGCCCTGCGCCAGGAACAGATTGATAACCAGTATCATAGCCTGTTGGAACTGGGCGAAAAACGCAAAGCTAGCAGTGGTGGAGGCGG	VKKLDPAQSASRENLLEEQGSIALRQEQIDNQYHSLLELGEKRK	44
CCCAGCCGGCCATGGCCAACCAGTATCATAGCCTGTTGGAACTGGGCGAAAAACGCAAAGGCATGCTGGAAAAAAGCTGCAAAAAGTTTATGCTGTTTCGCGAAGCCAACGAACTGCAGCAATGGATTAACGAAAAAGAAGCCGCGCTGGCTAGCAGTGGTGGAGGCGG	NQYHSLLELGEKRKGMLEKSCKKFMLFREANELQQWINEKEAAL	44
CCCAGCCGGCCATGGCCAACGAACTGCAGCAATGGATTAACGAAAAAGAAGCCGCGCTGACCAGCGAAGAGGTGGGCGCCGATCTGGAACAGGTGGAAGTGCTGCAGAAAAAGTTTGATGACTTTCAGAAAGATCTGAAAGCCAACGAAGCTAGCAGTGGTGGAGGCGG	NELQQWINEKEAALTSEEVGADLEQVEVLQKKFDDFQKDLKANE	44
CCCAGCCGGCCATGGCCAAAAAGTTTGATGACTTTCAGAAAGATCTGAAAGCCAACGAAAGCCGCCTGAAAGATATTAACAAAGTGGCCGAAGATCTGGAAAGCGAAGGCCTGATGGCCGAAGAGGTGCAGGCCGTGCAGCAACAGGAAGCTAGCAGTGGTGGAGGCGG	KKFDDFQKDLKANESRLKDINKVAEDLESEGLMAEEVQAVQQQE	44
CCCAGCCGGCCATGGCCGGCCTGATGGCCGAAGAGGTGCAGGCCGTGCAGCAACAGGAAGTGTATGGCATGATGCCACGCGATGAAACCGATAGCAAAACCGCCAGCCCGTGGAAAAGCGCCCGCCTGATGGTGCATACCGTGGCCACCGCTAGCAGTGGTGGAGGCGG	GLMAEEVQAVQQQEVYGMMPRDETDSKTASPWKSARLMVHTVAT	44
CCCAGCCGGCCATGGCCCCGTGGAAAAGCGCCCGCCTGATGGTGCATACCGTGGCCACCTTTAACAGCATTAAAGAACTGAACGAACGCTGGCGCAGCCTGCAGCAACTGGCCGAAGAGCGCAGCCAGCTGTTGGGCAGCGCCCATGAAGCTAGCAGTGGTGGAGGCGG	PWKSARLMVHTVATFNSIKELNERWRSLQQLAEERSQLLGSAHE	44
CCCAGCCGGCCATGGCCCTGGCCGAAGAGCGCAGCCAGCTGTTGGGCAGCGCCCATGAAGTGCAGCGCTTTCATCGCGATGCCGATGAAACCAAAGAATGGATTGAAGAGAAAAACCAGGCCCTGAACACCGATAACTATGGCCATGATGCTAGCAGTGGTGGAGGCGG	LAEERSQLLGSAHEVQRFHRDADETKEWIEEKNQALNTDNYGHD	44
CCCAGCCGGCCATGGCCGAAAAAAACCAGGCCCTGAACACCGATAACTATGGCCATGATCTGGCCAGCGTGCAGGCCCTGCAGCGCAAACATGAAGGCTTTGAACGCGATCTGGCCGCGCTGGGCGATAAAGTGAACAGCCTGGGCGAAGCTAGCAGTGGTGGAGGCGG	EKNQALNTDNYGHDLASVQALQRKHEGFERDLAALGDKVNSLGE	44
CCCAGCCGGCCATGGCCGATCTGGCCGCGCTGGGCGATAAAGTGAACAGCCTGGGCGAAACCGCCGAACGCCTGATTCAGAGCCATCCAGAAAGCGCCGAAGATCTGCAGGAAAAATGCACCGAACTGAACCAGGCCTGGAGCTCTCTGGCTAGCAGTGGTGGAGGCGG	DLAALGDKVNSLGETAERLIQSHPESAEDLQEKCTELNQAWSSL	44
CCCAGCCGGCCATGGCCCAGGAAAAATGCACCGAACTGAACCAGGCCTGGAGCTCTCTGGGCAAACGCGCCGATCAGCGCAAAGCCAAACTGGGCGATAGCCATGATCTGCAGCGCTTTCTGAGCGATTTTCGCGATCTGATGAGCTGGGCTAGCAGTGGTGGAGGCGG	QEKCTELNQAWSSLGKRADQRKAKLGDSHDLQRFLSDFRDLMSW	44
CCCAGCCGGCCATGGCCCTGCAGCGCTTTCTGAGCGATTTTCGCGATCTGATGAGCTGGATTAACGGCATTCGCGGCCTGGTGAGCTCTGATGAACTGGCCAAAGATGTGACCGGCGCCGAAGCCCTGTTGGAACGCCATCAGGAACATGCTAGCAGTGGTGGAGGCGG	LQRFLSDFRDLMSWINGIRGLVSSDELAKDVTGAEALLERHQEH	44
CCCAGCCGGCCATGGCCGTGACCGGCGCCGAAGCCCTGTTGGAACGCCATCAGGAACATCGCACCGAAATTGATGCCCGCGCCGGCACCTTTCAGGCCTTTGAACAGTTTGGCCAGCAACTGTTGGCGCATGGCCATTATGCCAGCCCAGCTAGCAGTGGTGGAGGCGG	VTGAEALLERHQEHRTEIDARAGTFQAFEQFGQQLLAHGHYASP	44
CCCAGCCGGCCATGGCCTTTGGCCAGCAACTGTTGGCGCATGGCCATTATGCCAGCCCAGAAATTAAACAGAAACTGGATATTCTGGATCAGGAACGCGCCGATCTGGAAAAAGCCTGGGTGCAGCGCCGGATGATGCTGGATCAGTGCGCTAGCAGTGGTGGAGGCGG	FGQQLLAHGHYASPEIKQKLDILDQERADLEKAWVQRRMMLDQC	44
CCCAGCCGGCCATGGCCGAAAAAGCCTGGGTGCAGCGCCGGATGATGCTGGATCAGTGCCTGGAACTGCAGCTGTTTCATCGCGATTGCGAACAGGCCGAAAACTGGATGGCCGCGCGCGAAGCCTTTCTGAACACCGAAGATAAAGGCGCTAGCAGTGGTGGAGGCGG	EKAWVQRRMMLDQCLELQLFHRDCEQAENWMAAREAFLNTEDKG	44
CCCAGCCGGCCATGGCCGCCGCGGCCCGCGAAGCCTTTCTGAACACCGAAGATAAAGGCGATAGCCTGGATAGCGTGGAAGCCCTGATTAAAAAGCATGAAGATTTTGATAAAGCCATTAACGTGCAGGAAGAGAAAATTGCCGCGCTGGCTAGCAGTGGTGGAGGCGG	AAAREAFLNTEDKGDSLDSVEALIKKHEDFDKAINVQEEKIAAL	43
CCCAGCCGGCCATGGCCGATAAAGCCATTAACGTGCAGGAAGAGAAAATTGCCGCGCTGCAGGCCTTTGCCGATCAGCTGATTGCCGCGGGCCATTATGCCAAAGGCGATATTAGCTCTCGCCGGAACGAAGTGCTGGATCGCTGGCGCGCTAGCAGTGGTGGAGGCGG	DKAINVQEEKIAALQAFADQLIAAGHYAKGDISSRRNEVLDRWR	44
CCCAGCCGGCCATGGCCGATATTAGCTCTCGCCGGAACGAAGTGCTGGATCGCTGGCGCCGGCTGAAAGCCCAGATGATTGAAAAACGCAGCAAACTGGGCGAAAGCCAGACCCTGCAGCAATTTAGCCGCGATGTGGATGAAATTGAAGCTAGCAGTGGTGGAGGCGG	DISSRRNEVLDRWRRLKAQMIEKRSKLGESQTLQQFSRDVDEIE	44
CCCAGCCGGCCATGGCCCAGACCCTGCAGCAATTTAGCCGCGATGTGGATGAAATTGAAGCCTGGATTAGCGAAAAACTGCAGACCGCCAGCGATGAAAGCTATAAAGATCCAACCAACATTCAGAGCAAACATCAGAAACATCAGGCCGCTAGCAGTGGTGGAGGCGG	QTLQQFSRDVDEIEAWISEKLQTASDESYKDPTNIQSKHQKHQA	44
CCCAGCCGGCCATGGCCGATCCAACCAACATTCAGAGCAAACATCAGAAACATCAGGCCTTTGAAGCCGAACTGCATGCCAACGCGGATCGCATTCGCGGCGTGATTGATATGGGCAACAGCCTGATTGAACGCGGCGCCTGCGCCGGCGCTAGCAGTGGTGGAGGCGG	DPTNIQSKHQKHQAFEAELHANADRIRGVIDMGNSLIERGACAG	44
CCCAGCCGGCCATGGCCGATATGGGCAACAGCCTGATTGAACGCGGCGCCTGCGCCGGCAGCGAAGATGCCGTGAAAGCCCGCCTGGCCGCGCTGGCCGATCAGTGGCAGTTTCTGGTGCAGAAAAGCGCCGAAAAAAGCCAGAAACTGGCTAGCAGTGGTGGAGGCGG	DMGNSLIERGACAGSEDAVKARLAALADQWQFLVQKSAEKSQKL	44
CCCAGCCGGCCATGGCCCAGTTTCTGGTGCAGAAAAGCGCCGAAAAAAGCCAGAAACTGAAAGAAGCCAACAAACAGCAAAACTTTAACACCGGCATTAAAGATTTTGATTTTTGGCTGAGCGAAGTGGAAGCCCTGTTGGCCAGCGAAGCTAGCAGTGGTGGAGGCGG	QFLVQKSAEKSQKLKEANKQQNFNTGIKDFDFWLSEVEALLASE	44
CCCAGCCGGCCATGGCCGATTTTTGGCTGAGCGAAGTGGAAGCCCTGTTGGCCAGCGAAGATTATGGCAAAGATCTGGCCAGCGTGAACAATCTGTTGAAAAAGCATCAGCTGTTGGAAGCCGATATTAGCGCCCATGAAGATCGCCTGGCTAGCAGTGGTGGAGGCGG	DFWLSEVEALLASEDYGKDLASVNNLLKKHQLLEADISAHEDRL	44
CCCAGCCGGCCATGGCCCAGCTGTTGGAAGCCGATATTAGCGCCCATGAAGATCGCCTGAAAGATCTGAACAGCCAGGCCGATAGCCTGATGACCAGCTCTGCCTTTGATACCAGCCAGGTGAAAGATAAACGCGATACCATTAACGGCGCTAGCAGTGGTGGAGGCGG	QLLEADISAHEDRLKDLNSQADSLMTSSAFDTSQVKDKRDTING	44
CCCAGCCGGCCATGGCCGATACCAGCCAGGTGAAAGATAAACGCGATACCATTAACGGCCGCTTTCAGAAAATTAAAAGCATGGCCGCGAGCCGCCGGGCCAAACTGAACGAAAGCCATCGCCTGCATCAGTTTTTCCGCGATATGGATGCTAGCAGTGGTGGAGGCGG	DTSQVKDKRDTINGRFQKIKSMAASRRAKLNESHRLHQFFRDMD	44
CCCAGCCGGCCATGGCCAACGAAAGCCATCGCCTGCATCAGTTTTTCCGCGATATGGATGACGAAGAGAGCTGGATTAAAGAAAAAAAGCTGTTGGTGGGCAGCGAAGATTATGGCCGCGATCTGACCGGCGTGCAGAACCTGCGCAAAGCTAGCAGTGGTGGAGGCGG	NESHRLHQFFRDMDDEESWIKEKKLLVGSEDYGRDLTGVQNLRK	44
CCCAGCCGGCCATGGCCGATTATGGCCGCGATCTGACCGGCGTGCAGAACCTGCGCAAAAAGCATAAACGCCTGGAAGCCGAACTGGCCGCGCATGAACCAGCCATTCAGGGCGTGCTGGATACCGGCAAAAAGCTGAGCGATGACAACGCTAGCAGTGGTGGAGGCGG	DYGRDLTGVQNLRKKHKRLEAELAAHEPAIQGVLDTGKKLSDDN	44
CCCAGCCGGCCATGGCCCAGGGCGTGCTGGATACCGGCAAAAAGCTGAGCGATGACAACACCATTGGCAAAGAAGAGATTCAGCAACGCCTGGCCCAGTTTGTGGAACATTGGAAAGAACTGAAACAGCTGGCCGCGGCCCGCGGCCAGGCTAGCAGTGGTGGAGGCGG	QGVLDTGKKLSDDNTIGKEEIQQRLAQFVEHWKELKQLAAARGQ	44
CCCAGCCGGCCATGGCCCATTGGAAAGAACTGAAACAGCTGGCCGCGGCCCGCGGCCAGCGCCTGGAAGAGAGCCTGGAATATCAGCAATTTGTGGCCAACGTGGAAGAGGAAGAGGCCTGGATTAACGAAAAAATGACCCTGGTGGCCGCTAGCAGTGGTGGAGGCGG	HWKELKQLAAARGQRLEESLEYQQFVANVEEEEAWINEKMTLVA	44
CCCAGCCGGCCATGGCCGAAGAGGAAGCCTGGATTAACGAAAAAATGACCCTGGTGGCCAGCGAAGATTATGGCGATACCCTGGCCGCGATTCAGGGCCTGTTGAAAAAGCATGAAGCCTTTGAAACCGATTTTACCGTGCATAAAGATGCTAGCAGTGGTGGAGGCGG	EEEAWINEKMTLVASEDYGDTLAAIQGLLKKHEAFETDFTVHKD	44
CCCAGCCGGCCATGGCCAAACATGAAGCCTTTGAAACCGATTTTACCGTGCATAAAGATCGCGTGAACGATGTGTGCACCAACGGCCAGGATCTGATTAAAAAGAACAATCATCACGAAGAGAACATTAGCTCTAAAATGAAAGGCCTGGCTAGCAGTGGTGGAGGCGG	KHEAFETDFTVHKDRVNDVCTNGQDLIKKNNHHEENISSKMKGL	44
CCCAGCCGGCCATGGCCAACCATCACGAAGAGAACATTAGCTCTAAAATGAAAGGCCTGAACGGCAAAGTGAGCGATCTGGAAAAAGCCGCGGCCCAGCGCAAAGCCAAACTGGATGAAAACAGCGCCTTTCTGCAGTTTAACTGGAAAGCTAGCAGTGGTGGAGGCGG	NHHEENISSKMKGLNGKVSDLEKAAAQRKAKLDENSAFLQFNWK	44
CCCAGCCGGCCATGGCCAAACTGGATGAAAACAGCGCCTTTCTGCAGTTTAACTGGAAAGCCGATGTGGTTGAAAGCTGGATTGGCGAAAAAGAAAACAGCCTGAAAACCGATGACTATGGCCGCGATCTGAGCTCTGTGCAGACCCTGGCTAGCAGTGGTGGAGGCGG	KLDENSAFLQFNWKADVVESWIGEKENSLKTDDYGRDLSSVQTL	44
CCCAGCCGGCCATGGCCACCGATGACTATGGCCGCGATCTGAGCTCTGTGCAGACCCTGTTGACCAAACAGGAAACCTTTGATGCCGGCCTGCAGGCCTTTCAGCAAGAAGGCATTGCCAACATTACCGCCCTGAAAGATCAGCTGTTGGCTAGCAGTGGTGGAGGCGG	TDDYGRDLSSVQTLLTKQETFDAGLQAFQQEGIANITALKDQLL	44
CCCAGCCGGCCATGGCCGAAGGCATTGCCAACATTACCGCCCTGAAAGATCAGCTGTTGGCCGCGAAACATGTGCAGAGCAAAGCCATTGAAGCCCGCCATGCCAGCCTGATGAAACGCTGGAGCCAGCTGTTGGCCAACAGCGCCGCGGCTAGCAGTGGTGGAGGCGG	EGIANITALKDQLLAAKHVQSKAIEARHASLMKRWSQLLANSAA	44
CCCAGCCGGCCATGGCCCTGATGAAACGCTGGAGCCAGCTGTTGGCCAACAGCGCCGCGCGCAAAAAGAAACTGTTGGAAGCCCAGAGCCATTTTCGCAAAGTGGAAGATCTGTTTCTGACCTTTGCCAAAAAGGCCAGCGCCTTTAACGCTAGCAGTGGTGGAGGCGG	LMKRWSQLLANSAARKKKLLEAQSHFRKVEDLFLTFAKKASAFN	44
CCCAGCCGGCCATGGCCGATCTGTTTCTGACCTTTGCCAAAAAGGCCAGCGCCTTTAACAGCTGGTTTGAAAACGCCGAAGAGGATCTGACCGATCCAGTGCGCTGCAACAGCCTGGAAGAGATTAAAGCCCTGCGCGAAGCCCATGATGCTAGCAGTGGTGGAGGCGG	DLFLTFAKKASAFNSWFENAEEDLTDPVRCNSLEEIKALREAHD	44
CCCAGCCGGCCATGGCCAACAGCCTGGAAGAGATTAAAGCCCTGCGCGAAGCCCATGATGCCTTTCGCAGCTCTCTGAGCTCTGCCCAGGCCGATTTTAACCAGCTGGCCGAACTGGATCGCCAGATTAAAAGCTTTCGCGTGGCCAGCGCTAGCAGTGGTGGAGGCGG	NSLEEIKALREAHDAFRSSLSSAQADFNQLAELDRQIKSFRVAS	44
CCCAGCCGGCCATGGCCGCCGAACTGGATCGCCAGATTAAAAGCTTTCGCGTGGCCAGCAACCCATATACCTGGTTTACGATGGAAGCCCTGGAAGAGACCTGGCGCAACCTGCAGAAAATTATCAAAGAACGCGAACTGGAACTGCAGGCTAGCAGTGGTGGAGGCGG	AELDRQIKSFRVASNPYTWFTMEALEETWRNLQKIIKERELELQ	44
CCCAGCCGGCCATGGCCAACCTGCAGAAAATTATCAAAGAACGCGAACTGGAACTGCAGAAAGAACAGCGCCGGCAGGAAGAGAACGATAAACTGCGCCAGGAATTTGCCCAGCATGCCAACGCCTTTCATCAGTGGATTCAGGAAACCGCTAGCAGTGGTGGAGGCGG	NLQKIIKERELELQKEQRRQEENDKLRQEFAQHANAFHQWIQET	44
CCCAGCCGGCCATGGCCGCCCAGCATGCCAACGCCTTTCATCAGTGGATTCAGGAAACCCGCACCTATCTGTTGGATGGCAGCTGCATGGTGGAAGAGAGCGGCACCCTGGAAAGCCAGCTGGAAGCCACCAAACGCAAACATCAGGAAGCTAGCAGTGGTGGAGGCGG	AQHANAFHQWIQETRTYLLDGSCMVEESGTLESQLEATKRKHQE	44
CCCAGCCGGCCATGGCCCTGGAAAGCCAGCTGGAAGCCACCAAACGCAAACATCAGGAAATTCGCGCCATGCGCAGCCAGCTGAAAAAGATTGAAGATCTGGGCGCCGCGATGGAAGAGGCCCTGATTCTGGATAACAAATATACCGAAGCTAGCAGTGGTGGAGGCGG	LESQLEATKRKHQEIRAMRSQLKKIEDLGAAMEEALILDNKYTE	44
CCCAGCCGGCCATGGCCGCGATGGAAGAGGCCCTGATTCTGGATAACAAATATACCGAACATAGCACCGTGGGCCTGGCCCAGCAATGGGATCAGCTGGATCAGCTGGGCATGCGCATGCAGCATAACCTGGAACAGCAAATTCAGGCCGCTAGCAGTGGTGGAGGCGG	AMEEALILDNKYTEHSTVGLAQQWDQLDQLGMRMQHNLEQQIQA	44
CCCAGCCGGCCATGGCCGGCATGCGCATGCAGCATAACCTGGAACAGCAAATTCAGGCCCGCAACACCACGGGCGTGACCGAAGAGGCCCTGAAAGAATTTAGCATGATGTTTAAACATTTTGATAAAGATAAAAGCGGCCGCCTGAACGCTAGCAGTGGTGGAGGCGG	GMRMQHNLEQQIQARNTTGVTEEALKEFSMMFKHFDKDKSGRLN	44
CCCAGCCGGCCATGGCCATGTTTAAACATTTTGATAAAGATAAAAGCGGCCGCCTGAACCATCAGGAATTTAAAAGCTGCCTGCGCAGCCTGGGCTATGATCTGCCAATGGTGGAAGAGGGCGAACCAGATCCAGAATTTGAAGCCATTGCTAGCAGTGGTGGAGGCGG	MFKHFDKDKSGRLNHQEFKSCLRSLGYDLPMVEEGEPDPEFEAI	44
CCCAGCCGGCCATGGCCGCCGTGGAAGAGGGCGAACCAGATCCAGAATTTGAAGCCATTCTGGATACCGTGGATCCAAACCGCGATGGCCATGTGAGCCTGCAGGAATATATGGCCTTTATGATTAGCCGCGAAACCGAAAACGTGAAAGCTAGCAGTGGTGGAGGCGG	AVEEGEPDPEFEAILDTVDPNRDGHVSLQEYMAFMISRETENVK	43
CCCAGCCGGCCATGGCCTATATGGCCTTTATGATTAGCCGCGAAACCGAAAACGTGAAAAGCTCTGAAGAGATTGAAAGCGCCTTTCGCGCCCTGAGCTCTGAAGGCAAACCATATGTGACCAAAGAAGAGCTGTATCAGAACCTGACCGCTAGCAGTGGTGGAGGCGG	YMAFMISRETENVKSSEEIESAFRALSSEGKPYVTKEELYQNLT	44
CCCAGCCGGCCATGGCCAAACCATATGTGACCAAAGAAGAGCTGTATCAGAACCTGACCCGCGAACAGGCCGATTATTGCGTGAGCCATATGAAACCATATGTGGATGGCAAAGGCCGCGAACTGCCAACCGCCTTTGATTATGTGGAAGCTAGCAGTGGTGGAGGCGG	KPYVTKEELYQNLTREQADYCVSHMKPYVDGKGRELPTAFDYVE	44
CCCAGCCGGCCATGGCCCTGTATCAGAACCTGACCCGCGAACAGGCCGATTATTGCGTGAGCCATATGAAACCATATGTGGATGGCAAAGGCCGCGAACTGCCAACCGCCTTTGATTATGTGGAATTTACCCGCAGCCTGTTTGTGAACGCTAGCAGTGGTGGAGGCGG	LYQNLTREQADYCVSHMKPYVDGKGRELPTAFDYVEFTRSLFVN	44
CCCAGCCGGCCATGGCCATGAGCTCTAGCCCAGTGAAACGCCAGCGCATGGAAAGCGCCCTGGATCAGCTGAAACAGTTTACCACGGTGGTTGCCGATACCGGCGATTTTCATGCCATTGATGAATATAAACCACAGGATGCCACCACGGCTAGCAGTGGTGGAGGCGG	MSSSPVKRQRMESALDQLKQFTTVVADTGDFHAIDEYKPQDATT	44
CCCAGCCGGCCATGGCCTTTCATGCCATTGATGAATATAAACCACAGGATGCCACCACGAACCCAAGCCTGATTCTGGCCGCGGCCCAGATGCCAGCCTATCAGGAACTGGTGGAAGAGGCCATTGCCTATGGCCGCAAACTGGGCGGTGCTAGCAGTGGTGGAGGCGG	FHAIDEYKPQDATTNPSLILAAAQMPAYQELVEEAIAYGRKLGG	44
CCCAGCCGGCCATGGCCCTGGTGGAAGAGGCCATTGCCTATGGCCGCAAACTGGGCGGTAGCCAGGAAGATCAGATTAAAAACGCCATTGATAAACTGTTTGTGCTGTTTGGCGCCGAAATTCTGAAAAAGATTCCAGGCCGCGTGAGCGCTAGCAGTGGTGGAGGCGG	LVEEAIAYGRKLGGSQEDQIKNAIDKLFVLFGAEILKKIPGRVS	44
CCCAGCCGGCCATGGCCTTTGGCGCCGAAATTCTGAAAAAGATTCCAGGCCGCGTGAGCACCGAAGTGGATGCCCGCCTGAGCTTTGATAAAGATGCGATGGTGGCCCGCGCCCGCCGGCTGATTGAACTGTATAAAGAAGCCGGCATTGCTAGCAGTGGTGGAGGCGG	FGAEILKKIPGRVSTEVDARLSFDKDAMVARARRLIELYKEAGI	44
CCCAGCCGGCCATGGCCCGCGCCCGCCGGCTGATTGAACTGTATAAAGAAGCCGGCATTAGCAAAGATCGCATTCTGATTAAACTGAGCTCTACCTGGGAAGGCATTCAGGCCGGCAAAGAACTGGAAGAGCAGCATGGCATTCATTGCGCTAGCAGTGGTGGAGGCGG	RARRLIELYKEAGISKDRILIKLSSTWEGIQAGKELEEQHGIHC	44
CCCAGCCGGCCATGGCCCAGGCCGGCAAAGAACTGGAAGAGCAGCATGGCATTCATTGCAACATGACCCTGTTGTTTAGCTTTGCCCAGGCCGTGGCCTGCGCCGAAGCCGGCGTGACCCTGATTAGCCCATTTGTGGGCCGCATTCTGGCTAGCAGTGGTGGAGGCGG	QAGKELEEQHGIHCNMTLLFSFAQAVACAEAGVTLISPFVGRIL	44
CCCAGCCGGCCATGGCCGCCGGCGTGACCCTGATTAGCCCATTTGTGGGCCGCATTCTGGATTGGCATGTGGCCAACACCGATAAAAAGAGCTATGAACCACTGGAAGATCCAGGCGTGAAAAGCGTGACCAAAATTTATAACTATTACGCTAGCAGTGGTGGAGGCGG	AGVTLISPFVGRILDWHVANTDKKSYEPLEDPGVKSVTKIYNYY	44
CCCAGCCGGCCATGGCCGATCCAGGCGTGAAAAGCGTGACCAAAATTTATAACTATTACAAAAAGTTTAGCTATAAAACCATTGTGATGGGCGCCAGCTTTCGCAACACCGGCGAAATTAAAGCCCTGGCCGGCTGCGATTTTCTGACCGCTAGCAGTGGTGGAGGCGG	DPGVKSVTKIYNYYKKFSYKTIVMGASFRNTGEIKALAGCDFLT	44
CCCAGCCGGCCATGGCCACCGGCGAAATTAAAGCCCTGGCCGGCTGCGATTTTCTGACCATTAGCCCAAAACTGTTGGGCGAACTGTTGCAGGATAACGCCAAACTGGTGCCAGTGCTGAGCGCCAAAGCCGCGCAGGCCAGCGATCTGGCTAGCAGTGGTGGAGGCGG	TGEIKALAGCDFLTISPKLLGELLQDNAKLVPVLSAKAAQASDL	44
CCCAGCCGGCCATGGCCGTGCCAGTGCTGAGCGCCAAAGCCGCGCAGGCCAGCGATCTGGAAAAAATTCATCTGGATGAAAAAAGCTTTCGCTGGCTGCATAACGAAGATCAGATGGCCGTGGAAAAACTGAGCGATGGCATTCGCAAAGCTAGCAGTGGTGGAGGCGG	VPVLSAKAAQASDLEKIHLDEKSFRWLHNEDQMAVEKLSDGIRK	44
CCCAGCCGGCCATGGCCTTTCGCTGGCTGCATAACGAAGATCAGATGGCCGTGGAAAAACTGAGCGATGGCATTCGCAAATTTGCCGCGGATGCCGTGAAACTGGAACGCATGCTGACCGAACGCATGTTTAACGCCGAAAACGGCAAAGCTAGCAGTGGTGGAGGCGG	FRWLHNEDQMAVEKLSDGIRKFAADAVKLERMLTERMFNAENGK	44
CCCAGCCGGCCATGGCCATGCGCGAAATTGTGCATATTCAGATTGGCCAGTGCGGCAACCAGATTGGCGCCAAATTTTGGGAAATGATTGGCGAAGAGCATGGCATTGATCTGGCCGGCTCTGATCGCGGCGCCAGCGCCCTGCAGCTGGCTAGCAGTGGTGGAGGCGG	MREIVHIQIGQCGNQIGAKFWEMIGEEHGIDLAGSDRGASALQL	44
CCCAGCCGGCCATGGCCGATCTGGCCGGCTCTGATCGCGGCGCCAGCGCCCTGCAGCTGGAACGCATTAGCGTGTATTACAACGAAGCCTATGGCCGCAAATATGTGCCACGCGCCGTGCTGGTGGATCTGGAACCAGGCACGATGGATGCTAGCAGTGGTGGAGGCGG	DLAGSDRGASALQLERISVYYNEAYGRKYVPRAVLVDLEPGTMD	44
CCCAGCCGGCCATGGCCCCACGCGCCGTGCTGGTGGATCTGGAACCAGGCACGATGGATAGCATTCGCAGCTCTAAACTGGGCGCCCTGTTTCAGCCAGATAGCTTTGTGCATGGCAACAGCGGCGCCGGCAACAATTGGGCCAAAGGCGCTAGCAGTGGTGGAGGCGG	PRAVLVDLEPGTMDSIRSSKLGALFQPDSFVHGNSGAGNNWAKG	44
CCCAGCCGGCCATGGCCGTGCATGGCAACAGCGGCGCCGGCAACAATTGGGCCAAAGGCCATTATACCGAAGGCGCCGAACTGATTGAAAACGTGCTGGAAGTGGTTCGCCATGAAAGCGAAAGCTGCGATTGCCTGCAGGGCTTTCAGGCTAGCAGTGGTGGAGGCGG	VHGNSGAGNNWAKGHYTEGAELIENVLEVVRHESESCDCLQGFQ	44
CCCAGCCGGCCATGGCCCGCCATGAAAGCGAAAGCTGCGATTGCCTGCAGGGCTTTCAGATTGTGCATAGCCTGGGCGGTGGCACCGGCAGCGGCATGGGCACCCTGTTGATGAACAAAATTCGCGAAGAGTATCCAGATCGCATTATGGCTAGCAGTGGTGGAGGCGG	RHESESCDCLQGFQIVHSLGGGTGSGMGTLLMNKIREEYPDRIM	44
CCCAGCCGGCCATGGCCCTGATGAACAAAATTCGCGAAGAGTATCCAGATCGCATTATGAACAGCTTTAGCGTGATGCCAAGCCCAAAAGTGAGCGATACCGTGGTTGAACCATATAACGCCGTGCTGAGCATTCATCAGCTGATTGAAGCTAGCAGTGGTGGAGGCGG	LMNKIREEYPDRIMNSFSVMPSPKVSDTVVEPYNAVLSIHQLIE	44
CCCAGCCGGCCATGGCCGAACCATATAACGCCGTGCTGAGCATTCATCAGCTGATTGAAAACGCCGATGCCTGCTTTTGCATTGATAACGAAGCCCTGTATGATATTTGCTTTCGCACCCTGAAACTGACCACGCCAACCTATGGCGATGCTAGCAGTGGTGGAGGCGG	EPYNAVLSIHQLIENADACFCIDNEALYDICFRTLKLTTPTYGD	44
CCCAGCCGGCCATGGCCTGCTTTCGCACCCTGAAACTGACCACGCCAACCTATGGCGATCTGAACCATCTGGTGAGCCTGACCATGAGCGGCATTACCACGAGCCTGCGCTTTCCAGGCCAGCTGAACGCCGATCTGCGCAAACTGGCCGCTAGCAGTGGTGGAGGCGG	CFRTLKLTTPTYGDLNHLVSLTMSGITTSLRFPGQLNADLRKLA	44
CCCAGCCGGCCATGGCCCGCTTTCCAGGCCAGCTGAACGCCGATCTGCGCAAACTGGCCGTGAACATGGTGCCATTTCCACGCCTGCATTTTTTCATGCCAGGCTTTGCCCCACTGACCGCCCAGGGCAGCCAGCAATATCGCGCCCTGGCTAGCAGTGGTGGAGGCGG	RFPGQLNADLRKLAVNMVPFPRLHFFMPGFAPLTAQGSQQYRAL	44
CCCAGCCGGCCATGGCCGCCCCACTGACCGCCCAGGGCAGCCAGCAATATCGCGCCCTGAGCGTGGCCGAACTGACCCAGCAAATGTTTGATGCCCGCAACACGATGGCCGCGTGCGATCTGCGCCGGGGCCGCTATCTGACCGTGGCCGCTAGCAGTGGTGGAGGCGG	APLTAQGSQQYRALSVAELTQQMFDARNTMAACDLRRGRYLTVA	44
CCCAGCCGGCCATGGCCGCCGCGTGCGATCTGCGCCGGGGCCGCTATCTGACCGTGGCCTGCATTTTTCGCGGCAAAATGAGCACCAAAGAAGTGGATCAGCAACTGTTGAGCGTGCAGACCCGCAACAGCTCTTGCTTTGTGGAATGGGCTAGCAGTGGTGGAGGCGG	AACDLRRGRYLTVACIFRGKMSTKEVDQQLLSVQTRNSSCFVEW	44
CCCAGCCGGCCATGGCCCTGAGCGTGCAGACCCGCAACAGCTCTTGCTTTGTGGAATGGATTCCAAACAATGTGAAAGTGGCCGTGTGCGATATTCCACCGCGCGGCCTGAGCATGGCCGCGACCTTTATTGGCAACAATACCGCCATTGCTAGCAGTGGTGGAGGCGG	LSVQTRNSSCFVEWIPNNVKVAVCDIPPRGLSMAATFIGNNTAI	44
CCCAGCCGGCCATGGCCCTGAGCATGGCCGCGACCTTTATTGGCAACAATACCGCCATTCAGGAAATTTTTAACCGCGTGAGCGAACATTTTAGCGCCATGTTTAAACGCAAAGCCTTTGTGCATTGGTATACCAGCGAAGGCATGGATGCTAGCAGTGGTGGAGGCGG	LSMAATFIGNNTAIQEIFNRVSEHFSAMFKRKAFVHWYTSEGMD	44
CCCAGCCGGCCATGGCCCGCAAAGCCTTTGTGCATTGGTATACCAGCGAAGGCATGGATATTAACGAATTTGGCGAAGCCGAAAACAATATTCATGATCTGGTGAGCGAATATCAGCAATTTCAGGATGCCAAAGCCGTGCTGGAAGAGGCTAGCAGTGGTGGAGGCGG	RKAFVHWYTSEGMDINEFGEAENNIHDLVSEYQQFQDAKAVLEE	44
CCCAGCCGGCCATGGCCTTTGGCGAAGCCGAAAACAATATTCATGATCTGGTGAGCGAATATCAGCAATTTCAGGATGCCAAAGCCGTGCTGGAAGAGGATGAAGAGGTGACCGAAGAGGCCGAAATGGAACCAGAAGATAAAGGCCATGCTAGCAGTGGTGGAGGCGG	FGEAENNIHDLVSEYQQFQDAKAVLEEDEEVTEEAEMEPEDKGH	44
CCCAGCCGGCCATGGCCGCCGAAAGCTATCATAAACCAGATCAGCAAAAACTGCAGGCCCTGAAAGATACCGCCAACCGCCTGCGCATTAGCTCTATTCAGGCCACCACGGCCGCGGGCAGCGGCCATCCAACCAGCTGCTGTAGCGCCGCTAGCAGTGGTGGAGGCGG	AESYHKPDQQKLQALKDTANRLRISSIQATTAAGSGHPTSCCSA	43
CCCAGCCGGCCATGGCCACCGCCGCGGGCAGCGGCCATCCAACCAGCTGCTGTAGCGCCGCGGAAATTATGGCCGTGCTGTTTTTCCATACCATGCGCTATAAAAGCCAGGATCCACGCAACCCACATAATGATCGCTTTGTGCTGAGCGCTAGCAGTGGTGGAGGCGG	TAAGSGHPTSCCSAAEIMAVLFFHTMRYKSQDPRNPHNDRFVLS	44
CCCAGCCGGCCATGGCCCAGGATCCACGCAACCCACATAATGATCGCTTTGTGCTGAGCAAAGGCCATGCCGCGCCAATTCTGTATGCCGTGTGGGCCGAAGCCGGCTTTCTGGCCGAAGCCGAACTGTTGAACCTGCGCAAAATTAGCGCTAGCAGTGGTGGAGGCGG	QDPRNPHNDRFVLSKGHAAPILYAVWAEAGFLAEAELLNLRKIS	44
CCCAGCCGGCCATGGCCTTTCTGGCCGAAGCCGAACTGTTGAACCTGCGCAAAATTAGCTCTGATCTGGATGGCCATCCAGTGCCAAAACAGGCCTTTACCGATGTGGCCACCGGCAGCCTGGGCCAGGGCCTGGGCGCCGCGTGCGGCGCTAGCAGTGGTGGAGGCGG	FLAEAELLNLRKISSDLDGHPVPKQAFTDVATGSLGQGLGAACG	44
CCCAGCCGGCCATGGCCGCCACCGGCAGCCTGGGCCAGGGCCTGGGCGCCGCGTGCGGCATGGCCTATACCGGCAAATATTTTGATAAAGCCAGCTATCGCGTGTATTGCCTGTTGGGCGATGGCGAACTGAGCGAAGGCAGCGTGTGGGCTAGCAGTGGTGGAGGCGG	ATGSLGQGLGAACGMAYTGKYFDKASYRVYCLLGDGELSEGSVW	44
CCCAGCCGGCCATGGCCTGCCTGTTGGGCGATGGCGAACTGAGCGAAGGCAGCGTGTGGGAAGCGATGGCCTTTGCCAGCATTTATAAACTGGATAACCTGGTGGCCATTCTGGATATTAACCGCCTGGGCCAGAGCGATCCAGCCCCAGCTAGCAGTGGTGGAGGCGG	CLLGDGELSEGSVWEAMAFASIYKLDNLVAILDINRLGQSDPAP	44
CCCAGCCGGCCATGGCCATTCTGGATATTAACCGCCTGGGCCAGAGCGATCCAGCCCCACTGCAGCATCAGATGGATATTTATCAGAAACGCTGCGAAGCCTTTGGCTGGCATGCCATTATCGTGGATGGCCATAGCGTGGAAGAGCTGGCTAGCAGTGGTGGAGGCGG	ILDINRLGQSDPAPLQHQMDIYQKRCEAFGWHAIIVDGHSVEEL	44
CCCAGCCGGCCATGGCCTGGCATGCCATTATCGTGGATGGCCATAGCGTGGAAGAGCTGTGCAAAGCCTTTGGCCAGGCCAAACATCAGCCAACCGCCATTATCGCCAAAACCTTTAAAGGCCGCGGCATTACCGGCGTGGAAGATAAAGCTAGCAGTGGTGGAGGCGG	WHAIIVDGHSVEELCKAFGQAKHQPTAIIAKTFKGRGITGVEDK	44
CCCAGCCGGCCATGGCCAAAACCTTTAAAGGCCGCGGCATTACCGGCGTGGAAGATAAAGAAAGCTGGCATGGCAAACCACTGCCAAAAAACATGGCCGAACAGATTATCCAGGAAATTTATAGCCAGATTCAGAGCAAAAAGAAAATTGCTAGCAGTGGTGGAGGCGG	KTFKGRGITGVEDKESWHGKPLPKNMAEQIIQEIYSQIQSKKKI	44
CCCAGCCGGCCATGGCCATTCAGGAAATTTATAGCCAGATTCAGAGCAAAAAGAAAATTCTGGCCACCCCACCGCAGGAAGATGCCCCAAGCGTGGATATTGCCAACATTCGCATGCCAAGCCTGCCAAGCTATAAAGTGGGCGATAAAGCTAGCAGTGGTGGAGGCGG	IQEIYSQIQSKKKILATPPQEDAPSVDIANIRMPSLPSYKVGDK	44
CCCAGCCGGCCATGGCCATTCGCATGCCAAGCCTGCCAAGCTATAAAGTGGGCGATAAAATTGCCACCCGCAAAGCCTATGGCCAGGCCCTGGCCAAACTGGGCCATGCCTCTGATCGCATTATCGCCCTGGATGGCGATACCAAAAACGCTAGCAGTGGTGGAGGCGG	IRMPSLPSYKVGDKIATRKAYGQALAKLGHASDRIIALDGDTKN	44
CCCAGCCGGCCATGGCCGCCTCTGATCGCATTATCGCCCTGGATGGCGATACCAAAAACAGCACCTTTAGCGAAATTTTTAAAAAGGAACATCCAGATCGCTTTATTGAATGCTATATTGCCGAACAGAACATGGTGAGCATTGCCGTGGCTAGCAGTGGTGGAGGCGG	ASDRIIALDGDTKNSTFSEIFKKEHPDRFIECYIAEQNMVSIAV	44
CCCAGCCGGCCATGGCCGAATGCTATATTGCCGAACAGAACATGGTGAGCATTGCCGTGGGCTGCGCCACCCGCAACCGCACCGTGCCATTTTGCAGCACCTTTGCCGCGTTTTTCACCCGCGCCTTTGATCAGATTCGCATGGCCGCGGCTAGCAGTGGTGGAGGCGG	ECYIAEQNMVSIAVGCATRNRTVPFCSTFAAFFTRAFDQIRMAA	44
CCCAGCCGGCCATGGCCGCCTTTTTCACCCGCGCCTTTGATCAGATTCGCATGGCCGCGATTAGCGAAAGCAACATTAACCTGTGCGGCAGCCATTGCGGCGTGAGCATTGGCGAAGATGGCCCAAGCCAGATGGCCCTGGAAGATCTGGCTAGCAGTGGTGGAGGCGG	AFFTRAFDQIRMAAISESNINLCGSHCGVSIGEDGPSQMALEDL	44
CCCAGCCGGCCATGGCCATTGGCGAAGATGGCCCAAGCCAGATGGCCCTGGAAGATCTGGCCATGTTTCGCAGCGTGCCAACCAGCACCGTGTTTTATCCAAGCGATGGCGTGGCCACCGAAAAAGCCGTGGAACTGGCCGCGAACACCGCTAGCAGTGGTGGAGGCGG	IGEDGPSQMALEDLAMFRSVPTSTVFYPSDGVATEKAVELAANT	44
CCCAGCCGGCCATGGCCGGCGTGGCCACCGAAAAAGCCGTGGAACTGGCCGCGAACACCAAAGGCATTTGCTTTATTCGCACCAGCCGCCCAGAAAACGCCATTATCTATAACAATAACGAAGATTTTCAGGTGGGCCAGGCCAAAGTGGCTAGCAGTGGTGGAGGCGG	GVATEKAVELAANTKGICFIRTSRPENAIIYNNNEDFQVGQAKV	44
CCCAGCCGGCCATGGCCTATAACAATAACGAAGATTTTCAGGTGGGCCAGGCCAAAGTGGTTCTGAAAAGCAAAGATGACCAGGTGACCGTGATTGGCGCCGGCGTGACCCTGCATGAAGCCCTGGCCGCGGCCGAACTGTTGAAAAAGGCTAGCAGTGGTGGAGGCGG	YNNNEDFQVGQAKVVLKSKDDQVTVIGAGVTLHEALAAAELLKK	44
CCCAGCCGGCCATGGCCACCCTGCATGAAGCCCTGGCCGCGGCCGAACTGTTGAAAAAGGAAAAAATTAACATTCGCGTGCTGGATCCATTTACCATTAAACCACTGGATCGCAAACTGATTCTGGATAGCGCCCGCGCCACCAAAGGCGCTAGCAGTGGTGGAGGCGG	TLHEALAAAELLKKEKINIRVLDPFTIKPLDRKLILDSARATKG	44
CCCAGCCGGCCATGGCCGACCGCAAACTGATTCTGGATAGCGCCCGCGCCACCAAAGGCCGCATTCTGACCGTGGAAGATCATTATTACGAAGGCGGTATTGGCGAAGCCGTGAGCTCTGCCGTGGTTGGCGAACCAGGCATTACCGTGGCTAGCAGTGGTGGAGGCGG	DRKLILDSARATKGRILTVEDHYYEGGIGEAVSSAVVGEPGITV	44
CCCAGCCGGCCATGGCCGCCGTGAGCTCTGCCGTGGTTGGCGAACCAGGCATTACCGTGACCCATCTGGCCGTGAACCGCGTGCCACGCAGCGGCAAACCAGCCGAACTGTTGAAAATGTTTGGCATTGATCGCGATGCCATTGCCCAGGCTAGCAGTGGTGGAGGCGG	AVSSAVVGEPGITVTHLAVNRVPRSGKPAELLKMFGIDRDAIAQ	44
CCCAGCCGGCCATGGCCCCAGGCATTACCGTGACCCATCTGGCCGTGAACCGCGTGCCACGCAGCGGCAAACCAGCCGAACTGTTGAAAATGTTTGGCATTGATCGCGATGCCATTGCCCAGGCCGTGCGCGGCCTGATTACCAAAGCCGCTAGCAGTGGTGGAGGCGG	PGITVTHLAVNRVPRSGKPAELLKMFGIDRDAIAQAVRGLITKA	44
CCCAGCCGGCCATGGCCGCCGCGAGCTCTACCCCAAGCTCTAGCGCCACCAGCTCTAACGCCGGCGCCGATCCAAACACCACGAACCTGCGCCCAACCACGTATGATACCTGGTGCGGCGTGGCGCATGGCTGCACCCGCAAACTGGGCGCTAGCAGTGGTGGAGGCGG	AASSTPSSSATSSNAGADPNTTNLRPTTYDTWCGVAHGCTRKLG	43
CCCAGCCGGCCATGGCCACCTGGTGCGGCGTGGCGCATGGCTGCACCCGCAAACTGGGCCTGAAAATTTGCGGCTTTCTGCAGCGCACCAACAGCCTGGAAGAGAAAAGCCGCCTGGTGAGCGCCTTTAAAGAACGCCAGAGCTCTAAAGCTAGCAGTGGTGGAGGCGG	TWCGVAHGCTRKLGLKICGFLQRTNSLEEKSRLVSAFKERQSSK	44
CCCAGCCGGCCATGGCCAGCCGCCTGGTGAGCGCCTTTAAAGAACGCCAGAGCTCTAAAAACCTGTTGAGCTGCGAAAACTCTGATCGCGATGCCCGCTTTCGCCGGACCGAAACCGATTTTAGCAACCTGTTTGCCCGCGATCTGTTGGCTAGCAGTGGTGGAGGCGG	SRLVSAFKERQSSKNLLSCENSDRDARFRRTETDFSNLFARDLL	44
CCCAGCCGGCCATGGCCACCGAAACCGATTTTAGCAACCTGTTTGCCCGCGATCTGTTGCCAGCCAAAAACGGCGAAGAGCAGACCGTGCAGTTTCTGTTGGAAGTGGTTGATATTCTGTTGAACTATGTGCGCAAAACCTTTGATCGCGCTAGCAGTGGTGGAGGCGG	TETDFSNLFARDLLPAKNGEEQTVQFLLEVVDILLNYVRKTFDR	44
CCCAGCCGGCCATGGCCGTGGATATTCTGTTGAACTATGTGCGCAAAACCTTTGATCGCAGCACCAAAGTGCTGGATTTTCATCACCCACATCAGCTGTTGGAAGGCATGGAAGGCTTTAACCTGGAACTGAGCGATCATCCAGAAAGCGCTAGCAGTGGTGGAGGCGG	VDILLNYVRKTFDRSTKVLDFHHPHQLLEGMEGFNLELSDHPES	44
CCCAGCCGGCCATGGCCGCCGAAGGCTTTAACCTGGAACTGAGCGATCATCCAGAAAGCCTGGAACAGATTCTGGTGGATTGCCGCGATACCCTGAAATATGGCGTGCGCACCGGCCATCCACGCTTTTTCAACCAGCTGAGCACCGGCGCTAGCAGTGGTGGAGGCGG	AEGFNLELSDHPESLEQILVDCRDTLKYGVRTGHPRFFNQLSTG	43
CCCAGCCGGCCATGGCCCGCACCGGCCATCCACGCTTTTTCAACCAGCTGAGCACCGGCCTGGATATTATCGGCCTGGCCGGCGAATGGCTGACCAGCACCGCCAACACCAACATGTTTACCTATGAAATTGCCCCAGTGTTTGTGCTGGCTAGCAGTGGTGGAGGCGG	RTGHPRFFNQLSTGLDIIGLAGEWLTSTANTNMFTYEIAPVFVL	44
CCCAGCCGGCCATGGCCACCAACATGTTTACCTATGAAATTGCCCCAGTGTTTGTGCTGATGGAACAGATTACCCTGAAAAAGATGCGCGAAATTGTGGGCTGGAGCTCTAAAGATGGCGATGGCATTTTTAGCCCAGGCGGTGCCATTGCTAGCAGTGGTGGAGGCGG	TNMFTYEIAPVFVLMEQITLKKMREIVGWSSKDGDGIFSPGGAI	44
CCCAGCCGGCCATGGCCAGCAAAGATGGCGATGGCATTTTTAGCCCAGGCGGTGCCATTAGCAACATGTATAGCATTATGGCCGCGCGCTATAAATATTTTCCAGAAGTGAAAACCAAAGGCATGGCCGCGGTGCCAAAACTGGTGCTGGCTAGCAGTGGTGGAGGCGG	SKDGDGIFSPGGAISNMYSIMAARYKYFPEVKTKGMAAVPKLVL	44
CCCAGCCGGCCATGGCCGTGAAAACCAAAGGCATGGCCGCGGTGCCAAAACTGGTGCTGTTTACCAGCGAACAGAGCCATTATAGCATTAAAAAGGCCGGCGCCGCGCTGGGCTTTGGCACCGATAACGTGATTCTGATTAAATGCAACGCTAGCAGTGGTGGAGGCGG	VKTKGMAAVPKLVLFTSEQSHYSIKKAGAALGFGTDNVILIKCN	44
CCCAGCCGGCCATGGCCCTGGGCTTTGGCACCGATAACGTGATTCTGATTAAATGCAACGAACGCGGCAAAATTATCCCAGCCGATTTTGAAGCCAAAATTCTGGAAGCCAAACAGAAAGGCTATGTGCCATTTTATGTGAACGCCACCGCTAGCAGTGGTGGAGGCGG	LGFGTDNVILIKCNERGKIIPADFEAKILEAKQKGYVPFYVNAT	44
CCCAGCCGGCCATGGCCGCCAAACAGAAAGGCTATGTGCCATTTTATGTGAACGCCACCGCCGGCACCACGGTGTATGGCGCCTTTGATCCAATTCAGGAAATTGCCGATATTTGCGAAAAATATAACCTGTGGCTGCATGTGGATGCCGCTAGCAGTGGTGGAGGCGG	AKQKGYVPFYVNATAGTTVYGAFDPIQEIADICEKYNLWLHVDA	44
CCCAGCCGGCCATGGCCGATATTTGCGAAAAATATAACCTGTGGCTGCATGTGGATGCCGCGTGGGGCGGTGGCCTGTTGATGAGCCGCAAACATCGCCATAAACTGAACGGCATTGAACGCGCCAACAGCGTGACCTGGAACCCACATGCTAGCAGTGGTGGAGGCGG	DICEKYNLWLHVDAAWGGGLLMSRKHRHKLNGIERANSVTWNPH	44
CCCAGCCGGCCATGGCCAACGGCATTGAACGCGCCAACAGCGTGACCTGGAACCCACATAAAATGATGGGCGTGCTGTTGCAGTGCAGCGCCATTCTGGTGAAAGAAAAAGGCATTCTGCAGGGCTGCAACCAGATGTGCGCCGGCTATGCTAGCAGTGGTGGAGGCGG	NGIERANSVTWNPHKMMGVLLQCSAILVKEKGILQGCNQMCAGY	44
CCCAGCCGGCCATGGCCAAAGGCATTCTGCAGGGCTGCAACCAGATGTGCGCCGGCTATCTGTTTCAGCCAGATAAACAGTATGATGTGAGCTATGATACCGGCGATAAAGCCATTCAGTGCGGCCGCCATGTGGATATTTTTAAATTTGCTAGCAGTGGTGGAGGCGG	KGILQGCNQMCAGYLFQPDKQYDVSYDTGDKAIQCGRHVDIFKF	44
CCCAGCCGGCCATGGCCAAAGCCATTCAGTGCGGCCGCCATGTGGATATTTTTAAATTTTGGCTGATGTGGAAAGCCAAAGGCACCGTGGGCTTTGAAAACCAGATTAACAAATGCCTGGAACTGGCCGAATATCTGTATGCCAAAATTGCTAGCAGTGGTGGAGGCGG	KAIQCGRHVDIFKFWLMWKAKGTVGFENQINKCLELAEYLYAKI	44
CCCAGCCGGCCATGGCCAACAAATGCCTGGAACTGGCCGAATATCTGTATGCCAAAATTAAAAACCGCGAAGAGTTTGAAATGGTGTTTAACGGCGAACCAGAACATACCAACGTGTGCTTTTGGTATATTCCACAGAGCCTGCGCGGCGCTAGCAGTGGTGGAGGCGG	NKCLELAEYLYAKIKNREEFEMVFNGEPEHTNVCFWYIPQSLRG	44
CCCAGCCGGCCATGGCCACCAACGTGTGCTTTTGGTATATTCCACAGAGCCTGCGCGGCGTGCCAGATAGCCCACAGCGCCGGGAAAAACTGCATAAAGTGGCCCCAAAAATTAAAGCCCTGATGATGGAAAGCGGCACCACGATGGTGGCTAGCAGTGGTGGAGGCGG	TNVCFWYIPQSLRGVPDSPQRREKLHKVAPKIKALMMESGTTMV	44
CCCAGCCGGCCATGGCCAAAATTAAAGCCCTGATGATGGAAAGCGGCACCACGATGGTGGGCTATCAGCCACAGGGCGATAAAGCCAACTTTTTCCGCATGGTGATTAGCAACCCAGCCGCGACCCAGAGCGATATTGATTTTCTGATTGCTAGCAGTGGTGGAGGCGG	KIKALMMESGTTMVGYQPQGDKANFFRMVISNPAATQSDIDFLI	44
CCCAGCCGGCCATGGCCACCACGATGGTGGGCTATCAGCCACAGGGCGATAAAGCCAACTTTTTCCGCATGGTGATTAGCAACCCAGCCGCGACCCAGAGCGATATTGATTTTCTGATTGAAGAGATTGAACGCCTGGGCCAGGATCTGGCTAGCAGTGGTGGAGGCGG	TTMVGYQPQGDKANFFRMVISNPAATQSDIDFLIEEIERLGQDL	44
CCCAGCCGGCCATGGCCACCGTGAGCTCTGCCAGCACCAAAGGCCCAAGCCAGGGCCCAGGCCCAGCCGTGTTTCCACTGGCCCCAAGCTCTAAAAGCACCAGCGGCGGCACCGCCGCGCTGGGCTGCCTGGTGAAAGATTATTTTCCAGCTAGCAGTGGTGGAGGCGG	TVSSASTKGPSQGPGPAVFPLAPSSKSTSGGTAALGCLVKDYFP	44
CCCAGCCGGCCATGGCCGGCACCGCCGCGCTGGGCTGCCTGGTGAAAGATTATTTTCCAGAACCAGTGACCGTGAGCTGGAACAGCGGCGCCCTGACCAGCGGCGTGCATACCTTTCCAGCCGTGCTGCAGAGCTCTGGCCTGTATAGCGCTAGCAGTGGTGGAGGCGG	GTAALGCLVKDYFPEPVTVSWNSGALTSGVHTFPAVLQSSGLYS	44
CCCAGCCGGCCATGGCCCATACCTTTCCAGCCGTGCTGCAGAGCTCTGGCCTGTATAGCCTGAGCTCTGTGGTTACCGTGCCAAGCTCTAGCCTGGGCACCCAGACCTATATTTGCAACGTGAACCATAAACCAAGCAACACCAAAGTGGCTAGCAGTGGTGGAGGCGG	HTFPAVLQSSGLYSLSSVVTVPSSSLGTQTYICNVNHKPSNTKV	44
CCCAGCCGGCCATGGCCTATATTTGCAACGTGAACCATAAACCAAGCAACACCAAAGTGGATAAAAAGGTGGAACTGAAAACCCCACTGGGCGATACCACGCATACCTGCCCACGCTGCCCAGAACCAAAAAGCTGCGATACCCCACCGGCTAGCAGTGGTGGAGGCGG	YICNVNHKPSNTKVDKKVELKTPLGDTTHTCPRCPEPKSCDTPP	44
CCCAGCCGGCCATGGCCTGCCCACGCTGCCCAGAACCAAAAAGCTGCGATACCCCACCGCCATGCCCACGCTGCCCAGAACCAAAAAGCTGCGATACCCCACCGCCATGCCCACGCTGCCCAGAACCAAAAAGCTGCGATACCCCACCGGCTAGCAGTGGTGGAGGCGG	CPRCPEPKSCDTPPPCPRCPEPKSCDTPPPCPRCPEPKSCDTPP	44
CCCAGCCGGCCATGGCCTGCCCACGCTGCCCAGAACCAAAAAGCTGCGATACCCCACCGCCATGCCCACGCTGCCCAGCCCCAGAACTGTTGGGCGGTCCAAGCGTGTTTCTGTTTCCACCGAAACCAAAAGATACCCTGATGATTAGCGCTAGCAGTGGTGGAGGCGG	CPRCPEPKSCDTPPPCPRCPAPELLGGPSVFLFPPKPKDTLMIS	44
CCCAGCCGGCCATGGCCTTTCTGTTTCCACCGAAACCAAAAGATACCCTGATGATTAGCCGCACCCCAGAAGTGACCTGCGTGGTTGTGGATGTGAGCCATGAAGATCCAGAAGTGCAGTTTAAATGGTATGTGGATGGCGTGGAAGTGGCTAGCAGTGGTGGAGGCGG	FLFPPKPKDTLMISRTPEVTCVVVDVSHEDPEVQFKWYVDGVEV	44
CCCAGCCGGCCATGGCCCCAGAAGTGCAGTTTAAATGGTATGTGGATGGCGTGGAAGTGCATAACGCCAAAACCAAACCACGCGAAGAGCAGTATAACAGCACCTTTCGCGTGGTTAGCGTGCTGACCGTGCTGCATCAGGATTGGCTGGCTAGCAGTGGTGGAGGCGG	PEVQFKWYVDGVEVHNAKTKPREEQYNSTFRVVSVLTVLHQDWL	44
CCCAGCCGGCCATGGCCCGCGTGGTTAGCGTGCTGACCGTGCTGCATCAGGATTGGCTGAACGGCAAAGAATATAAATGCAAAGTGAGCAACAAAGCCCTGCCAGCCCCAATTGAAAAAACCATTAGCAAAACCAAAGGCCAGCCACGCGCTAGCAGTGGTGGAGGCGG	RVVSVLTVLHQDWLNGKEYKCKVSNKALPAPIEKTISKTKGQPR	44
CCCAGCCGGCCATGGCCCCAATTGAAAAAACCATTAGCAAAACCAAAGGCCAGCCACGCGAACCACAGGTGTATACCCTGCCACCGAGCCGCGAAGAGATGACCAAAAACCAGGTGAGCCTGACCTGCCTGGTGAAAGGCTTTTATCCAGCTAGCAGTGGTGGAGGCGG	PIEKTISKTKGQPREPQVYTLPPSREEMTKNQVSLTCLVKGFYP	44
CCCAGCCGGCCATGGCCAACCAGGTGAGCCTGACCTGCCTGGTGAAAGGCTTTTATCCAAGCGATATTGCCGTGGAATGGGAAAGCTCTGGCCAGCCAGAAAACAATTATAACACCACGCCACCGATGCTGGATAGCGATGGCAGCTTTGCTAGCAGTGGTGGAGGCGG	NQVSLTCLVKGFYPSDIAVEWESSGQPENNYNTTPPMLDSDGSF	44
CCCAGCCGGCCATGGCCTATAACACCACGCCACCGATGCTGGATAGCGATGGCAGCTTTTTCCTGTATAGCAAACTGACCGTGGATAAAAGCCGCTGGCAGCAAGGCAACATTTTTAGCTGCAGCGTGATGCATGAAGCCCTGCATAACGCTAGCAGTGGTGGAGGCGG	YNTTPPMLDSDGSFFLYSKLTVDKSRWQQGNIFSCSVMHEALHN	44
CCCAGCCGGCCATGGCCTTTTTCCTGTATAGCAAACTGACCGTGGATAAAAGCCGCTGGCAGCAAGGCAACATTTTTAGCTGCAGCGTGATGCATGAAGCCCTGCATAACCGCTTTACCCAGAAAAGCCTGAGCCTGAGCCCAGGCAAAGCTAGCAGTGGTGGAGGCGG	FFLYSKLTVDKSRWQQGNIFSCSVMHEALHNRFTQKSLSLSPGK	44
CCCAGCCGGCCATGGCCGCCGCGGCCGGCAGCCGCACCAGCCTGTTGCTGGCCTTTGCCCTGTTGTGCCTGCCGTGGCTGCAGGAAGCCGGCGCCGTGCAGACCGTGCCACTGAGCCGCCTGTTTAAAGAAGCCATGCTGCAGGCCCATGCTAGCAGTGGTGGAGGCGG	AAAGSRTSLLLAFALLCLPWLQEAGAVQTVPLSRLFKEAMLQAH	43
CCCAGCCGGCCATGGCCCCACTGAGCCGCCTGTTTAAAGAAGCCATGCTGCAGGCCCATCGCGCCCATCAGCTGGCCATTGATACCTATCAGGAATTTATTAGCTCTTGGGGCATGGAAGCCTATATTACCAAAGAACAGAAATATAGCGCTAGCAGTGGTGGAGGCGG	PLSRLFKEAMLQAHRAHQLAIDTYQEFISSWGMEAYITKEQKYS	44
CCCAGCCGGCCATGGCCTGGGGCATGGAAGCCTATATTACCAAAGAACAGAAATATAGCTTTCTGCATGATAGCCAGACCAGCTTTTGCTTTAGCGATAGCATTCCAACCAGCTCTAACATGGAAGAGACCCAGCAAAAAAGCAACCTGGCTAGCAGTGGTGGAGGCGG	WGMEAYITKEQKYSFLHDSQTSFCFSDSIPTSSNMEETQQKSNL	44
CCCAGCCGGCCATGGCCACCAGCTCTAACATGGAAGAGACCCAGCAAAAAAGCAACCTGGAACTGTTGCATATTAGCCTGTTGCTGATTGAAAGCCGCCTGGAACCAGTGCGCTTTCTGCGCAGCACCTTTACCAACAATCTGGTGTATGCTAGCAGTGGTGGAGGCGG	TSSNMEETQQKSNLELLHISLLLIESRLEPVRFLRSTFTNNLVY	44
CCCAGCCGGCCATGGCCGTGCGCTTTCTGCGCAGCACCTTTACCAACAATCTGGTGTATGATACCAGCGATAGCGATGACTATCATCTGTTGAAAGATCTGGAAGAGGGCATTCAGATGCTGATGGGCCGCCTGGAAGATGGCAGCCATGCTAGCAGTGGTGGAGGCGG	VRFLRSTFTNNLVYDTSDSDDYHLLKDLEEGIQMLMGRLEDGSH	44
CCCAGCCGGCCATGGCCGGCATTCAGATGCTGATGGGCCGCCTGGAAGATGGCAGCCATCTGACCGGCCAGACCCTGAAACAGACCTATAGCAAATTTGATACCAACAGCCATAACCATGATGCCCTGTTGAAAAACTATGGCCTGTTGGCTAGCAGTGGTGGAGGCGG	GIQMLMGRLEDGSHLTGQTLKQTYSKFDTNSHNHDALLKNYGLL	44
CCCAGCCGGCCATGGCCACCAACAGCCATAACCATGATGCCCTGTTGAAAAACTATGGCCTGTTGCATTGCTTTCGCAAAGATATGGATAAAGTGGAAACCTTTCTGCGCATGGTGCAGTGCCGCAGCGTGGAAGGCAGCTGCGGCTTTGCTAGCAGTGGTGGAGGCGG	TNSHNHDALLKNYGLLHCFRKDMDKVETFLRMVQCRSVEGSCGF	44
CCCAGCCGGCCATGGCCATGCAGAGCGGCCCACGCCCACCGCTGCCAGCCCCAGGCCTGGCCCTGGCCCTGACCCTGACCATGCTGGCCCGCCTGGCCAGCGCCGCGAGCTTTTTCGGCGAAAACCATCTGGAAGTGCCAGTGGCCACCGCTAGCAGTGGTGGAGGCGG	MQSGPRPPLPAPGLALALTLTMLARLASAASFFGENHLEVPVAT	44
CCCAGCCGGCCATGGCCAGCTTTTTCGGCGAAAACCATCTGGAAGTGCCAGTGGCCACCGCCCTGACCGATATTGATCTGCAGCTGCAGTTTAGCACCAGCCAGCCAGAAGCCCTGTTGCTGTTGGCCGCGGGCCCAGCCGATCATCTGGCTAGCAGTGGTGGAGGCGG	SFFGENHLEVPVATALTDIDLQLQFSTSQPEALLLLAAGPADHL	44
CCCAGCCGGCCATGGCCGAAGCCCTGTTGCTGTTGGCCGCGGGCCCAGCCGATCATCTGTTGCTGCAGCTGTATAGCGGCCGCCTGCAGGTGCGCCTGGTGCTGGGCCAGGAAGAGCTGCGCCTGCAGACCCCAGCCGAAACCCTGTTGGCTAGCAGTGGTGGAGGCGG	EALLLLAAGPADHLLLQLYSGRLQVRLVLGQEELRLQTPAETLL	44
CCCAGCCGGCCATGGCCCAGGAAGAGCTGCGCCTGCAGACCCCAGCCGAAACCCTGTTGAGCGATAGCATTCCACATACCGTGGTTCTGACCGTGGTTGAAGGCTGGGCCACCCTGAGCGTGGATGGCTTTCTGAACGCCAGCTCTGCCGCTAGCAGTGGTGGAGGCGG	QEELRLQTPAETLLSDSIPHTVVLTVVEGWATLSVDGFLNASSA	44
CCCAGCCGGCCATGGCCGCCACCCTGAGCGTGGATGGCTTTCTGAACGCCAGCTCTGCCGTGCCAGGCGCCCCACTGGAAGTGCCATATGGCCTGTTTGTGGGCGGCACCGGCACCCTGGGCCTGCCATATCTGCGCGGCACCAGCCGCGCTAGCAGTGGTGGAGGCGG	ATLSVDGFLNASSAVPGAPLEVPYGLFVGGTGTLGLPYLRGTSR	44
CCCAGCCGGCCATGGCCACCGGCACCCTGGGCCTGCCATATCTGCGCGGCACCAGCCGCCCACTGCGCGGCTGCCTGCATGCCGCGACCCTGAACGGCCGCAGCCTGTTGCGCCCACTGACCCCAGATGTGCATGAAGGCTGCGCCGAAGCTAGCAGTGGTGGAGGCGG	TGTLGLPYLRGTSRPLRGCLHAATLNGRSLLRPLTPDVHEGCAE	44
CCCAGCCGGCCATGGCCCTGCGCCCACTGACCCCAGATGTGCATGAAGGCTGCGCCGAAGAGTTTAGCGCCAGCGATGACGTGGCCCTGGGCTTTAGCGGCCCACATAGCCTGGCCGCGTTTCCAGCCTGGGGCACCCAGGATGAAGGCGCTAGCAGTGGTGGAGGCGG	LRPLTPDVHEGCAEEFSASDDVALGFSGPHSLAAFPAWGTQDEG	44
CCCAGCCGGCCATGGCCAGCCTGGCCGCGTTTCCAGCCTGGGGCACCCAGGATGAAGGCACCCTGGAATTTACCCTGACCACGCAGAGCCGCCAGGCCCCACTGGCCTTTCAGGCCGGCGGTCGCCGGGGCGATTTTATTTATGTGGATGCTAGCAGTGGTGGAGGCGG	SLAAFPAWGTQDEGTLEFTLTTQSRQAPLAFQAGGRRGDFIYVD	44
CCCAGCCGGCCATGGCCTTTCAGGCCGGCGGTCGCCGGGGCGATTTTATTTATGTGGATATTTTTGAAGGCCATCTGCGCGCCGTGGTTGAAAAAGGCCAGGGCACCGTGCTGTTGCATAACAGCGTGCCAGTGGCCGATGGCCAGCCAGCTAGCAGTGGTGGAGGCGG	FQAGGRRGDFIYVDIFEGHLRAVVEKGQGTVLLHNSVPVADGQP	44
CCCAGCCGGCCATGGCCGTGCTGTTGCATAACAGCGTGCCAGTGGCCGATGGCCAGCCACATGAAGTGAGCGTGCATATTAACGCCCATCGCCTGGAAATTAGCGTGGATCAGTATCCAACCCATACCAGCAACCGCGGCGTGCTGAGCGCTAGCAGTGGTGGAGGCGG	VLLHNSVPVADGQPHEVSVHINAHRLEISVDQYPTHTSNRGVLS	44
CCCAGCCGGCCATGGCCGATCAGTATCCAACCCATACCAGCAACCGCGGCGTGCTGAGCTATCTGGAACCACGCGGCAGCCTGTTGCTGGGCGGTCTGGATGCCGAAGCCAGCCGCCATCTGCAGGAACATCGCCTGGGCCTGACCCCAGCTAGCAGTGGTGGAGGCGG	DQYPTHTSNRGVLSYLEPRGSLLLGGLDAEASRHLQEHRLGLTP	44
CCCAGCCGGCCATGGCCGCCAGCCGCCATCTGCAGGAACATCGCCTGGGCCTGACCCCAGAAGCCACCAACGCCAGCCTGTTGGGCTGCATGGAAGATCTGAGCGTGAACGGCCAGCGCCGGGGCCTGCGCGAAGCCCTGTTGACCCGCGCTAGCAGTGGTGGAGGCGG	ASRHLQEHRLGLTPEATNASLLGCMEDLSVNGQRRGLREALLTR	44
CCCAGCCGGCCATGGCCAACGGCCAGCGCCGGGGCCTGCGCGAAGCCCTGTTGACCCGCAACATGGCCGCGGGCTGCCGCCTGGAAGAGGAAGAGTATGAAGATGACGCCTATGGCCATTATGAAGCCTTTAGCACCCTGGCCCCAGAAGCTAGCAGTGGTGGAGGCGG	NGQRRGLREALLTRNMAAGCRLEEEEYEDDAYGHYEAFSTLAPE	44
CCCAGCCGGCCATGGCCGCCTATGGCCATTATGAAGCCTTTAGCACCCTGGCCCCAGAAGCCTGGCCAGCGATGGAACTGCCAGAACCATGCGTGCCAGAACCAGGCCTGCCACCGGTGTTTGCCAACTTTACCCAGCTGTTGACCATTGCTAGCAGTGGTGGAGGCGG	AYGHYEAFSTLAPEAWPAMELPEPCVPEPGLPPVFANFTQLLTI	44
CCCAGCCGGCCATGGCCCTGCCACCGGTGTTTGCCAACTTTACCCAGCTGTTGACCATTAGCCCACTGGTGGTTGCCGAAGGCGGCACCGCCTGGCTGGAATGGCGCCATGTGCAGCCAACCCTGGATCTGATGGAAGCCGAACTGCGCGCTAGCAGTGGTGGAGGCGG	LPPVFANFTQLLTISPLVVAEGGTAWLEWRHVQPTLDLMEAELR	44
CCCAGCCGGCCATGGCCCATGTGCAGCCAACCCTGGATCTGATGGAAGCCGAACTGCGCAAAAGCCAGGTGCTGTTTAGCGTGACCCGCGGCGCCCGGCATGGCGAACTGGAACTGGATATTCCAGGCGCCCAGGCCCGCAAAATGTTTGCTAGCAGTGGTGGAGGCGG	HVQPTLDLMEAELRKSQVLFSVTRGARHGELELDIPGAQARKMF	44
CCCAGCCGGCCATGGCCCTGGAACTGGATATTCCAGGCGCCCAGGCCCGCAAAATGTTTACCCTGTTGGATGTGGTTAACCGCAAAGCCCGCTTTATTCATGATGGCAGCGAAGATACCAGCGATCAGCTGGTGCTGGAAGTGAGCGTGGCTAGCAGTGGTGGAGGCGG	LELDIPGAQARKMFTLLDVVNRKARFIHDGSEDTSDQLVLEVSV	44
CCCAGCCGGCCATGGCCAGCGAAGATACCAGCGATCAGCTGGTGCTGGAAGTGAGCGTGACCGCCCGCGTGCCAATGCCAAGCTGCCTGCGCCGGGGCCAGACCTATCTGTTGCCAATTCAGGTGAACCCAGTGAACGATCCACCGCATGCTAGCAGTGGTGGAGGCGG	SEDTSDQLVLEVSVTARVPMPSCLRRGQTYLLPIQVNPVNDPPH	44
CCCAGCCGGCCATGGCCCTGTTGCCAATTCAGGTGAACCCAGTGAACGATCCACCGCATATTATCTTTCCACATGGCAGCCTGATGGTGATTCTGGAACATACCCAGAAACCACTGGGCCCAGAAGTGTTTCAGGCCTATGATCCAGATGCTAGCAGTGGTGGAGGCGG	LLPIQVNPVNDPPHIIFPHGSLMVILEHTQKPLGPEVFQAYDPD	44
CCCAGCCGGCCATGGCCAAACCACTGGGCCCAGAAGTGTTTCAGGCCTATGATCCAGATAGCGCCTGCGAAGGCCTGACCTTTCAGGTGCTGGGCACCAGCTCTGGCCTGCCAGTGGAACGCCGGGATCAGCCAGGCGAACCAGCCACCGCTAGCAGTGGTGGAGGCGG	KPLGPEVFQAYDPDSACEGLTFQVLGTSSGLPVERRDQPGEPAT	44
CCCAGCCGGCCATGGCCCTGCCAGTGGAACGCCGGGATCAGCCAGGCGAACCAGCCACCGAATTTAGCTGCCGCGAACTGGAAGCCGGCAGCCTGGTGTATGTGCATCGCGGCGGTCCAGCCCAGGATCTGACCTTTCGCGTGAGCGATGCTAGCAGTGGTGGAGGCGG	LPVERRDQPGEPATEFSCRELEAGSLVYVHRGGPAQDLTFRVSD	44
CCCAGCCGGCCATGGCCCGCGGCGGTCCAGCCCAGGATCTGACCTTTCGCGTGAGCGATGGCCTGCAGGCCAGCCCACCGGCCACCCTGAAAGTGGTTGCCATTCGCCCAGCCATTCAGATTCATCGCAGCACCGGCCTGCGCCTGGCCGCTAGCAGTGGTGGAGGCGG	RGGPAQDLTFRVSDGLQASPPATLKVVAIRPAIQIHRSTGLRLA	44
CCCAGCCGGCCATGGCCCCAGCCATTCAGATTCATCGCAGCACCGGCCTGCGCCTGGCCCAGGGCAGCGCCATGCCAATTCTGCCAGCCAACCTGAGCGTGGAAACCAACGCCGTGGGCCAGGATGTGAGCGTGCTGTTTCGCGTGACCGCTAGCAGTGGTGGAGGCGG	PAIQIHRSTGLRLAQGSAMPILPANLSVETNAVGQDVSVLFRVT	44
CCCAGCCGGCCATGGCCAACGCCGTGGGCCAGGATGTGAGCGTGCTGTTTCGCGTGACCGGCGCCCTGCAGTTTGGCGAACTGCAGAAACAGGGCGCCGGCGGTGTGGAAGGCGCCGAATGGTGGGCCACCCAGGCCTTTCATCAGCGCGCTAGCAGTGGTGGAGGCGG	NAVGQDVSVLFRVTGALQFGELQKQGAGGVEGAEWWATQAFHQR	44
CCCAGCCGGCCATGGCCGAAGGCGCCGAATGGTGGGCCACCCAGGCCTTTCATCAGCGCGATGTGGAACAGGGCCGCGTGCGCTATCTGAGCACCGATCCACAGCATCACGCCTATGATACCGTGGAAAACCTGGCCCTGGAAGTGCAGGCTAGCAGTGGTGGAGGCGG	EGAEWWATQAFHQRDVEQGRVRYLSTDPQHHAYDTVENLALEVQ	44
CCCAGCCGGCCATGGCCCATGCCTATGATACCGTGGAAAACCTGGCCCTGGAAGTGCAGGTGGGCCAGGAAATTCTGAGCAACCTGAGCTTTCCAGTGACCATTCAGCGCGCCACCGTGTGGATGCTGCGCCTGGAACCACTGCATACCGCTAGCAGTGGTGGAGGCGG	HAYDTVENLALEVQVGQEILSNLSFPVTIQRATVWMLRLEPLHT	44
CCCAGCCGGCCATGGCCCGCGCCACCGTGTGGATGCTGCGCCTGGAACCACTGCATACCCAGAACACCCAGCAAGAAACCCTGACCACGGCCCATCTGGAAGCCACCCTGGAAGAGGCCGGCCCAAGCCCACCGACCTTTCATTATGAAGCTAGCAGTGGTGGAGGCGG	RATVWMLRLEPLHTQNTQQETLTTAHLEATLEEAGPSPPTFHYE	44
CCCAGCCGGCCATGGCCCTGGAAGAGGCCGGCCCAAGCCCACCGACCTTTCATTATGAAGTGGTTCAGGCCCCACGCAAAGGCAACCTGCAGCTGCAGGGCACCCGCCTGAGCGATGGCCAGGGCTTTACCCAGGATGACATTCAGGCCGCTAGCAGTGGTGGAGGCGG	LEEAGPSPPTFHYEVVQAPRKGNLQLQGTRLSDGQGFTQDDIQA	44
CCCAGCCGGCCATGGCCCTGAGCGATGGCCAGGGCTTTACCCAGGATGACATTCAGGCCGGCCGCGTGACCTATGGCGCCACCGCCCGCGCCAGCGAAGCCGTGGAAGATACCTTTCGCTTTCGCGTGACCGCCCCACCGTATTTTAGCGCTAGCAGTGGTGGAGGCGG	LSDGQGFTQDDIQAGRVTYGATARASEAVEDTFRFRVTAPPYFS	44
CCCAGCCGGCCATGGCCGATACCTTTCGCTTTCGCGTGACCGCCCCACCGTATTTTAGCCCACTGTATACCTTTCCAATTCATATTGGCGGTGATCCAGATGCCCCAGTGCTGACCAACGTGCTGTTGGTGGTTCCAGAAGGCGGTGAAGCTAGCAGTGGTGGAGGCGG	DTFRFRVTAPPYFSPLYTFPIHIGGDPDAPVLTNVLLVVPEGGE	44
CCCAGCCGGCCATGGCCGTGCTGACCAACGTGCTGTTGGTGGTTCCAGAAGGCGGTGAAGGCGTGCTGAGCGCCGATCATCTGTTTGTGAAAAGCCTGAACAGCGCCAGCTATCTGTATGAAGTGATGGAACGCCCACGGCATGGCCGCGCTAGCAGTGGTGGAGGCGG	VLTNVLLVVPEGGEGVLSADHLFVKSLNSASYLYEVMERPRHGR	44
CCCAGCCGGCCATGGCCAGCTATCTGTATGAAGTGATGGAACGCCCACGGCATGGCCGCCTGGCCTGGCGCGGCACCCAGGATAAAACCACGATGGTGACCAGCTTTACCAACGAAGATCTGTTGCGCGGCCGCCTGGTGTATCAGCATGCTAGCAGTGGTGGAGGCGG	SYLYEVMERPRHGRLAWRGTQDKTTMVTSFTNEDLLRGRLVYQH	44
CCCAGCCGGCCATGGCCACCAACGAAGATCTGTTGCGCGGCCGCCTGGTGTATCAGCATGATGACAGCGAAACCACGGAAGATGACATTCCATTTGTGGCCACCCGCCAGGGCGAAAGCTCTGGCGATATGGCCTGGGAAGAGGTGCGCGCTAGCAGTGGTGGAGGCGG	TNEDLLRGRLVYQHDDSETTEDDIPFVATRQGESSGDMAWEEVR	44
CCCAGCCGGCCATGGCCCAGGGCGAAAGCTCTGGCGATATGGCCTGGGAAGAGGTGCGCGGCGTGTTTCGCGTGGCCATTCAGCCAGTGAACGATCATGCCCCAGTGCAGACCATTAGCCGCATTTTTCATGTGGCCCGCGGCGGTCGCGCTAGCAGTGGTGGAGGCGG	QGESSGDMAWEEVRGVFRVAIQPVNDHAPVQTISRIFHVARGGR	44
CCCAGCCGGCCATGGCCCAGACCATTAGCCGCATTTTTCATGTGGCCCGCGGCGGTCGCCGGCTGTTGACCACGGATGACGTGGCCTTTAGCGATGCCGATAGCGGCTTTGCCGATGCCCAGCTGGTGCTGACCCGCAAAGATCTGTTGGCTAGCAGTGGTGGAGGCGG	QTISRIFHVARGGRRLLTTDDVAFSDADSGFADAQLVLTRKDLL	44
CCCAGCCGGCCATGGCCTTTGCCGATGCCCAGCTGGTGCTGACCCGCAAAGATCTGTTGTTTGGCAGCATTGTGGCCGTGGATGAACCAACCCGCCCAATTTATCGCTTTACCCAGGAAGATCTGCGCAAACGCCGGGTGCTGTTTGTGGCTAGCAGTGGTGGAGGCGG	FADAQLVLTRKDLLFGSIVAVDEPTRPIYRFTQEDLRKRRVLFV	44
CCCAGCCGGCCATGGCCTTTACCCAGGAAGATCTGCGCAAACGCCGGGTGCTGTTTGTGCATAGCGGCGCGGATCGCGGCTGGATTCAGCTGCAGGTGAGCGATGGCCAGCATCAGGCCACCGCCCTGTTGGAAGTGCAGGCCAGCGAAGCTAGCAGTGGTGGAGGCGG	FTQEDLRKRRVLFVHSGADRGWIQLQVSDGQHQATALLEVQASE	44
CCCAGCCGGCCATGGCCCAGCATCAGGCCACCGCCCTGTTGGAAGTGCAGGCCAGCGAACCATATCTGCGCGTGGCCAACGGCAGCTCTCTGGTGGTTCCACAGGGCGGTCAGGGCACCATTGATACCGCCGTGCTGCATCTGGATACCGCTAGCAGTGGTGGAGGCGG	QHQATALLEVQASEPYLRVANGSSLVVPQGGQGTIDTAVLHLDT	44
CCCAGCCGGCCATGGCCGGCCAGGGCACCATTGATACCGCCGTGCTGCATCTGGATACCAACCTGGATATTCGCAGCGGCGATGAAGTGCATTATCATGTGACCGCCGGCCCACGCTGGGGCCAGCTGGTGCGCGCCGGCCAGCCAGCCGCTAGCAGTGGTGGAGGCGG	GQGTIDTAVLHLDTNLDIRSGDEVHYHVTAGPRWGQLVRAGQPA	44
CCCAGCCGGCCATGGCCGGCCCACGCTGGGGCCAGCTGGTGCGCGCCGGCCAGCCAGCCACCGCCTTTAGCCAGCAAGATCTGTTGGATGGCGCCGTGCTGTATAGCCATAACGGCAGCCTGAGCCCACGCGATACGATGGCCTTTAGCGCTAGCAGTGGTGGAGGCGG	GPRWGQLVRAGQPATAFSQQDLLDGAVLYSHNGSLSPRDTMAFS	44
CCCAGCCGGCCATGGCCCATAACGGCAGCCTGAGCCCACGCGATACGATGGCCTTTAGCGTGGAAGCCGGCCCAGTGCATACCGATGCCACCCTGCAGGTGACCATTGCCCTGGAAGGCCCACTGGCCCCACTGAAACTGGTGCGCCATGCTAGCAGTGGTGGAGGCGG	HNGSLSPRDTMAFSVEAGPVHTDATLQVTIALEGPLAPLKLVRH	44
CCCAGCCGGCCATGGCCGCCCTGGAAGGCCCACTGGCCCCACTGAAACTGGTGCGCCATAAAAAGATTTATGTGTTTCAGGGCGAAGCCGCGGAAATTCGCCGGGATCAGCTGGAAGCCGCGCAGGAAGCCGTGCCACCGGCCGATATTGCTAGCAGTGGTGGAGGCGG	ALEGPLAPLKLVRHKKIYVFQGEAAEIRRDQLEAAQEAVPPADI	44
CCCAGCCGGCCATGGCCCAGCTGGAAGCCGCGCAGGAAGCCGTGCCACCGGCCGATATTGTGTTTAGCGTGAAAAGCCCACCGAGCGCCGGCTATCTGGTGATGGTGAGCCGCGGCGCCCTGGCCGATGAACCACCGAGCCTGGATCCAGCTAGCAGTGGTGGAGGCGG	QLEAAQEAVPPADIVFSVKSPPSAGYLVMVSRGALADEPPSLDP	44
CCCAGCCGGCCATGGCCAGCCGCGGCGCCCTGGCCGATGAACCACCGAGCCTGGATCCAGTGCAGAGCTTTAGCCAGGAAGCCGTGGATACCGGCCGCGTGCTGTATCTGCATAGCCGCCCAGAAGCCTGGAGCGATGCCTTTAGCCTGGCTAGCAGTGGTGGAGGCGG	SRGALADEPPSLDPVQSFSQEAVDTGRVLYLHSRPEAWSDAFSL	44
CCCAGCCGGCCATGGCCCTGCATAGCCGCCCAGAAGCCTGGAGCGATGCCTTTAGCCTGGATGTGGCCAGCGGCCTGGGCGCCCCACTGGAAGGCGTGCTGGTGGAACTGGAAGTGCTGCCAGCCGCGATTCCACTGGAAGCCCAGAACGCTAGCAGTGGTGGAGGCGG	LHSRPEAWSDAFSLDVASGLGAPLEGVLVELEVLPAAIPLEAQN	44
CCCAGCCGGCCATGGCCCTGGAAGTGCTGCCAGCCGCGATTCCACTGGAAGCCCAGAACTTTAGCGTGCCAGAAGGCGGTAGCCTGACCCTGGCCCCACCGCTGTTGCGCGTGAGCGGCCCATATTTTCCAACCCTGTTGGGCCTGAGCGCTAGCAGTGGTGGAGGCGG	LEVLPAAIPLEAQNFSVPEGGSLTLAPPLLRVSGPYFPTLLGLS	44
CCCAGCCGGCCATGGCCCGCGTGAGCGGCCCATATTTTCCAACCCTGTTGGGCCTGAGCCTGCAGGTGCTGGAACCACCGCAGCATGGCGCCCTGCAGAAAGAAGATGGCCCACAGGCCCGCACCCTGAGCGCCTTTAGCTGGCGCATGGCTAGCAGTGGTGGAGGCGG	RVSGPYFPTLLGLSLQVLEPPQHGALQKEDGPQARTLSAFSWRM	44
CCCAGCCGGCCATGGCCGGCCCACAGGCCCGCACCCTGAGCGCCTTTAGCTGGCGCATGGTGGAAGAGCAGCTGATTCGCTATGTGCATGATGGCAGCGAAACCCTGACCGATAGCTTTGTGCTGATGGCCAACGCCAGCGAAATGGATGCTAGCAGTGGTGGAGGCGG	GPQARTLSAFSWRMVEEQLIRYVHDGSETLTDSFVLMANASEMD	44
CCCAGCCGGCCATGGCCACCGATAGCTTTGTGCTGATGGCCAACGCCAGCGAAATGGATCGCCAGAGCCATCCAGTGGCCTTTACCGTGACCGTGCTGCCAGTGAACGATCAGCCACCGATTCTGACCACGAACACCGGCCTGCAGATGGCTAGCAGTGGTGGAGGCGG	TDSFVLMANASEMDRQSHPVAFTVTVLPVNDQPPILTTNTGLQM	44
CCCAGCCGGCCATGGCCGATCAGCCACCGATTCTGACCACGAACACCGGCCTGCAGATGTGGGAAGGCGCCACCGCCCCAATTCCAGCCGAAGCCCTGCGCAGCACCGATGGCGATAGCGGCAGCGAAGATCTGGTGTATACCATTGAAGCTAGCAGTGGTGGAGGCGG	DQPPILTTNTGLQMWEGATAPIPAEALRSTDGDSGSEDLVYTIE	44
CCCAGCCGGCCATGGCCGATGGCGATAGCGGCAGCGAAGATCTGGTGTATACCATTGAACAGCCAAGCAACGGCCGCGTGGTTCTGCGCGGCGCCCCAGGCACCGAAGTGCGCAGCTTTACCCAGGCCCAGCTGGATGGCGGTCTGGTGGCTAGCAGTGGTGGAGGCGG	DGDSGSEDLVYTIEQPSNGRVVLRGAPGTEVRSFTQAQLDGGLV	44
CCCAGCCGGCCATGGCCGTGCGCAGCTTTACCCAGGCCCAGCTGGATGGCGGTCTGGTGCTGTTTAGCCATCGCGGCACCCTGGATGGCGGTTTTCGCTTTCGCCTGAGCGATGGCGAACATACCAGCCCAGGCCATTTTTTCCGCGTGGCTAGCAGTGGTGGAGGCGG	VRSFTQAQLDGGLVLFSHRGTLDGGFRFRLSDGEHTSPGHFFRV	44
CCCAGCCGGCCATGGCCAGCGATGGCGAACATACCAGCCCAGGCCATTTTTTCCGCGTGACCGCCCAGAAACAGGTGCTGTTGAGCCTGAAAGGCAGCCAGACCCTGACCGTGTGCCCAGGCAGCGTGCAGCCACTGAGCTCTCAGACCGCTAGCAGTGGTGGAGGCGG	SDGEHTSPGHFFRVTAQKQVLLSLKGSQTLTVCPGSVQPLSSQT	44
CCCAGCCGGCCATGGCCACCGTGTGCCCAGGCAGCGTGCAGCCACTGAGCTCTCAGACCCTGCGCGCCAGCTCTAGCGCCGGCACCGATCCACAGCTGTTGCTGTATCGCGTGGTTCGCGGCCCACAGCTGGGCCGCCTGTTTCATGCCGCTAGCAGTGGTGGAGGCGG	TVCPGSVQPLSSQTLRASSSAGTDPQLLLYRVVRGPQLGRLFHA	44
CCCAGCCGGCCATGGCCCGCGTGGTTCGCGGCCCACAGCTGGGCCGCCTGTTTCATGCCCAGCAAGATAGCACCGGCGAAGCCCTGGTGAACTTTACCCAGGCCGAAGTGTATGCCGGCAACATTCTGTATGAACATGAAATGCCACCGGCTAGCAGTGGTGGAGGCGG	RVVRGPQLGRLFHAQQDSTGEALVNFTQAEVYAGNILYEHEMPP	44
CCCAGCCGGCCATGGCCGTGTATGCCGGCAACATTCTGTATGAACATGAAATGCCACCGGAACCATTTTGGGAAGCCCATGATACCCTGGAACTGCAGCTGAGCTCTCCACCGGCCCGCGATGTGGCCGCGACCCTGGCCGTGGCCGTGGCTAGCAGTGGTGGAGGCGG	VYAGNILYEHEMPPEPFWEAHDTLELQLSSPPARDVAATLAVAV	44
CCCAGCCGGCCATGGCCCCACCGGCCCGCGATGTGGCCGCGACCCTGGCCGTGGCCGTGAGCTTTGAAGCCGCGTGCCCACAGCGCCCAAGCCATCTGTGGAAAAACAAAGGCCTGTGGGTGCCAGAAGGCCAGCGCGCCCGCATTACCGCTAGCAGTGGTGGAGGCGG	PPARDVAATLAVAVSFEAACPQRPSHLWKNKGLWVPEGQRARIT	44
CCCAGCCGGCCATGGCCAAAGGCCTGTGGGTGCCAGAAGGCCAGCGCGCCCGCATTACCGTGGCCGCGCTGGATGCCAGCAACCTGTTGGCCAGCGTGCCAAGCCCACAGCGCAGCGAACATGATGTGCTGTTTCAGGTGACCCAGTTTGCTAGCAGTGGTGGAGGCGG	KGLWVPEGQRARITVAALDASNLLASVPSPQRSEHDVLFQVTQF	44
CCCAGCCGGCCATGGCCCAGCGCAGCGAACATGATGTGCTGTTTCAGGTGACCCAGTTTCCAAGCCGCGGCCAGCTGTTGGTGAGCGAAGAGCCACTGCATGCCGGCCAGCCACATTTTCTGCAGAGCCAGCTGGCCGCGGGCCAGCTGGCTAGCAGTGGTGGAGGCGG	QRSEHDVLFQVTQFPSRGQLLVSEEPLHAGQPHFLQSQLAAGQL	44
CCCAGCCGGCCATGGCCCAGCCACATTTTCTGCAGAGCCAGCTGGCCGCGGGCCAGCTGGTGTATGCGCATGGCGGTGGCGGCACCCAGCAAGATGGCTTTCATTTTCGCGCCCATCTGCAGGGCCCAGCCGGCGCCAGCGTGGCCGGCGCTAGCAGTGGTGGAGGCGG	QPHFLQSQLAAGQLVYAHGGGGTQQDGFHFRAHLQGPAGASVAG	44
CCCAGCCGGCCATGGCCCGCGCCCATCTGCAGGGCCCAGCCGGCGCCAGCGTGGCCGGCCCACAGACCAGCGAAGCCTTTGCCATTACCGTGCGCGATGTGAACGAACGCCCACCGCAGCCACAGGCCAGCGTGCCACTGCGCCTGACCGCTAGCAGTGGTGGAGGCGG	RAHLQGPAGASVAGPQTSEAFAITVRDVNERPPQPQASVPLRLT	44
CCCAGCCGGCCATGGCCCGCCCACCGCAGCCACAGGCCAGCGTGCCACTGCGCCTGACCCGCGGCAGCCGCGCCCCAATTAGCCGCGCCCAGCTGAGCGTGGTTGATCCAGATAGCGCCCCAGGCGAAATTGAATATGAAGTGCAGCGCGCTAGCAGTGGTGGAGGCGG	RPPQPQASVPLRLTRGSRAPISRAQLSVVDPDSAPGEIEYEVQR	44
CCCAGCCGGCCATGGCCCCAGATAGCGCCCCAGGCGAAATTGAATATGAAGTGCAGCGCGCCCCACATAACGGCTTTCTGAGCCTGGTGGGCGGTGGCCTGGGCCCAGTGACCCGCTTTACCCAGGCCGATGTGGATAGCGGCCGCCTGGCTAGCAGTGGTGGAGGCGG	PDSAPGEIEYEVQRAPHNGFLSLVGGGLGPVTRFTQADVDSGRL	44
CCCAGCCGGCCATGGCCGTGACCCGCTTTACCCAGGCCGATGTGGATAGCGGCCGCCTGGCCTTTGTGGCCAACGGCAGCTCTGTGGCCGGCATTTTTCAGCTGAGCATGAGCGATGGCGCCAGCCCACCGCTGCCAATGAGCCTGGCCGCTAGCAGTGGTGGAGGCGG	VTRFTQADVDSGRLAFVANGSSVAGIFQLSMSDGASPPLPMSLA	44
CCCAGCCGGCCATGGCCATGAGCGATGGCGCCAGCCCACCGCTGCCAATGAGCCTGGCCGTGGATATTCTGCCAAGCGCCATTGAAGTGCAGCTGCGCGCCCCACTGGAAGTGCCACAGGCCCTGGGCCGCAGCTCTCTGAGCCAGCAAGCTAGCAGTGGTGGAGGCGG	MSDGASPPLPMSLAVDILPSAIEVQLRAPLEVPQALGRSSLSQQ	44
CCCAGCCGGCCATGGCCGAAGTGCCACAGGCCCTGGGCCGCAGCTCTCTGAGCCAGCAACAGCTGCGCGTGGTTTCTGATCGCGAAGAGCCAGAAGCCGCGTATCGCCTGATTCAGGGCCCACAGTATGGCCATCTGTTGGTGGGCGGTGCTAGCAGTGGTGGAGGCGG	EVPQALGRSSLSQQQLRVVSDREEPEAAYRLIQGPQYGHLLVGG	44
CCCAGCCGGCCATGGCCCTGATTCAGGGCCCACAGTATGGCCATCTGTTGGTGGGCGGTCGCCCAACCAGCGCCTTTAGCCAGTTTCAGATTGATCAGGGCGAAGTGGTTTTTGCCTTTACCAACTTTAGCTCTAGCCATGATCATTTTGCTAGCAGTGGTGGAGGCGG	LIQGPQYGHLLVGGRPTSAFSQFQIDQGEVVFAFTNFSSSHDHF	44
CCCAGCCGGCCATGGCCGTGTTTGCCTTTACCAACTTTAGCTCTAGCCATGATCATTTTCGCGTGCTGGCCCTGGCCCGCGGCGTGAACGCCAGCGCCGTGGTTAACGTGACCGTGCGCGCCCTGTTGCATGTGTGGGCCGGCGGTCCAGCTAGCAGTGGTGGAGGCGG	VFAFTNFSSSHDHFRVLALARGVNASAVVNVTVRALLHVWAGGP	44
CCCAGCCGGCCATGGCCGTGACCGTGCGCGCCCTGTTGCATGTGTGGGCCGGCGGTCCGTGGCCACAGGGCGCCACCCTGCGCCTGGATCCAACCGTGCTGGATGCCGGCGAACTGGCCAACCGCACCGGCAGCGTGCCACGCTTTCGCGCTAGCAGTGGTGGAGGCGG	VTVRALLHVWAGGPWPQGATLRLDPTVLDAGELANRTGSVPRFR	44
CCCAGCCGGCCATGGCCGGCGAACTGGCCAACCGCACCGGCAGCGTGCCACGCTTTCGCCTGTTGGAAGGCCCACGGCATGGCCGCGTGGTTCGCGTGCCACGCGCCCGCACCGAACCAGGCGGTAGCCAGCTGGTGGAACAGTTTACCGCTAGCAGTGGTGGAGGCGG	GELANRTGSVPRFRLLEGPRHGRVVRVPRARTEPGGSQLVEQFT	44
CCCAGCCGGCCATGGCCCGCACCGAACCAGGCGGTAGCCAGCTGGTGGAACAGTTTACCCAGCAAGATCTGGAAGATGGCCGCCTGGGCCTGGAAGTGGGCCGCCCAGAAGGCCGCGCCCCAGGCCCAGCCGGCGATAGCCTGACCCTGGCTAGCAGTGGTGGAGGCGG	RTEPGGSQLVEQFTQQDLEDGRLGLEVGRPEGRAPGPAGDSLTL	44
CCCAGCCGGCCATGGCCGAAGGCCGCGCCCCAGGCCCAGCCGGCGATAGCCTGACCCTGGAACTGTGGGCCCAGGGCGTGCCACCGGCCGTGGCCAGCCTGGATTTTGCCACCGAACCATATAACGCCGCGCGCCCATATAGCGTGGCCGCTAGCAGTGGTGGAGGCGG	EGRAPGPAGDSLTLELWAQGVPPAVASLDFATEPYNAARPYSVA	44
CCCAGCCGGCCATGGCCGCCACCGAACCATATAACGCCGCGCGCCCATATAGCGTGGCCCTGTTGAGCGTGCCAGAAGCCGCGCGCACCGAAGCCGGCAAACCAGAAAGCTCTACCCCAACCGGCGAACCAGGCCCAATGGCCAGCTCTGCTAGCAGTGGTGGAGGCGG	ATEPYNAARPYSVALLSVPEAARTEAGKPESSTPTGEPGPMASS	44
CCCAGCCGGCCATGGCCAGCTCTACCCCAACCGGCGAACCAGGCCCAATGGCCAGCTCTCCAGAACCAGCCGTGGCCAAAGGCGGTTTTCTGAGCTTTCTGGAAGCCAACATGTTTAGCGTGATTATCCCAATGTGCCTGGTGCTGTTGGCTAGCAGTGGTGGAGGCGG	SSTPTGEPGPMASSPEPAVAKGGFLSFLEANMFSVIIPMCLVLL	44
CCCAGCCGGCCATGGCCAACATGTTTAGCGTGATTATCCCAATGTGCCTGGTGCTGTTGCTGTTGGCCCTGATTCTGCCACTGTTGTTTTATCTGCGCAAACGCAACAAAACCGGCAAACATGATGTGCAGGTGCTGACCGCCAAACCAGCTAGCAGTGGTGGAGGCGG	NMFSVIIPMCLVLLLLALILPLLFYLRKRNKTGKHDVQVLTAKP	44
CCCAGCCGGCCATGGCCAAAACCGGCAAACATGATGTGCAGGTGCTGACCGCCAAACCACGCAACGGCCTGGCCGGCGATACCGAAACCTTTCGCAAAGTGGAACCAGGCCAGGCCATTCCACTGACCGCCGTGCCAGGCCAGGGCCCAGCTAGCAGTGGTGGAGGCGG	KTGKHDVQVLTAKPRNGLAGDTETFRKVEPGQAIPLTAVPGQGP	44
CCCAGCCGGCCATGGCCGAACCAGGCCAGGCCATTCCACTGACCGCCGTGCCAGGCCAGGGCCCACCGCCAGGCGGTCAGCCAGATCCAGAACTGTTGCAGTTTTGCCGCACCCCAAACCCAGCCCTGAAAAACGGCCAGTATTGGGTGGCTAGCAGTGGTGGAGGCGG	EPGQAIPLTAVPGQGPPPGGQPDPELLQFCRTPNPALKNGQYWV	44
CCCAGCCGGCCATGGCCATGACCACGGAAAAAAGCCTGGTGACCGAAGCCGAAAACAGCCAGCATCAGCAAAAAGAAGAGGGCGAAGAGGCCATTAACAGCGGCCAGCAAGAACCACAGCAAGAAGAGAGCTGCCAGACCGCCGCGGAAGCTAGCAGTGGTGGAGGCGG	MTTEKSLVTEAENSQHQQKEEGEEAINSGQQEPQQEESCQTAAE	44
CCCAGCCGGCCATGGCCCAGGAACCACAGCAAGAAGAGAGCTGCCAGACCGCCGCGGAAGGCGATAACTGGTGCGAACAGAAACTGAAAGCCAGCAACGGCGATACCCCAACCCATGAAGATCTGACCAAAAACAAAGAACGCACCAGCGCTAGCAGTGGTGGAGGCGG	QEPQQEESCQTAAEGDNWCEQKLKASNGDTPTHEDLTKNKERTS	44
CCCAGCCGGCCATGGCCCCAACCCATGAAGATCTGACCAAAAACAAAGAACGCACCAGCGAAAGCCGCGGCCTGAGCCGCCTGTTTAGCTCTTTTCTGAAACGCCCAAAAAGCCAGGTGAGCGAAGAGGAAGGCAAAGAAGTGGAAAGCGCTAGCAGTGGTGGAGGCGG	PTHEDLTKNKERTSESRGLSRLFSSFLKRPKSQVSEEEGKEVES	44
CCCAGCCGGCCATGGCCAAAAGCCAGGTGAGCGAAGAGGAAGGCAAAGAAGTGGAAAGCGATAAAGAAAAAGGCGAAGGCGGTCAGAAAGAAATTGAATTTGGCACCAGCCTGGATGAAGAGATTATCCTGAAAGCCCCAATTGCCGCGGCTAGCAGTGGTGGAGGCGG	KSQVSEEEGKEVESDKEKGEGGQKEIEFGTSLDEEIILKAPIAA	44
CCCAGCCGGCCATGGCCAGCCTGGATGAAGAGATTATCCTGAAAGCCCCAATTGCCGCGCCAGAACCAGAACTGAAAACCGATCCAAGCCTGGATCTGCATAGCCTGAGCTCTGCCGAAACCCAGCCAGCCCAGGAAGAGCTGCGCGAAGCTAGCAGTGGTGGAGGCGG	SLDEEIILKAPIAAPEPELKTDPSLDLHSLSSAETQPAQEELRE	44
CCCAGCCGGCCATGGCCAGCTCTGCCGAAACCCAGCCAGCCCAGGAAGAGCTGCGCGAAGATCCAGATTTTGAAATTAAAGAAGGCGAAGGCCTGGAAGAGTGCAGCAAAATTGAAGTGAAAGAAGAGAGCCCACAGAGCAAAGCCGAAGCTAGCAGTGGTGGAGGCGG	SSAETQPAQEELREDPDFEIKEGEGLEECSKIEVKEESPQSKAE	44
CCCAGCCGGCCATGGCCAAAATTGAAGTGAAAGAAGAGAGCCCACAGAGCAAAGCCGAAACCGAACTGAAAGCCAGCCAGAAACCAATTCGCAAACATCGCAACATGCATTGCAAAGTGAGCCTGTTGGATGACACCGTGTATGAATGCGCTAGCAGTGGTGGAGGCGG	KIEVKEESPQSKAETELKASQKPIRKHRNMHCKVSLLDDTVYEC	44
CCCAGCCGGCCATGGCCCATTGCAAAGTGAGCCTGTTGGATGACACCGTGTATGAATGCGTGGTTGAAAAACATGCCAAAGGCCAGGATCTGTTGAAACGCGTGTGCGAACATCTGAACCTGTTGGAAGAGGATTATTTTGGCCTGGCCGCTAGCAGTGGTGGAGGCGG	HCKVSLLDDTVYECVVEKHAKGQDLLKRVCEHLNLLEEDYFGLA	44
CCCAGCCGGCCATGGCCGAACATCTGAACCTGTTGGAAGAGGATTATTTTGGCCTGGCCATTTGGGATAACGCCACCAGCAAAACCTGGCTGGATAGCGCCAAAGAAATTAAAAAGCAGGTGCGCGGCGTGCCGTGGAACTTTACCTTTGCTAGCAGTGGTGGAGGCGG	EHLNLLEEDYFGLAIWDNATSKTWLDSAKEIKKQVRGVPWNFTF	44
CCCAGCCGGCCATGGCCATTAAAAAGCAGGTGCGCGGCGTGCCGTGGAACTTTACCTTTAACGTGAAATTTTATCCACCGGATCCAGCCCAGCTGACCGAAGATATTACCCGCTATTACCTGTGCCTGCAGCTGCGCCAGGATATTGTGGCTAGCAGTGGTGGAGGCGG	IKKQVRGVPWNFTFNVKFYPPDPAQLTEDITRYYLCLQLRQDIV	44
CCCAGCCGGCCATGGCCACCCGCTATTACCTGTGCCTGCAGCTGCGCCAGGATATTGTGGCCGGCCGCCTGCCATGCAGCTTTGCCACCCTGGCCCTGTTGGGCAGCTATACCATTCAGAGCGAACTGGGCGATTATGATCCAGAACTGGCTAGCAGTGGTGGAGGCGG	TRYYLCLQLRQDIVAGRLPCSFATLALLGSYTIQSELGDYDPEL	44
CCCAGCCGGCCATGGCCTATACCATTCAGAGCGAACTGGGCGATTATGATCCAGAACTGCATGGCGTGGATTATGTGAGCGATTTTAAACTGGCCCCAAACCAGACCAAAGAACTGGAAGAGAAAGTGATGGAACTGCATAAAAGCTATGCTAGCAGTGGTGGAGGCGG	YTIQSELGDYDPELHGVDYVSDFKLAPNQTKELEEKVMELHKSY	44
CCCAGCCGGCCATGGCCAAAGAACTGGAAGAGAAAGTGATGGAACTGCATAAAAGCTATCGCAGCATGACCCCAGCCCAGGCCGATCTGGAATTTCTGGAAAACGCCAAAAAGCTGAGCATGTATGGCGTGGATCTGCATAAAGCCAAAGCTAGCAGTGGTGGAGGCGG	KELEEKVMELHKSYRSMTPAQADLEFLENAKKLSMYGVDLHKAK	44
CCCAGCCGGCCATGGCCAAAAAGCTGAGCATGTATGGCGTGGATCTGCATAAAGCCAAAGATCTGGAAGGCGTGGATATTATCCTGGGCGTGTGCAGCTCTGGCCTGTTGGTGTATAAAGATAAACTGCGCATTAACCGCTTTCCGTGGGCTAGCAGTGGTGGAGGCGG	KKLSMYGVDLHKAKDLEGVDIILGVCSSGLLVYKDKLRINRFPW	44
CCCAGCCGGCCATGGCCCTGGTGTATAAAGATAAACTGCGCATTAACCGCTTTCCGTGGCCAAAAGTGCTGAAAATTAGCTATAAACGCAGCTCTTTTTTCATTAAAATTCGCCCAGGCGAACAGGAACAGTATGAAAGCACCATTGGCGCTAGCAGTGGTGGAGGCGG	LVYKDKLRINRFPWPKVLKISYKRSSFFIKIRPGEQEQYESTIG	44
CCCAGCCGGCCATGGCCATTCGCCCAGGCGAACAGGAACAGTATGAAAGCACCATTGGCTTTAAACTGCCAAGCTATCGCGCCGCGAAAAAGCTGTGGAAAGTGTGCGTGGAACATCACACCTTTTTCCGCCTGACCAGCACCGATACCGCTAGCAGTGGTGGAGGCGG	IRPGEQEQYESTIGFKLPSYRAAKKLWKVCVEHHTFFRLTSTDT	44
CCCAGCCGGCCATGGCCGTGGAACATCACACCTTTTTCCGCCTGACCAGCACCGATACCATTCCAAAAAGCAAATTTCTGGCCCTGGGCAGCAAATTTCGCTATAGCGGCCGCACCCAGGCCCAGACCCGCCAGGCCAGCGCCCTGATTGCTAGCAGTGGTGGAGGCGG	VEHHTFFRLTSTDTIPKSKFLALGSKFRYSGRTQAQTRQASALI	44
CCCAGCCGGCCATGGCCGGCCGCACCCAGGCCCAGACCCGCCAGGCCAGCGCCCTGATTGATCGCCCAGCCCCACATTTTGAACGCACCGCCAGCAAACGCGCCAGCCGCAGCCTGGATGGCGCCGCGGCCGTGGATAGCGCGGATCGCGCTAGCAGTGGTGGAGGCGG	GRTQAQTRQASALIDRPAPHFERTASKRASRSLDGAAAVDSADR	44
CCCAGCCGGCCATGGCCCGCAGCCTGGATGGCGCCGCGGCCGTGGATAGCGCGGATCGCAGCCCACGCCCAACCAGCGCCCCAGCCATTACCCAGGGCCAGGTGGCCGAAGGCGGTGTGCTGGATGCCAGCGCCAAAAAGACCGTGGTTGCTAGCAGTGGTGGAGGCGG	RSLDGAAAVDSADRSPRPTSAPAITQGQVAEGGVLDASAKKTVV	44
CCCAGCCGGCCATGGCCGAAGGCGGTGTGCTGGATGCCAGCGCCAAAAAGACCGTGGTTCCAAAAGCCCAGAAAGAAACCGTGAAAGCCGAAGTGAAAAAGGAAGATGAACCACCGGAACAGGCCGAACCAGAACCAACCGAAGCCTGGGCTAGCAGTGGTGGAGGCGG	EGGVLDASAKKTVVPKAQKETVKAEVKKEDEPPEQAEPEPTEAW	44
CCCAGCCGGCCATGGCCGAACCACCGGAACAGGCCGAACCAGAACCAACCGAAGCCTGGAAAGTGGAAAAAACCCATATTGAAGTGACCGTGCCAACCAGCAACGGCGATCAGACCCAGAAACTGGCCGAAAAAACCGAAGATCTGATTGCTAGCAGTGGTGGAGGCGG	EPPEQAEPEPTEAWKVEKTHIEVTVPTSNGDQTQKLAEKTEDLI	44
CCCAGCCGGCCATGGCCGATCAGACCCAGAAACTGGCCGAAAAAACCGAAGATCTGATTCGCATGCGCAAAAAGAAACGCGAACGCCTGGATGGCGAAAACATTTATATTCGCCATAGCAACCTGATGCTGGAAGATCTGGATAAAAGCGCTAGCAGTGGTGGAGGCGG	DQTQKLAEKTEDLIRMRKKKRERLDGENIYIRHSNLMLEDLDKS	44
CCCAGCCGGCCATGGCCATTCGCCATAGCAACCTGATGCTGGAAGATCTGGATAAAAGCCAGGAAGAGATTAAAAAGCATCACGCCAGCATTAGCGAACTGAAAAAGAACTTTATGGAAAGCGTGCCAGAACCACGCCCAAGCGAATGGGCTAGCAGTGGTGGAGGCGG	IRHSNLMLEDLDKSQEEIKKHHASISELKKNFMESVPEPRPSEW	44
CCCAGCCGGCCATGGCCAACTTTATGGAAAGCGTGCCAGAACCACGCCCAAGCGAATGGGATAAACGCCTGAGCACCCATAGCCCATTTCGCACCCTGAACATTAACGGCCAGATTCCAACCGGCGAAGGCCCACCGCTGGTGAAAACCGCTAGCAGTGGTGGAGGCGG	NFMESVPEPRPSEWDKRLSTHSPFRTLNINGQIPTGEGPPLVKT	44
CCCAGCCGGCCATGGCCGGCCAGATTCCAACCGGCGAAGGCCCACCGCTGGTGAAAACCCAGACCGTGACCATTAGCGATAACGCCAACGCCGTGAAAAGCGAAATTCCAACCAAAGATGTGCCAATTGTGCATACCGAAACCAAAACCGCTAGCAGTGGTGGAGGCGG	GQIPTGEGPPLVKTQTVTISDNANAVKSEIPTKDVPIVHTETKT	44
CCCAGCCGGCCATGGCCCCAACCAAAGATGTGCCAATTGTGCATACCGAAACCAAAACCATTACCTATGAAGCCGCGCAGACCGATGACAACAGCGGCGATCTGGATCCAGGCGTGCTGTTGACCGCCCAGACCATTACCAGCGAAACCGCTAGCAGTGGTGGAGGCGG	PTKDVPIVHTETKTITYEAAQTDDNSGDLDPGVLLTAQTITSET	44
CCCAGCCGGCCATGGCCCCAGGCGTGCTGTTGACCGCCCAGACCATTACCAGCGAAACCCCAAGCTCTACCACGACCACGCAGATTACCAAAACCGTGAAAGGCGGTATTAGCGAAACCCGCATTGAAAAACGCATTGTGATTACCGGCGCTAGCAGTGGTGGAGGCGG	PGVLLTAQTITSETPSSTTTTQITKTVKGGISETRIEKRIVITG	44
CCCAGCCGGCCATGGCCATTAGCGAAACCCGCATTGAAAAACGCATTGTGATTACCGGCGATGCCGATATTGATCATGATCAGGTGCTGGTGCAGGCCATTAAAGAAGCCAAAGAACAGCATCCAGATATGAGCGTGACCAAAGTGGTTGCTAGCAGTGGTGGAGGCGG	ISETRIEKRIVITGDADIDHDQVLVQAIKEAKEQHPDMSVTKVV	44
CCCAGCCGGCCATGGCCGTGATTACCGGCGATGCCGATATTGATCATGATCAGGTGCTGGTGCAGGCCATTAAAGAAGCCAAAGAACAGCATCCAGATATGAGCGTGACCAAAGTGGTTGTGCATCAGGAAACCGAAATTGCCGATGAAGCTAGCAGTGGTGGAGGCGG	VITGDADIDHDQVLVQAIKEAKEQHPDMSVTKVVVHQETEIADE	44
CCCAGCCGGCCATGGCCATGAGCAAAAGCGAAAGCCCAAAAGAACCAGAACAGCTGCGCAAACTGTTTATTGGCGGTCTGAGCTTTGAAACCACGGATGAAAGCCTGCGCAGCCATTTTGAACAGTGGGGCACCCTGACCGATTGCGTGGCTAGCAGTGGTGGAGGCGG	MSKSESPKEPEQLRKLFIGGLSFETTDESLRSHFEQWGTLTDCV	44
CCCAGCCGGCCATGGCCCGCAGCCATTTTGAACAGTGGGGCACCCTGACCGATTGCGTGGTTATGCGCGATCCAAACACCAAACGCAGCCGCGGCTTTGGCTTTGTGACCTATGCCACCGTGGAAGAGGTGGATGCCGCGATGAACGCCGCTAGCAGTGGTGGAGGCGG	RSHFEQWGTLTDCVVMRDPNTKRSRGFGFVTYATVEEVDAAMNA	44
CCCAGCCGGCCATGGCCACCTATGCCACCGTGGAAGAGGTGGATGCCGCGATGAACGCCCGCCCACATAAAGTGGATGGCCGCGTGGTTGAACCAAAACGCGCCGTGAGCCGCGAAGATAGCCAGCGCCCAGGCGCCCATCTGACCGTGGCTAGCAGTGGTGGAGGCGG	TYATVEEVDAAMNARPHKVDGRVVEPKRAVSREDSQRPGAHLTV	44
CCCAGCCGGCCATGGCCAGCCGCGAAGATAGCCAGCGCCCAGGCGCCCATCTGACCGTGAAAAAGATTTTTGTGGGCGGTATTAAAGAAGATACCGAAGAGCATCACCTGCGCGATTATTTTGAACAGTATGGCAAAATTGAAGTGATTGCTAGCAGTGGTGGAGGCGG	SREDSQRPGAHLTVKKIFVGGIKEDTEEHHLRDYFEQYGKIEVI	44
CCCAGCCGGCCATGGCCCTGCGCGATTATTTTGAACAGTATGGCAAAATTGAAGTGATTGAAATTATGACGGATCGCGGCAGCGGCAAAAAGCGCGGCTTTGCCTTTGTGACCTTTGATGACCATGATAGCGTGGATAAAATTGTGATTGCTAGCAGTGGTGGAGGCGG	LRDYFEQYGKIEVIEIMTDRGSGKKRGFAFVTFDDHDSVDKIVI	44
CCCAGCCGGCCATGGCCGTGACCTTTGATGACCATGATAGCGTGGATAAAATTGTGATTCAGAAATATCATACCGTGAACGGCCATAACTGCGAAGTGCGCAAAGCCCTGAGCAAACAGGAAATGGCCAGCGCCAGCTCTAGCCAGCGCGCTAGCAGTGGTGGAGGCGG	VTFDDHDSVDKIVIQKYHTVNGHNCEVRKALSKQEMASASSSQR	44
CCCAGCCGGCCATGGCCCTGAGCAAACAGGAAATGGCCAGCGCCAGCTCTAGCCAGCGCGGCCGCAGCGGCAGCGGCAACTTTGGCGGTGGCCGCGGCGGTGGCTTTGGCGGTAACGATAACTTTGGCCGCGGCGGTAACTTTAGCGGCGCTAGCAGTGGTGGAGGCGG	LSKQEMASASSSQRGRSGSGNFGGGRGGGFGGNDNFGRGGNFSG	44
CCCAGCCGGCCATGGCCGGCGGTAACGATAACTTTGGCCGCGGCGGTAACTTTAGCGGCCGCGGCGGTTTTGGCGGTAGCCGCGGCGGTGGCGGTTATGGCGGTAGCGGCGATGGCTATAACGGCTTTGGCAACGATGGCGGTTATGGCGCTAGCAGTGGTGGAGGCGG	GGNDNFGRGGNFSGRGGFGGSRGGGGYGGSGDGYNGFGNDGGYG	44
CCCAGCCGGCCATGGCCGGCGATGGCTATAACGGCTTTGGCAACGATGGCGGTTATGGCGGTGGCGGTCCAGGCTATAGCGGCGGTAGCCGCGGCTATGGCAGCGGCGGTCAGGGCTATGGCAACCAGGGCAGCGGCTATGGCGGTAGCGCTAGCAGTGGTGGAGGCGG	GDGYNGFGNDGGYGGGGPGYSGGSRGYGSGGQGYGNQGSGYGGS	44
CCCAGCCGGCCATGGCCGGCCAGGGCTATGGCAACCAGGGCAGCGGCTATGGCGGTAGCGGCAGCTATGATAGCTATAACAATGGCGGTGGCGGTGGCTTTGGCGGTGGCAGCGGCAGCAACTTTGGCGGTGGCGGTAGCTATAACGATGCTAGCAGTGGTGGAGGCGG	GQGYGNQGSGYGGSGSYDSYNNGGGGGFGGGSGSNFGGGGSYND	44
CCCAGCCGGCCATGGCCGGCAGCGGCAGCAACTTTGGCGGTGGCGGTAGCTATAACGATTTTGGCAACTATAACAATCAGAGCTCTAACTTTGGCCCAATGAAAGGCGGTAACTTTGGCGGTCGCAGCTCTGGCCCATATGGCGGTGGCGCTAGCAGTGGTGGAGGCGG	GSGSNFGGGGSYNDFGNYNNQSSNFGPMKGGNFGGRSSGPYGGG	44
CCCAGCCGGCCATGGCCAAAGGCGGTAACTTTGGCGGTCGCAGCTCTGGCCCATATGGCGGTGGCGGTCAGTATTTTGCCAAACCACGCAACCAGGGCGGTTATGGCGGTAGCTCTAGCTCTAGCTCTTATGGCAGCGGCCGCCGGTTTGCTAGCAGTGGTGGAGGCGG	KGGNFGGRSSGPYGGGGQYFAKPRNQGGYGGSSSSSSYGSGRRF	44
CCCAGCCGGCCATGGCCATGAAATATACCAGCTATATTCTGGCCTTTCAGCTGTGCATTGTGCTGGGCAGCCTGGGCTGCTATTGCCAGGATCCATATGTGAAAGAAGCCGAAAACCTGAAAAAGTATTTTAACGCCGGCCATAGCGATGCTAGCAGTGGTGGAGGCGG	MKYTSYILAFQLCIVLGSLGCYCQDPYVKEAENLKKYFNAGHSD	44
CCCAGCCGGCCATGGCCGCCGAAAACCTGAAAAAGTATTTTAACGCCGGCCATAGCGATGTGGCCGATAACGGCACCCTGTTTCTGGGCATTCTGAAAAACTGGAAAGAAGAGTCTGATCGCAAAATTATGCAGAGCCAGATTGTGAGCGCTAGCAGTGGTGGAGGCGG	AENLKKYFNAGHSDVADNGTLFLGILKNWKEESDRKIMQSQIVS	44
CCCAGCCGGCCATGGCCGAAGAGTCTGATCGCAAAATTATGCAGAGCCAGATTGTGAGCTTTTATTTTAAACTGTTTAAAAACTTTAAAGATGACCAGAGCATTCAGAAAAGCGTGGAAACCATTAAAGAAGATATGAACGTGAAATTTGCTAGCAGTGGTGGAGGCGG	EESDRKIMQSQIVSFYFKLFKNFKDDQSIQKSVETIKEDMNVKF	44
CCCAGCCGGCCATGGCCAAAAGCGTGGAAACCATTAAAGAAGATATGAACGTGAAATTTTTCAACAGCAACAAAAAGAAACGCGATGACTTTGAAAAACTGACCAACTATAGCGTGACCGATCTGAACGTGCAGCGCAAAGCCATTCATGCTAGCAGTGGTGGAGGCGG	KSVETIKEDMNVKFFNSNKKKRDDFEKLTNYSVTDLNVQRKAIH	44
CCCAGCCGGCCATGGCCTATAGCGTGACCGATCTGAACGTGCAGCGCAAAGCCATTCATGAACTGATTCAGGTGATGGCCGAACTGAGCCCAGCCGCGAAAACCGGCAAACGCAAACGCAGCCAGATGCTGTTTCGCGGCCGCCGGGCCGCTAGCAGTGGTGGAGGCGG	YSVTDLNVQRKAIHELIQVMAELSPAAKTGKRKRSQMLFRGRRA	44
CCCAGCCGGCCATGGCCGTGACCGATCTGAACGTGCAGCGCAAAGCCATTCATGAACTGATTCAGGTGATGGCCGAACTGAGCCCAGCCGCGAAAACCGGCAAACGCAAACGCAGCCAGATGCTGTTTCGCGGCCGCCGGGCCAGCCAGGCTAGCAGTGGTGGAGGCGG	VTDLNVQRKAIHELIQVMAELSPAAKTGKRKRSQMLFRGRRASQ	44
CCCAGCCGGCCATGGCCGCCGCGTGCGGCCTGGTGGCCAGCAACCTGAACCTGAAACCAGGCGAATGCCTGCGCGTGCGCGGCGAAGTGGCCCCAGATGCCAAAAGCTTTGTGCTGAACCTGGGCAAAGATAGCAACAATCTGTGCCTGGCTAGCAGTGGTGGAGGCGG	AACGLVASNLNLKPGECLRVRGEVAPDAKSFVLNLGKDSNNLCL	43
CCCAGCCGGCCATGGCCTTTGTGCTGAACCTGGGCAAAGATAGCAACAATCTGTGCCTGCATTTTAACCCACGCTTTAACGCGCATGGCGATGCCAACACCATTGTGTGCAACAGCAAAGATGGCGGTGCCTGGGGCACCGAACAGCGCGCTAGCAGTGGTGGAGGCGG	FVLNLGKDSNNLCLHFNPRFNAHGDANTIVCNSKDGGAWGTEQR	44
CCCAGCCGGCCATGGCCTGCAACAGCAAAGATGGCGGTGCCTGGGGCACCGAACAGCGCGAAGCCGTGTTTCCATTTCAGCCAGGCAGCGTGGCCGAAGTGTGCATTACCTTTGATCAGGCCAACCTGACCGTGAAACTGCCAGATGGCGCTAGCAGTGGTGGAGGCGG	CNSKDGGAWGTEQREAVFPFQPGSVAEVCITFDQANLTVKLPDG	44
CCCAGCCGGCCATGGCCACCTTTGATCAGGCCAACCTGACCGTGAAACTGCCAGATGGCTATGAATTTAAATTTCCAAACCGCCTGAACCTGGAAGCCATTAACTATATGGCCGCGGATGGCGATTTTAAAATTAAATGCGTGGCCTTTGCTAGCAGTGGTGGAGGCGG	TFDQANLTVKLPDGYEFKFPNRLNLEAINYMAADGDFKIKCVAF	44
CCCAGCCGGCCATGGCCTTTGATCAGGCCAACCTGACCGTGAAACTGCCAGATGGCTATGAATTTAAATTTCCAAACCGCCTGAACCTGGAAGCCATTAACTATATGGCCGCGGATGGCGATTTTAAAATTAAATGCGTGGCCTTTGATGCTAGCAGTGGTGGAGGCGG	FDQANLTVKLPDGYEFKFPNRLNLEAINYMAADGDFKIKCVAFD	44
CCCAGCCGGCCATGGCCGCCGATCATACCGAAGGCAGCCCAGCCGAAGAGCCACCGGCCCATGCCCCAAGCCCAGGCAAATTTGGCGAACGCCCACCGCCAAAACGCCTGACCCGCGAAGCCATGCGCAACTATCTGAAAGAACGCGGCGCTAGCAGTGGTGGAGGCGG	ADHTEGSPAEEPPAHAPSPGKFGERPPPKRLTREAMRNYLKERG	43
CCCAGCCGGCCATGGCCCTGACCCGCGAAGCCATGCGCAACTATCTGAAAGAACGCGGCGATCAGACCGTGCTGATTCTGCATGCCAAAGTGGCCCAGAAAAGCTATGGCAACGAAAAACGCTTTTTCTGCCCACCGCCATGCGTGTATGCTAGCAGTGGTGGAGGCGG	LTREAMRNYLKERGDQTVLILHAKVAQKSYGNEKRFFCPPPCVY	44
CCCAGCCGGCCATGGCCGGCAACGAAAAACGCTTTTTCTGCCCACCGCCATGCGTGTATCTGATGGGCAGCGGCTGGAAAAAGAAAAAGGAACAGATGGAACGCGATGGCTGCAGCGAACAGGAAAGCCAGCCATGCGCCTTTATTGGCGCTAGCAGTGGTGGAGGCGG	GNEKRFFCPPPCVYLMGSGWKKKKEQMERDGCSEQESQPCAFIG	44
CCCAGCCGGCCATGGCCGGCTGCAGCGAACAGGAAAGCCAGCCATGCGCCTTTATTGGCATTGGCAACAGCGATCAGGAAATGCAGCAACTGAACCTGGAAGGCAAAAACTATTGCACCGCCAAAACCCTGTATATTAGCGATAGCGATGCTAGCAGTGGTGGAGGCGG	GCSEQESQPCAFIGIGNSDQEMQQLNLEGKNYCTAKTLYISDSD	44
CCCAGCCGGCCATGGCCAACTATTGCACCGCCAAAACCCTGTATATTAGCGATAGCGATAAACGCAAACATTTTATGCTGAGCGTGAAAATGTTTTATGGCAACAGCGATGACATTGGCGTGTTTCTGAGCAAACGCATTAAAGTGATTGCTAGCAGTGGTGGAGGCGG	NYCTAKTLYISDSDKRKHFMLSVKMFYGNSDDIGVFLSKRIKVI	44
CCCAGCCGGCCATGGCCGATGACATTGGCGTGTTTCTGAGCAAACGCATTAAAGTGATTAGCAAACCAAGCAAAAAGAAACAGAGCCTGAAAAACGCCGATCTGTGCATTGCCAGCGGCACCAAAGTGGCCCTGTTTAACCGCCTGCGCGCTAGCAGTGGTGGAGGCGG	DDIGVFLSKRIKVISKPSKKKQSLKNADLCIASGTKVALFNRLR	44
CCCAGCCGGCCATGGCCATTGCCAGCGGCACCAAAGTGGCCCTGTTTAACCGCCTGCGCAGCCAGACCGTGAGCACCCGCTATCTGCATGTGGAAGGCGGTAACTTTCATGCCAGCTCTCAGCAATGGGGCGCCTTTTTCATTCATCTGGCTAGCAGTGGTGGAGGCGG	IASGTKVALFNRLRSQTVSTRYLHVEGGNFHASSQQWGAFFIHL	44
CCCAGCCGGCCATGGCCCATGCCAGCTCTCAGCAATGGGGCGCCTTTTTCATTCATCTGTTGGATGACGATGAAAGCGAAGGCGAAGAGTTTACCGTGCGCGATGGCTATATTCATTATGGCCAGACCGTGAAACTGGTGTGCAGCGTGGCTAGCAGTGGTGGAGGCGG	HASSQQWGAFFIHLLDDDESEGEEFTVRDGYIHYGQTVKLVCSV	44
CCCAGCCGGCCATGGCCTATATTCATTATGGCCAGACCGTGAAACTGGTGTGCAGCGTGACCGGCATGGCCCTGCCACGCCTGATTATCCGCAAAGTGGATAAACAGACCGCCCTGTTGGATGCCGATGACCCAGTGAGCCAGCTGCATGCTAGCAGTGGTGGAGGCGG	YIHYGQTVKLVCSVTGMALPRLIIRKVDKQTALLDADDPVSQLH	44
CCCAGCCGGCCATGGCCACCGCCCTGTTGGATGCCGATGACCCAGTGAGCCAGCTGCATAAATGCGCCTTTTATCTGAAAGATACCGAACGCATGTATCTGTGCCTGAGCCAGGAACGCATTATCCAGTTTCAGGCCACCCCATGCCCAGCTAGCAGTGGTGGAGGCGG	TALLDADDPVSQLHKCAFYLKDTERMYLCLSQERIIQFQATPCP	44
CCCAGCCGGCCATGGCCAGCCAGGAACGCATTATCCAGTTTCAGGCCACCCCATGCCCAAAAGAACCAAACAAAGAAATGATTAACGATGGCGCCAGCTGGACCATTATCAGCACCGATAAAGCCGAATATACCTTTTATGAAGGCATGGCTAGCAGTGGTGGAGGCGG	SQERIIQFQATPCPKEPNKEMINDGASWTIISTDKAEYTFYEGM	44
CCCAGCCGGCCATGGCCATTAGCACCGATAAAGCCGAATATACCTTTTATGAAGGCATGGGCCCAGTGCTGGCCCCAGTGACCCCAGTGCCAGTGGTTGAAAGCCTGCAGCTGAACGGCGGTGGCGATGTGGCCATGCTGGAACTGACCGCTAGCAGTGGTGGAGGCGG	ISTDKAEYTFYEGMGPVLAPVTPVPVVESLQLNGGGDVAMLELT	44
CCCAGCCGGCCATGGCCCAGCTGAACGGCGGTGGCGATGTGGCCATGCTGGAACTGACCGGCCAGAACTTTACCCCAAACCTGCGCGTGTGGTTTGGCGATGTGGAAGCCGAAACCATGTATCGCTGCGGCGAAAGCATGCTGTGCGTGGCTAGCAGTGGTGGAGGCGG	QLNGGGDVAMLELTGQNFTPNLRVWFGDVEAETMYRCGESMLCV	44
CCCAGCCGGCCATGGCCGCCGAAACCATGTATCGCTGCGGCGAAAGCATGCTGTGCGTGGTTCCAGATATTAGCGCCTTTCGCGAAGGCTGGCGCTGGGTGCGCCAGCCAGTGCAGGTGCCAGTGACCCTGGTGCGCAACGATGGCATTGCTAGCAGTGGTGGAGGCGG	AETMYRCGESMLCVVPDISAFREGWRWVRQPVQVPVTLVRNDGI	44
CCCAGCCGGCCATGGCCCCAGTGCAGGTGCCAGTGACCCTGGTGCGCAACGATGGCATTATCTATAGCACCAGCCTGACCTTTACCTATACCCCAGAACCAGGCCCACGCCCACATTGCAGCGCCGCGGGCGCCATTCTGCGCGCCAACGCTAGCAGTGGTGGAGGCGG	PVQVPVTLVRNDGIIYSTSLTFTYTPEPGPRPHCSAAGAILRAN	44
CCCAGCCGGCCATGGCCCGCCCACATTGCAGCGCCGCGGGCGCCATTCTGCGCGCCAACAGCTCTCAGGTGCCACCGAACGAAAGCAACACCAACAGCGAAGGCAGCTATACCAACGCCAGCACCAACAGCACCAGCGTGACCAGCTCTGCTAGCAGTGGTGGAGGCGG	RPHCSAAGAILRANSSQVPPNESNTNSEGSYTNASTNSTSVTSS	44
CCCAGCCGGCCATGGCCGCCGGCGCCATTCTGCGCGCCAACAGCTCTCAGGTGCCACCGAACGAAAGCAACACCAACAGCGAAGGCAGCTATACCAACGCCAGCACCAACAGCACCAGCGTGACCAGCTCTACCGCCACCGTGGTTAGCGCTAGCAGTGGTGGAGGCGG	AGAILRANSSQVPPNESNTNSEGSYTNASTNSTSVTSSTATVVS	44
CCCAGCCGGCCATGGCCATGAGCCTGAAACTGCAGGCCAGCAACGTGACCAACAAAAACGATCCAAAAAGCATTAACAGCCGCGTGTTTATTGGCAACCTGAACACCGCCCTGGTGAAAAAGAGCGATGTGGAAACCATTTTTAGCAAAGCTAGCAGTGGTGGAGGCGG	MSLKLQASNVTNKNDPKSINSRVFIGNLNTALVKKSDVETIFSK	44
CCCAGCCGGCCATGGCCGCCCTGGTGAAAAAGAGCGATGTGGAAACCATTTTTAGCAAATATGGCCGCGTGGCCGGCTGCAGCGTGCATAAAGGCTATGCCTTTGTGCAGTATAGCAACGAACGCCATGCCCGCGCCGCGGTGCTGGGCGCTAGCAGTGGTGGAGGCGG	ALVKKSDVETIFSKYGRVAGCSVHKGYAFVQYSNERHARAAVLG	44
CCCAGCCGGCCATGGCCCAGTATAGCAACGAACGCCATGCCCGCGCCGCGGTGCTGGGCGAAAACGGCCGCGTGCTGGCCGGCCAGACCCTGGATATTAACATGGCCGGCGAACCAAAACCAGATCGCCCAAAAGGCCTGAAACGCGCCGCTAGCAGTGGTGGAGGCGG	QYSNERHARAAVLGENGRVLAGQTLDINMAGEPKPDRPKGLKRA	44
CCCAGCCGGCCATGGCCGGCGAACCAAAACCAGATCGCCCAAAAGGCCTGAAACGCGCCGCGAGCGCCATTTATAGCGGCTATATTTTTGATTATGATTATTACCGCGATGACTTTTATGATCGCCTGTTTGATTATCGCGGCCGCCTGGCTAGCAGTGGTGGAGGCGG	GEPKPDRPKGLKRAASAIYSGYIFDYDYYRDDFYDRLFDYRGRL	44
CCCAGCCGGCCATGGCCGATGACTTTTATGATCGCCTGTTTGATTATCGCGGCCGCCTGAGCCCAGTGCCAGTGCCACGCGCCGTGCCAGTGAAACGCCCACGCGTGACCGTGCCACTGGTGCGCCGGGTGAAAACCAACGTGCCAGTGGCTAGCAGTGGTGGAGGCGG	DDFYDRLFDYRGRLSPVPVPRAVPVKRPRVTVPLVRRVKTNVPV	44
CCCAGCCGGCCATGGCCACCGTGCCACTGGTGCGCCGGGTGAAAACCAACGTGCCAGTGAAACTGTTTGCCCGCAGCACCGCCGTGACCACGAGCTCTGCCAAAATTAAACTGAAAAGCTCTGAACTGCAGGCCATTAAAACCGAACTGGCTAGCAGTGGTGGAGGCGG	TVPLVRRVKTNVPVKLFARSTAVTTSSAKIKLKSSELQAIKTEL	44
CCCAGCCGGCCATGGCCAAACTGAAAAGCTCTGAACTGCAGGCCATTAAAACCGAACTGACCCAGATTAAAAGCAACATTGATGCCCTGTTGAGCCGCCTGGAACAGATTGCCGCGGAACAGAAAGCCAACCCAGATGGCAAAAAGAAAGCTAGCAGTGGTGGAGGCGG	KLKSSELQAIKTELTQIKSNIDALLSRLEQIAAEQKANPDGKKK	44
CCCAGCCGGCCATGGCCATTGCCGCGGAACAGAAAGCCAACCCAGATGGCAAAAAGAAAGGCGATGGCGGTGGCGCCGGCGGTGGCGGTGGCGGTGGCGGTAGCGGCGGTGGCGGTAGCGGCGGTGGCGGTGGCGGTGGCAGCTCTCGCGCTAGCAGTGGTGGAGGCGG	IAAEQKANPDGKKKGDGGGAGGGGGGGGSGGGGSGGGGGGGSSR	44
CCCAGCCGGCCATGGCCGGCGGTGGCAGCGGCGGTGGCGGTGGCGGTGGCAGCTCTCGCCCACCGGCCCCACAGGAAAACACCACGAGCGAAGCCGGCCTGCCACAGGGCGAAGCCCGCACCCGCGATGACGGCGATGAAGAGGGCCTGGCTAGCAGTGGTGGAGGCGG	GGGSGGGGGGGSSRPPAPQENTTSEAGLPQGEARTRDDGDEEGL	44
CCCAGCCGGCCATGGCCACCAGCGAAGCCGGCCTGCCACAGGGCGAAGCCCGCACCCGCGATGACGGCGATGAAGAGGGCCTGTTGACCCATAGCGAAGAGGAACTGGAACATAGCCAGGATACCGATGCCGATGACGGCGCCCTGCAGGCTAGCAGTGGTGGAGGCGG	TSEAGLPQGEARTRDDGDEEGLLTHSEEELEHSQDTDADDGALQ	44
CCCAGCCGGCCATGGCCGCCGCGGCCGCGGAAGAGGAAGATGGCGGTCCAGAAGGCCCAAACCGCGAACGCGGCGGTGCCGGCGCCACCTTTGAATGCAACATTTGCCTGGAAACCGCCCGCGAAGCCGTGGTTAGCGTGTGCGGCCATGCTAGCAGTGGTGGAGGCGG	AAAAEEEDGGPEGPNRERGGAGATFECNICLETAREAVVSVCGH	43
CCCAGCCGGCCATGGCCCTGGAAACCGCCCGCGAAGCCGTGGTTAGCGTGTGCGGCCATCTGTATTGCTGGCCATGCCTGCATCAGTGGCTGGAAACCCGCCCAGAACGCCAGGAATGCCCAGTGTGCAAAGCCGGCATTAGCCGCGAAGCTAGCAGTGGTGGAGGCGG	LETAREAVVSVCGHLYCWPCLHQWLETRPERQECPVCKAGISRE	44
CCCAGCCGGCCATGGCCCGCCAGGAATGCCCAGTGTGCAAAGCCGGCATTAGCCGCGAAAAAGTGGTTCCACTGTATGGCCGCGGCAGCCAGAAACCACAGGATCCACGCCTGAAAACCCCACCGCGCCCACAGGGCCAGCGCCCAGCCGCTAGCAGTGGTGGAGGCGG	RQECPVCKAGISREKVVPLYGRGSQKPQDPRLKTPPRPQGQRPA	44
CCCAGCCGGCCATGGCCCGCCTGAAAACCCCACCGCGCCCACAGGGCCAGCGCCCAGCCCCAGAAAGCCGCGGCGGTTTTCAGCCATTTGGCGATACCGGCGGTTTTCATTTTAGCTTTGGCGTGGGCGCCTTTCCATTTGGCTTTTTCGCTAGCAGTGGTGGAGGCGG	RLKTPPRPQGQRPAPESRGGFQPFGDTGGFHFSFGVGAFPFGFF	44
CCCAGCCGGCCATGGCCCATTTTAGCTTTGGCGTGGGCGCCTTTCCATTTGGCTTTTTCACCACGGTGTTTAACGCCCATGAACCATTTCGCCGGGGCACCGGCGTGGATCTGGGCCAGGGCCATCCAGCCAGCTCTTGGCAGGATAGCGCTAGCAGTGGTGGAGGCGG	HFSFGVGAFPFGFFTTVFNAHEPFRRGTGVDLGQGHPASSWQDS	44
CCCAGCCGGCCATGGCCGTGTTTAACGCCCATGAACCATTTCGCCGGGGCACCGGCGTGGATCTGGGCCAGGGCCATCCAGCCAGCTCTTGGCAGGATAGCCTGTTTCTGTTTCTGGCCATTTTTTTCTTTTTCTGGCTGTTGAGCATTGCTAGCAGTGGTGGAGGCGG	VFNAHEPFRRGTGVDLGQGHPASSWQDSLFLFLAIFFFFWLLSI	44
CCCAGCCGGCCATGGCCGCCGGCACCGCCACCCGCCGGAAACCACATCTGTTGCTGGTGGCCGCGGTGGCCCTGGTGAGCTCTAGCGCCTGGAGCTCTGCCCTGGGCAGCCAGACCACGTTTGGCCCAGTGTTTGAAGATCAGCCACTGGCTAGCAGTGGTGGAGGCGG	AGTATRRKPHLLLVAAVALVSSSAWSSALGSQTTFGPVFEDQPL	43
CCCAGCCGGCCATGGCCAGCCAGACCACGTTTGGCCCAGTGTTTGAAGATCAGCCACTGAGCGTGCTGTTTCCAGAAGAGAGCACCGAAGAGCAGGTGCTGTTGGCCTGCCGCGCCCGCGCCAGCCCACCGGCCACCTATCGCTGGAAAGCTAGCAGTGGTGGAGGCGG	SQTTFGPVFEDQPLSVLFPEESTEEQVLLACRARASPPATYRWK	44
CCCAGCCGGCCATGGCCTGCCGCGCCCGCGCCAGCCCACCGGCCACCTATCGCTGGAAAATGAACGGCACCGAAATGAAACTGGAACCAGGCAGCCGCCATCAGCTGGTGGGCGGTAACCTGGTGATTATGAACCCAACCAAAGCCCAGGCTAGCAGTGGTGGAGGCGG	CRARASPPATYRWKMNGTEMKLEPGSRHQLVGGNLVIMNPTKAQ	44
CCCAGCCGGCCATGGCCGTGGGCGGTAACCTGGTGATTATGAACCCAACCAAAGCCCAGGATGCCGGCGTGTATCAGTGCCTGGCCAGCAACCCAGTGGGCACCGTGGTTAGCCGCGAAGCCATTCTGCGCTTTGGCTTTCTGCAGGAAGCTAGCAGTGGTGGAGGCGG	VGGNLVIMNPTKAQDAGVYQCLASNPVGTVVSREAILRFGFLQE	44
CCCAGCCGGCCATGGCCGTGAGCCGCGAAGCCATTCTGCGCTTTGGCTTTCTGCAGGAATTTAGCAAAGAAGAGCGCGATCCAGTGAAAGCCCATGAAGGCTGGGGCGTGATGCTGCCATGCAACCCACCGGCCCATTATCCAGGCCTGGCTAGCAGTGGTGGAGGCGG	VSREAILRFGFLQEFSKEERDPVKAHEGWGVMLPCNPPAHYPGL	44
CCCAGCCGGCCATGGCCGTGATGCTGCCATGCAACCCACCGGCCCATTATCCAGGCCTGAGCTATCGCTGGCTGTTGAACGAATTTCCAAACTTTATTCCAACCGATGGCCGCCATTTTGTGAGCCAGACCACGGGCAACCTGTATATTGCTAGCAGTGGTGGAGGCGG	VMLPCNPPAHYPGLSYRWLLNEFPNFIPTDGRHFVSQTTGNLYI	44
CCCAGCCGGCCATGGCCGGCCGCCATTTTGTGAGCCAGACCACGGGCAACCTGTATATTGCCCGCACCAACGCCAGCGATCTGGGCAACTATAGCTGCCTGGCCACCAGCCATATGGATTTTAGCACCAAAAGCGTGTTTAGCAAATTTGCTAGCAGTGGTGGAGGCGG	GRHFVSQTTGNLYIARTNASDLGNYSCLATSHMDFSTKSVFSKF	44
CCCAGCCGGCCATGGCCAGCCATATGGATTTTAGCACCAAAAGCGTGTTTAGCAAATTTGCCCAGCTGAACCTGGCCGCGGAAGATACCCGCCTGTTTGCCCCAAGCATTAAAGCCCGCTTTCCAGCCGAAACCTATGCCCTGGTGGGCGCTAGCAGTGGTGGAGGCGG	SHMDFSTKSVFSKFAQLNLAAEDTRLFAPSIKARFPAETYALVG	44
CCCAGCCGGCCATGGCCATTAAAGCCCGCTTTCCAGCCGAAACCTATGCCCTGGTGGGCCAGCAAGTGACCCTGGAATGCTTTGCCTTTGGCAACCCAGTGCCACGCATTAAATGGCGCAAAGTGGATGGCAGCCTGAGCCCACAGTGGGCTAGCAGTGGTGGAGGCGG	IKARFPAETYALVGQQVTLECFAFGNPVPRIKWRKVDGSLSPQW	44
CCCAGCCGGCCATGGCCATTAAATGGCGCAAAGTGGATGGCAGCCTGAGCCCACAGTGGACCACGGCCGAACCAACCCTGCAGATTCCAAGCGTGAGCTTTGAAGATGAAGGCACCTATGAATGCGAAGCCGAAAACAGCAAAGGCCGCGCTAGCAGTGGTGGAGGCGG	IKWRKVDGSLSPQWTTAEPTLQIPSVSFEDEGTYECEAENSKGR	44
CCCAGCCGGCCATGGCCGAAGGCACCTATGAATGCGAAGCCGAAAACAGCAAAGGCCGCGATACCGTGCAGGGCCGCATTATCGTGCAGGCCCAGCCAGAATGGCTGAAAGTGATTAGCGATACCGAAGCCGATATTGGCAGCAACCTGGCTAGCAGTGGTGGAGGCGG	EGTYECEAENSKGRDTVQGRIIVQAQPEWLKVISDTEADIGSNL	44
CCCAGCCGGCCATGGCCAAAGTGATTAGCGATACCGAAGCCGATATTGGCAGCAACCTGCGCTGGGGCTGCGCCGCGGCCGGCAAACCACGCCCAACCGTGCGCTGGCTGCGCAACGGCGAACCACTGGCCAGCCAGAACCGCGTGGAAGCTAGCAGTGGTGGAGGCGG	KVISDTEADIGSNLRWGCAAAGKPRPTVRWLRNGEPLASQNRVE	44
CCCAGCCGGCCATGGCCCTGCGCAACGGCGAACCACTGGCCAGCCAGAACCGCGTGGAAGTGCTGGCCGGCGATCTGCGCTTTAGCAAACTGAGCCTGGAAGATAGCGGCATGTATCAGTGCGTGGCCGAAAACAAACATGGCACCATTGCTAGCAGTGGTGGAGGCGG	LRNGEPLASQNRVEVLAGDLRFSKLSLEDSGMYQCVAENKHGTI	44
CCCAGCCGGCCATGGCCGGCATGTATCAGTGCGTGGCCGAAAACAAACATGGCACCATTTATGCCAGCGCCGAACTGGCCGTGCAGGCCCTGGCCCCAGATTTTCGCCTGAACCCAGTGCGCCGGCTGATTCCAGCCGCGCGCGGCGGTGCTAGCAGTGGTGGAGGCGG	GMYQCVAENKHGTIYASAELAVQALAPDFRLNPVRRLIPAARGG	44
CCCAGCCGGCCATGGCCCTGAACCCAGTGCGCCGGCTGATTCCAGCCGCGCGCGGCGGTGAAATTCTGATTCCATGCCAGCCACGCGCCGCGCCAAAAGCCGTGGTTCTGTGGAGCAAAGGCACCGAAATTCTGGTGAACAGCTCTCGCGCTAGCAGTGGTGGAGGCGG	LNPVRRLIPAARGGEILIPCQPRAAPKAVVLWSKGTEILVNSSR	44
CCCAGCCGGCCATGGCCCTGTGGAGCAAAGGCACCGAAATTCTGGTGAACAGCTCTCGCGTGACCGTGACCCCAGATGGCACCCTGATTATCCGCAACATTAGCCGCAGCGATGAAGGCAAATATACCTGCTTTGCCGAAAACTTTATGGCTAGCAGTGGTGGAGGCGG	LWSKGTEILVNSSRVTVTPDGTLIIRNISRSDEGKYTCFAENFM	44
CCCAGCCGGCCATGGCCAGCGATGAAGGCAAATATACCTGCTTTGCCGAAAACTTTATGGGCAAAGCCAACAGCACCGGCATTCTGAGCGTGCGCGATGCCACCAAAATTACCCTGGCCCCAAGCTCTGCCGATATTAACCTGGGCGATGCTAGCAGTGGTGGAGGCGG	SDEGKYTCFAENFMGKANSTGILSVRDATKITLAPSSADINLGD	44
CCCAGCCGGCCATGGCCATTACCCTGGCCCCAAGCTCTGCCGATATTAACCTGGGCGATAACCTGACCCTGCAGTGCCATGCCAGCCATGATCCAACGATGGATCTGACCTTTACCTGGACCCTGGATGACTTTCCAATTGATTTTGATGCTAGCAGTGGTGGAGGCGG	ITLAPSSADINLGDNLTLQCHASHDPTMDLTFTWTLDDFPIDFD	44
CCCAGCCGGCCATGGCCACCTTTACCTGGACCCTGGATGACTTTCCAATTGATTTTGATAAACCAGGCGGTCATTATCGCCGGACCAACGTGAAAGAAACCATTGGCGATCTGACCATTCTGAACGCCCAGCTGCGGCATGGCGGTAAAGCTAGCAGTGGTGGAGGCGG	TFTWTLDDFPIDFDKPGGHYRRTNVKETIGDLTILNAQLRHGGK	44
CCCAGCCGGCCATGGCCGATCTGACCATTCTGAACGCCCAGCTGCGGCATGGCGGTAAATATACCTGCATGGCCCAGACCGTGGTTGATAGCGCCAGCAAAGAAGCCACCGTGCTGGTGCGCGGCCCACCGGGCCCACCGGGCGGTGTGGCTAGCAGTGGTGGAGGCGG	DLTILNAQLRHGGKYTCMAQTVVDSASKEATVLVRGPPGPPGGV	44
CCCAGCCGGCCATGGCCACCGTGCTGGTGCGCGGCCCACCGGGCCCACCGGGCGGTGTGGTTGTGCGCGATATTGGCGATACCACGATTCAGCTGAGCTGGAGCCGCGGCTTTGATAACCATAGCCCAATTGCCAAATATACCCTGCAGGCTAGCAGTGGTGGAGGCGG	TVLVRGPPGPPGGVVVRDIGDTTIQLSWSRGFDNHSPIAKYTLQ	44
CCCAGCCGGCCATGGCCGGCTTTGATAACCATAGCCCAATTGCCAAATATACCCTGCAGGCCCGCACCCCACCGGCCGGCAAATGGAAACAGGTGCGCACCAACCCAGCCAACATTGAAGGCAACGCCGAAACCGCCCAGGTGCTGGGCGCTAGCAGTGGTGGAGGCGG	GFDNHSPIAKYTLQARTPPAGKWKQVRTNPANIEGNAETAQVLG	44
CCCAGCCGGCCATGGCCGCCAACATTGAAGGCAACGCCGAAACCGCCCAGGTGCTGGGCCTGACCCCGTGGATGGATTATGAATTTCGCGTGATTGCCAGCAACATTCTGGGCACCGGCGAACCAAGCGGCCCAAGCTCTAAAATTCGCGCTAGCAGTGGTGGAGGCGG	ANIEGNAETAQVLGLTPWMDYEFRVIASNILGTGEPSGPSSKIR	44
CCCAGCCGGCCATGGCCCTGGGCACCGGCGAACCAAGCGGCCCAAGCTCTAAAATTCGCACCCGCGAAGCCGCGCCAAGCGTGGCCCCAAGCGGCCTGAGCGGCGGTGGCGGTGCCCCAGGCGAACTGATTGTGAACTGGACCCCAATGGCTAGCAGTGGTGGAGGCGG	LGTGEPSGPSSKIRTREAAPSVAPSGLSGGGGAPGELIVNWTPM	44
CCCAGCCGGCCATGGCCGGCGGTGCCCCAGGCGAACTGATTGTGAACTGGACCCCAATGAGCCGCGAATATCAGAACGGCGATGGCTTTGGCTATCTGTTGAGCTTTCGCCGGCAGGGCAGCACCCATTGGCAGACCGCCCGCGTGCCAGCTAGCAGTGGTGGAGGCGG	GGAPGELIVNWTPMSREYQNGDGFGYLLSFRRQGSTHWQTARVP	44
CCCAGCCGGCCATGGCCCGCCGGCAGGGCAGCACCCATTGGCAGACCGCCCGCGTGCCAGGCGCCGATGCCCAGTATTTTGTGTATAGCAACGAAAGCGTGCGCCCATATACCCCATTTGAAGTGAAAATTCGCAGCTATAACCGCCGGGCTAGCAGTGGTGGAGGCGG	RRQGSTHWQTARVPGADAQYFVYSNESVRPYTPFEVKIRSYNRR	44
CCCAGCCGGCCATGGCCTATACCCCATTTGAAGTGAAAATTCGCAGCTATAACCGCCGGGGCGATGGCCCAGAAAGCCTGACCGCCCTGGTGTATAGCGCCGAAGAGGAACCACGCGTGGCCCCAACCAAAGTGTGGGCCAAAGGCGTGGCTAGCAGTGGTGGAGGCGG	YTPFEVKIRSYNRRGDGPESLTALVYSAEEEPRVAPTKVWAKGV	44
CCCAGCCGGCCATGGCCGAACCACGCGTGGCCCCAACCAAAGTGTGGGCCAAAGGCGTGAGCTCTAGCGAAATGAACGTGACCTGGGAACCAGTGCAGCAAGATATGAACGGCATTCTGTTGGGCTATGAAATTCGCTATTGGAAAGCCGCTAGCAGTGGTGGAGGCGG	EPRVAPTKVWAKGVSSSEMNVTWEPVQQDMNGILLGYEIRYWKA	44
CCCAGCCGGCCATGGCCAACGGCATTCTGTTGGGCTATGAAATTCGCTATTGGAAAGCCGGCGATAAAGAAGCCGCGGCGGATCGCGTGCGCACCGCCGGCCTGGATACCAGCGCCCGCGTGAGCGGCCTGCATCCAAACACCAAATATGCTAGCAGTGGTGGAGGCGG	NGILLGYEIRYWKAGDKEAAADRVRTAGLDTSARVSGLHPNTKY	44
CCCAGCCGGCCATGGCCACCAGCGCCCGCGTGAGCGGCCTGCATCCAAACACCAAATATCATGTGACCGTGCGCGCCTATAACCGCGCCGGCACCGGCCCAGCCAGCCCAAGCGCCAACGCCACCACGATGAAACCACCGCCACGCCGGGCTAGCAGTGGTGGAGGCGG	TSARVSGLHPNTKYHVTVRAYNRAGTGPASPSANATTMKPPPRR	44
CCCAGCCGGCCATGGCCCCAAGCGCCAACGCCACCACGATGAAACCACCGCCACGCCGGCCACCGGGCAACATTAGCTGGACCTTTAGCTCTAGCTCTCTGAGCATTAAATGGGATCCAGTGGTTCCATTTCGCAACGAAAGCGCCGTGGCTAGCAGTGGTGGAGGCGG	PSANATTMKPPPRRPPGNISWTFSSSSLSIKWDPVVPFRNESAV	44
CCCAGCCGGCCATGGCCAAATGGGATCCAGTGGTTCCATTTCGCAACGAAAGCGCCGTGACCGGCTATAAAATGCTGTATCAGAACGATCTGCATCTGACCCCAACCCTGCATCTGACCGGCAAAAACTGGATTGAAATTCCAGTGCCAGCTAGCAGTGGTGGAGGCGG	KWDPVVPFRNESAVTGYKMLYQNDLHLTPTLHLTGKNWIEIPVP	44
CCCAGCCGGCCATGGCCCTGCATCTGACCGGCAAAAACTGGATTGAAATTCCAGTGCCAGAAGATATTGGCCATGCCCTGGTGCAGATTCGCACCACGGGCCCAGGCGGTGATGGCATTCCAGCCGAAGTGCATATTGTGCGCAACGGCGCTAGCAGTGGTGGAGGCGG	LHLTGKNWIEIPVPEDIGHALVQIRTTGPGGDGIPAEVHIVRNG	44
CCCAGCCGGCCATGGCCGGCGATGGCATTCCAGCCGAAGTGCATATTGTGCGCAACGGCGGCACCAGCATGATGGTGGAAAACATGGCCGTGCGCCCAGCCCCACATCCAGGCACCGTGATTAGCCATAGCGTGGCCATGCTGATTCTGGCTAGCAGTGGTGGAGGCGG	GDGIPAEVHIVRNGGTSMMVENMAVRPAPHPGTVISHSVAMLIL	44
CCCAGCCGGCCATGGCCGAAGTGCATATTGTGCGCAACGGCGGCACCAGCATGATGGTGGAAAACATGGCCGTGCGCCCAGCCCCACATCCAGGCACCGTGATTAGCCATAGCGTGGCCATGCTGATTCTGATTGGCAGCCTGGAACTGGCTAGCAGTGGTGGAGGCGG	EVHIVRNGGTSMMVENMAVRPAPHPGTVISHSVAMLILIGSLEL	44
CCCAGCCGGCCATGGCCATGAGCCCAACCATTAGCCATAAAGATAGCTCTCGCCAGCGCCGGCCAGGCAACTTTAGCCATAGCCTGGATATGAAAAGCGGCCCACTGCCACCGGGCGGTTGGGATGACAGCCATCTGGATAGCGCCGGCGCTAGCAGTGGTGGAGGCGG	MSPTISHKDSSRQRRPGNFSHSLDMKSGPLPPGGWDDSHLDSAG	44
CCCAGCCGGCCATGGCCCCACCGGGCGGTTGGGATGACAGCCATCTGGATAGCGCCGGCCGCGAAGGTGATCGCGAAGCCCTGTTGGGCGATACCGGCACCGGCGATTTTCTGAAAGCCCCACAGAGCTTTCGCGCCGAACTGAGCTCTGCTAGCAGTGGTGGAGGCGG	PPGGWDDSHLDSAGREGDREALLGDTGTGDFLKAPQSFRAELSS	44
CCCAGCCGGCCATGGCCTTTCTGAAAGCCCCACAGAGCTTTCGCGCCGAACTGAGCTCTATTCTGTTGCTGTTGTTTCTGTATGTGCTGCAGGGCATTCCACTGGGCCTGGCCGGCAGCATTCCACTGATTCTGCAGAGCAAAAACGTGGCTAGCAGTGGTGGAGGCGG	FLKAPQSFRAELSSILLLLFLYVLQGIPLGLAGSIPLILQSKNV	44
CCCAGCCGGCCATGGCCCTGGCCGGCAGCATTCCACTGATTCTGCAGAGCAAAAACGTGAGCTATACCGATCAGGCCTTTTTCAGCTTTGTGTTTTGGCCATTTAGCCTGAAACTGTTGTGGGCCCCACTGGTGGATGCCGTGTATGTGGCTAGCAGTGGTGGAGGCGG	LAGSIPLILQSKNVSYTDQAFFSFVFWPFSLKLLWAPLVDAVYV	44
CCCAGCCGGCCATGGCCCTGAAACTGTTGTGGGCCCCACTGGTGGATGCCGTGTATGTGAAAAACTTTGGCCGCCGGAAAAGCTGGCTGGTGCCAACCCAGTATATTCTGGGCCTGTTTATGATTTATCTGAGCACCCAGGTGGATCGCGCTAGCAGTGGTGGAGGCGG	LKLLWAPLVDAVYVKNFGRRKSWLVPTQYILGLFMIYLSTQVDR	44
CCCAGCCGGCCATGGCCCTGGGCCTGTTTATGATTTATCTGAGCACCCAGGTGGATCGCCTGTTGGGCAACACCGATGACCGCACCCCAGATGTGATTGCCCTGACCGTGGCCTTTTTCCTGTTTGAATTTCTGGCCGCGACCCAGGATGCTAGCAGTGGTGGAGGCGG	LGLFMIYLSTQVDRLLGNTDDRTPDVIALTVAFFLFEFLAATQD	44
CCCAGCCGGCCATGGCCGTGGCCTTTTTCCTGTTTGAATTTCTGGCCGCGACCCAGGATATTGCCGTGGATGGCTGGGCCCTGACCATGCTGAGCCGCGAAAACGTGGGCTATGCCAGCACCTGCAACAGCGTGGGCCAGACCGCCGGCGCTAGCAGTGGTGGAGGCGG	VAFFLFEFLAATQDIAVDGWALTMLSRENVGYASTCNSVGQTAG	44
CCCAGCCGGCCATGGCCGGCTATGCCAGCACCTGCAACAGCGTGGGCCAGACCGCCGGCTATTTTCTGGGCAACGTGCTGTTTCTGGCCCTGGAAAGCGCCGATTTTTGCAACAAATATCTGCGCTTTCAGCCACAGCCACGCGGCATTGCTAGCAGTGGTGGAGGCGG	GYASTCNSVGQTAGYFLGNVLFLALESADFCNKYLRFQPQPRGI	44
CCCAGCCGGCCATGGCCTGCAACAAATATCTGCGCTTTCAGCCACAGCCACGCGGCATTGTGACCCTGAGCGATTTTCTGTTTTTCTGGGGCACCGTGTTTCTGATTACCACGACCCTGGTGGCCCTGTTGAAAAAGGAAAACGAAGTGGCTAGCAGTGGTGGAGGCGG	CNKYLRFQPQPRGIVTLSDFLFFWGTVFLITTTLVALLKKENEV	44
CCCAGCCGGCCATGGCCACCACGACCCTGGTGGCCCTGTTGAAAAAGGAAAACGAAGTGAGCGTGGTTAAAGAAGAGACCCAGGGCATTACCGATACCTATAAACTGTTGTTTGCCATTATCAAAATGCCAGCCGTGCTGACCTTTTGCGCTAGCAGTGGTGGAGGCGG	TTTLVALLKKENEVSVVKEETQGITDTYKLLFAIIKMPAVLTFC	44
CCCAGCCGGCCATGGCCCTGTTTGCCATTATCAAAATGCCAGCCGTGCTGACCTTTTGCCTGTTGATTCTGACCGCCAAAATTGGCTTTAGCGCCGCGGATGCCGTGACCGGCCTGAAACTGGTGGAAGAGGGCGTGCCAAAAGAACATGCTAGCAGTGGTGGAGGCGG	LFAIIKMPAVLTFCLLILTAKIGFSAADAVTGLKLVEEGVPKEH	44
CCCAGCCGGCCATGGCCACCGGCCTGAAACTGGTGGAAGAGGGCGTGCCAAAAGAACATCTGGCCCTGTTGGCCGTGCCAATGGTGCCACTGCAGATTATCCTGCCACTGATTATCAGCAAATATACCGCCGGCCCACAGCCACTGAACGCTAGCAGTGGTGGAGGCGG	TGLKLVEEGVPKEHLALLAVPMVPLQIILPLIISKYTAGPQPLN	44
CCCAGCCGGCCATGGCCCTGATTATCAGCAAATATACCGCCGGCCCACAGCCACTGAACACCTTTTATAAAGCCATGCCATATCGCCTGTTGCTGGGCCTGGAATATGCCCTGTTGGTGTGGTGGACCCCAAAAGTGGAACATCAGGGCGCTAGCAGTGGTGGAGGCGG	LIISKYTAGPQPLNTFYKAMPYRLLLGLEYALLVWWTPKVEHQG	44
CCCAGCCGGCCATGGCCGCCCTGTTGGTGTGGTGGACCCCAAAAGTGGAACATCAGGGCGGTTTTCCAATTTATTACTATATTGTGGTTCTGTTGAGCTATGCCCTGCATCAGGTGACCGTGTATAGCATGTATGTGAGCATTATGGCCGCTAGCAGTGGTGGAGGCGG	ALLVWWTPKVEHQGGFPIYYYIVVLLSYALHQVTVYSMYVSIMA	44
CCCAGCCGGCCATGGCCCATCAGGTGACCGTGTATAGCATGTATGTGAGCATTATGGCCTTTAACGCCAAAGTGAGCGATCCACTGATTGGCGGCACCTATATGACCCTGTTGAACACCGTGAGCAACCTGGGCGGTAACTGGCCAAGCGCTAGCAGTGGTGGAGGCGG	HQVTVYSMYVSIMAFNAKVSDPLIGGTYMTLLNTVSNLGGNWPS	44
CCCAGCCGGCCATGGCCCTGTTGAACACCGTGAGCAACCTGGGCGGTAACTGGCCAAGCACCGTGGCCCTGTGGCTGGTGGATCCACTGACCGTGAAAGAATGCGTGGGCGCCAGCAACCAGAACTGCCGCACCCCAGATGCCGTGGAAGCTAGCAGTGGTGGAGGCGG	LLNTVSNLGGNWPSTVALWLVDPLTVKECVGASNQNCRTPDAVE	44
CCCAGCCGGCCATGGCCGGCGCCAGCAACCAGAACTGCCGCACCCCAGATGCCGTGGAACTGTGCAAAAAGCTGGGCGGTAGCTGCGTGACCGCCCTGGATGGCTATTACGTGGAAAGCATTATCTGCGTGTTTATTGGCTTTGGCTGGGCTAGCAGTGGTGGAGGCGG	GASNQNCRTPDAVELCKKLGGSCVTALDGYYVESIICVFIGFGW	44
CCCAGCCGGCCATGGCCGCCCTGGATGGCTATTACGTGGAAAGCATTATCTGCGTGTTTATTGGCTTTGGCTGGTGGTTTTTCCTGGGCCCAAAATTTAAAAAGCTGCAGGATGAAGGCAGCTCTAGCTGGAAATGCAAACGCAACAATGCTAGCAGTGGTGGAGGCGG	ALDGYYVESIICVFIGFGWWFFLGPKFKKLQDEGSSSWKCKRNN	44
CCCAGCCGGCCATGGCCGCCGCGGCCCAGCGCGGCATGCCAAGCTCTGCCGTGCGCGTGCTGGAAGAGGCCCTGGGCATGGGCCTGACCGCCGCGGGCGATGCCCGCGATACCGCCGATGCCGTGGCCGCGGAAGGCGCCTATTACCTGGCTAGCAGTGGTGGAGGCGG	AAAQRGMPSSAVRVLEEALGMGLTAAGDARDTADAVAAEGAYYL	43
CCCAGCCGGCCATGGCCGATACCGCCGATGCCGTGGCCGCGGAAGGCGCCTATTACCTGGAACAGGTGACCATTACCGAAGCCAGCGAAGATGACTATGAATATGAAGAGATTCCAGATGACAACTTTAGCATTCCAGAAGGCGAAGAGGCTAGCAGTGGTGGAGGCGG	DTADAVAAEGAYYLEQVTITEASEDDYEYEEIPDDNFSIPEGEE	44
CCCAGCCGGCCATGGCCGAAATTCCAGATGACAACTTTAGCATTCCAGAAGGCGAAGAGGATCTGGCCAAAGCCATTCAGATGGCCCAGGAACAGGCCACCGATACCGAAATTCTGGAACGCAAAACCGTGCTGCCAAGCAAACATGCCGCTAGCAGTGGTGGAGGCGG	EIPDDNFSIPEGEEDLAKAIQMAQEQATDTEILERKTVLPSKHA	44
CCCAGCCGGCCATGGCCGAAATTCTGGAACGCAAAACCGTGCTGCCAAGCAAACATGCCGTGCCAGAAGTGATTGAAGATTTTCTGTGCAACTTTCTGATTAAAATGGGCATGACCCGCACCCTGGATTGCTTTCAGAGCGAATGGTATGCTAGCAGTGGTGGAGGCGG	EILERKTVLPSKHAVPEVIEDFLCNFLIKMGMTRTLDCFQSEWY	44
CCCAGCCGGCCATGGCCGGCATGACCCGCACCCTGGATTGCTTTCAGAGCGAATGGTATGAACTGATTCAGAAAGGCGTGACCGAACTGCGCACCGTGGGCAACGTGCCAGATGTGTATACCCAGATTATGCTGTTGGAAAACGAAAACGCTAGCAGTGGTGGAGGCGG	GMTRTLDCFQSEWYELIQKGVTELRTVGNVPDVYTQIMLLENEN	44
CCCAGCCGGCCATGGCCCCAGATGTGTATACCCAGATTATGCTGTTGGAAAACGAAAACAAAAACCTGAAAAAGGATCTGAAACATTATAAACAGGCCGCGGATAAAGCCCGCGAAGATCTGTTGAAAATTCAGAAAGAACGCGATTTTGCTAGCAGTGGTGGAGGCGG	PDVYTQIMLLENENKNLKKDLKHYKQAADKAREDLLKIQKERDF	44
CCCAGCCGGCCATGGCCGCCCGCGAAGATCTGTTGAAAATTCAGAAAGAACGCGATTTTCATCGCATGCATCACAAACGCATTGTGCAGGAAAAAAACAAACTGATTAACGATCTGAAAGGCCTGAAACTGCATTATGCCAGCTATGAAGCTAGCAGTGGTGGAGGCGG	AREDLLKIQKERDFHRMHHKRIVQEKNKLINDLKGLKLHYASYE	44
CCCAGCCGGCCATGGCCAACGATCTGAAAGGCCTGAAACTGCATTATGCCAGCTATGAACCAACCATTCGCGTGCTGCATGAAAAACATCACACCCTGTTGAAAGAAAAAATGCTGACCAGCCTGGAACGCGATAAAGTGGTTGGCCAGGCTAGCAGTGGTGGAGGCGG	NDLKGLKLHYASYEPTIRVLHEKHHTLLKEKMLTSLERDKVVGQ	44
CCCAGCCGGCCATGGCCAAAATGCTGACCAGCCTGGAACGCGATAAAGTGGTTGGCCAGATTAGCGGCCTGCAGGAAACCCTGAAAAAGCTGCAGCGCGGCCATAGCTATCATGGCCCACAGATTAAAGTGGATCATAGCCGCGAAAAAGCTAGCAGTGGTGGAGGCGG	KMLTSLERDKVVGQISGLQETLKKLQRGHSYHGPQIKVDHSREK	44
CCCAGCCGGCCATGGCCTATCATGGCCCACAGATTAAAGTGGATCATAGCCGCGAAAAAGAAAACGCCCCAGAAGGCCCAACCCAGAAAGGCCTGCGCGAAGCCCGCGAACAGAACAAATGCAAAACCAAAATGAAAGGCAACACCAAAGCTAGCAGTGGTGGAGGCGG	YHGPQIKVDHSREKENAPEGPTQKGLREAREQNKCKTKMKGNTK	44
CCCAGCCGGCCATGGCCGAACAGAACAAATGCAAAACCAAAATGAAAGGCAACACCAAAGATAGCGAATTTCCAATTGATATGCAGCCAAACCCAAACCTGAACGTGAGCAAAGAAAGCCTGAGCCCAGCCAAATTTGATTATAAACTGGCTAGCAGTGGTGGAGGCGG	EQNKCKTKMKGNTKDSEFPIDMQPNPNLNVSKESLSPAKFDYKL	44
CCCAGCCGGCCATGGCCAGCAAAGAAAGCCTGAGCCCAGCCAAATTTGATTATAAACTGAAAAACATTTTTCGCCTGCATGAACTGCCAGTGAGCTGCGTGAGCATGCAGCCACATAAAGATATTCTGGTGAGCTGCGGCGAAGATCGCGCTAGCAGTGGTGGAGGCGG	SKESLSPAKFDYKLKNIFRLHELPVSCVSMQPHKDILVSCGEDR	44
CCCAGCCGGCCATGGCCCAGCCACATAAAGATATTCTGGTGAGCTGCGGCGAAGATCGCCTGTGGAAAGTGCTGGGCCTGCCAAAATGCAACGTGCTGTTGACCGGCTTTGGCCATACCGATTGGCTGAGCGATTGCTGTTTTCATCCAGCTAGCAGTGGTGGAGGCGG	QPHKDILVSCGEDRLWKVLGLPKCNVLLTGFGHTDWLSDCCFHP	44
CCCAGCCGGCCATGGCCTTTGGCCATACCGATTGGCTGAGCGATTGCTGTTTTCATCCAAGCGGCGATAAACTGGCCACCAGCTCTGGCGATACCACGGTGAAACTGTGGGATCTGTGCAAAGGCGATTGCATTCTGACCTTTGAAGGCGCTAGCAGTGGTGGAGGCGG	FGHTDWLSDCCFHPSGDKLATSSGDTTVKLWDLCKGDCILTFEG	44
CCCAGCCGGCCATGGCCTGGGATCTGTGCAAAGGCGATTGCATTCTGACCTTTGAAGGCCATAGCCGCGCCGTGTGGAGCTGCACCTGGCATAGCTGCGGCAACTTTGTGGCCAGCTCTAGCCTGGATAAAACCAGCAAAATTTGGGATGCTAGCAGTGGTGGAGGCGG	WDLCKGDCILTFEGHSRAVWSCTWHSCGNFVASSSLDKTSKIWD	44
CCCAGCCGGCCATGGCCGTGGCCAGCTCTAGCCTGGATAAAACCAGCAAAATTTGGGATGTGAACAGCGAACGCTGCCGCTGCACCCTGTATGGCCATACCGATAGCGTGAACAGCATTGAATTTTTCCCATTTAGCAACACCCTGTTGGCTAGCAGTGGTGGAGGCGG	VASSSLDKTSKIWDVNSERCRCTLYGHTDSVNSIEFFPFSNTLL	44
CCCAGCCGGCCATGGCCGTGAACAGCATTGAATTTTTCCCATTTAGCAACACCCTGTTGACCAGCTCTGCCGATAAAACCCTGAGCATTTGGGATGCCCGCACCGGCATTTGCGAACAGAGCCTGTATGGCCATATGCATAGCATTAACGCTAGCAGTGGTGGAGGCGG	VNSIEFFPFSNTLLTSSADKTLSIWDARTGICEQSLYGHMHSIN	44
CCCAGCCGGCCATGGCCATTTGCGAACAGAGCCTGTATGGCCATATGCATAGCATTAACGATGCCATTTTTGATCCACGCGGCCATATGATTGCCAGCTGCGATGCCTGCGGCGTGACCAAACTGTGGGATTTTCGCAAACTGTTGCCAGCTAGCAGTGGTGGAGGCGG	ICEQSLYGHMHSINDAIFDPRGHMIASCDACGVTKLWDFRKLLP	44
CCCAGCCGGCCATGGCCTGCGGCGTGACCAAACTGTGGGATTTTCGCAAACTGTTGCCAATTGTGAGCATTGATATTGGCCCAAGCCCAGGCAACGAAGTGAACTTTGATAGCTCTGGCCGCGTGCTGGCCCAGGCCAGCGGCAACGGCGCTAGCAGTGGTGGAGGCGG	CGVTKLWDFRKLLPIVSIDIGPSPGNEVNFDSSGRVLAQASGNG	44
CCCAGCCGGCCATGGCCGATAGCTCTGGCCGCGTGCTGGCCCAGGCCAGCGGCAACGGCGTGATTCATCTGTTGGATCTGAAAAGCGGCGAAATTCATAAACTGATGGGCCATGAAAACGAAGCCCATACCGTGGTTTTTAGCCATGATGCTAGCAGTGGTGGAGGCGG	DSSGRVLAQASGNGVIHLLDLKSGEIHKLMGHENEAHTVVFSHD	44
CCCAGCCGGCCATGGCCCTGTTGGATCTGAAAAGCGGCGAAATTCATAAACTGATGGGCCATGAAAACGAAGCCCATACCGTGGTTTTTAGCCATGATGGCGAAATTCTGTTTAGCGGCGGTAGCGATGGCACCGTGCGCACCTGGAGCGCTAGCAGTGGTGGAGGCGG	LLDLKSGEIHKLMGHENEAHTVVFSHDGEILFSGGSDGTVRTWS	44
CCCAGCCGGCCATGGCCGCCGCGGAAAACGGCGATAACGAAAAAATGGCCGCGCTGGAAGCCAAAATTTGCCATCAGATTGAATATTACTTTGGCGATTTTAACCTGCCACGCGATAAATTTCTGAAAGAACAGATTAAACTGGATGAAGCTAGCAGTGGTGGAGGCGG	AAENGDNEKMAALEAKICHQIEYYFGDFNLPRDKFLKEQIKLDE	43
CCCAGCCGGCCATGGCCCCACGCGATAAATTTCTGAAAGAACAGATTAAACTGGATGAAGGCTGGGTGCCACTGGAAATTATGATTAAATTTAACCGCCTGAACCGCCTGACCACGGATTTTAACGTGATTGTGGAAGCCCTGAGCAAAGCTAGCAGTGGTGGAGGCGG	PRDKFLKEQIKLDEGWVPLEIMIKFNRLNRLTTDFNVIVEALSK	44
CCCAGCCGGCCATGGCCCTGACCACGGATTTTAACGTGATTGTGGAAGCCCTGAGCAAAAGCAAAGCCGAACTGATGGAAATTAGCGAAGATAAAACCAAAATTCGCCGGAGCCCAAGCAAACCACTGCCAGAAGTGACCGATGAATATGCTAGCAGTGGTGGAGGCGG	LTTDFNVIVEALSKSKAELMEISEDKTKIRRSPSKPLPEVTDEY	44
CCCAGCCGGCCATGGCCCGCAGCCCAAGCAAACCACTGCCAGAAGTGACCGATGAATATAAAAACGATGTGAAAAACCGCAGCGTGTATATTAAAGGCTTTCCAACCGATGCCACCCTGGATGACATTAAAGAATGGCTGGAAGATAAAGCTAGCAGTGGTGGAGGCGG	RSPSKPLPEVTDEYKNDVKNRSVYIKGFPTDATLDDIKEWLEDK	44
CCCAGCCGGCCATGGCCGATGCCACCCTGGATGACATTAAAGAATGGCTGGAAGATAAAGGCCAGGTGCTGAACATTCAGATGCGCCGGACCCTGCATAAAGCCTTTAAAGGCAGCATTTTTGTGGTTTTTGATAGCATTGAAAGCGCCGCTAGCAGTGGTGGAGGCGG	DATLDDIKEWLEDKGQVLNIQMRRTLHKAFKGSIFVVFDSIESA	44
CCCAGCCGGCCATGGCCAAAGGCAGCATTTTTGTGGTTTTTGATAGCATTGAAAGCGCCAAAAAGTTTGTGGAAACCCCAGGCCAGAAATATAAAGAAACCGATCTGTTGATTCTGTTTAAAGATGACTATTTTGCCAAAAAGAACGAAGCTAGCAGTGGTGGAGGCGG	KGSIFVVFDSIESAKKFVETPGQKYKETDLLILFKDDYFAKKNE	44
CCCAGCCGGCCATGGCCCTGATTCTGTTTAAAGATGACTATTTTGCCAAAAAGAACGAAGAGCGCAAACAGAACAAAGTGGAAGCCAAACTGCGCGCCAAACAGGAACAGGAAGCCAAACAGAAACTGGAAGAGGATGCCGAAATGAAAGCTAGCAGTGGTGGAGGCGG	LILFKDDYFAKKNEERKQNKVEAKLRAKQEQEAKQKLEEDAEMK	44
CCCAGCCGGCCATGGCCCAGGAAGCCAAACAGAAACTGGAAGAGGATGCCGAAATGAAAAGCCTGGAAGAGAAAATTGGCTGCCTGTTGAAATTTAGCGGCGATCTGGATGACCAGACCTGCCGCGAAGATCTGCATATTCTGTTTAGCGCTAGCAGTGGTGGAGGCGG	QEAKQKLEEDAEMKSLEEKIGCLLKFSGDLDDQTCREDLHILFS	44
CCCAGCCGGCCATGGCCGATGACCAGACCTGCCGCGAAGATCTGCATATTCTGTTTAGCAATCATGGCGAAATTAAATGGATTGATTTTGTGCGCGGCGCCAAAGAAGGCATTATCCTGTTTAAAGAAAAAGCCAAAGAAGCCCTGGGCGCTAGCAGTGGTGGAGGCGG	DDQTCREDLHILFSNHGEIKWIDFVRGAKEGIILFKEKAKEALG	44
CCCAGCCGGCCATGGCCGGCATTATCCTGTTTAAAGAAAAAGCCAAAGAAGCCCTGGGCAAAGCCAAAGATGCCAACAATGGCAACCTGCAGCTGCGCAACAAAGAAGTGACCTGGGAAGTGCTGGAAGGCGAAGTGGAAAAAGAAGCCGCTAGCAGTGGTGGAGGCGG	GIILFKEKAKEALGKAKDANNGNLQLRNKEVTWEVLEGEVEKEA	44
CCCAGCCGGCCATGGCCGTGACCTGGGAAGTGCTGGAAGGCGAAGTGGAAAAAGAAGCCCTGAAAAAGATTATCGAAGATCAGCAAGAAAGCCTGAACAAATGGAAAAGCAAAGGCCGCCGGTTTAAAGGCAAAGGCAAAGGCAACAAAGCTAGCAGTGGTGGAGGCGG	VTWEVLEGEVEKEALKKIIEDQQESLNKWKSKGRRFKGKGKGNK	44
CCCAGCCGGCCATGGCCAGCAAAGGCCGCCGGTTTAAAGGCAAAGGCAAAGGCAACAAAGCCGCGCAGCCAGGCAGCGGCAAAGGCAAAGTGCAGTTTCAGGGCAAAAAGACCAAATTTGCCAGCGATGACGAACATGATGAACATGATGCTAGCAGTGGTGGAGGCGG	SKGRRFKGKGKGNKAAQPGSGKGKVQFQGKKTKFASDDEHDEHD	44
CCCAGCCGGCCATGGCCAAAACCAAATTTGCCAGCGATGACGAACATGATGAACATGATGAAAACGGCGCCACCGGCCCAGTGAAACGCGCCCGCGAAGAGACCGATAAAGAAGAGCCAGCCAGCAAACAGCAAAAAACCGAAAACGGCGCTAGCAGTGGTGGAGGCGG	KTKFASDDEHDEHDENGATGPVKRAREETDKEEPASKQQKTENG	44
CCCAGCCGGCCATGGCCGCCAGCGATGACGAACATGATGAACATGATGAAAACGGCGCCACCGGCCCAGTGAAACGCGCCCGCGAAGAGACCGATAAAGAAGAGCCAGCCAGCAAACAGCAAAAAACCGAAAACGGCGCCGGCGATCAGGCTAGCAGTGGTGGAGGCGG	ASDDEHDEHDENGATGPVKRAREETDKEEPASKQQKTENGAGDQ	44
CCCAGCCGGCCATGGCCGCCGTGGCCCTGAGCCTGAAAATTAGCATTGGCAACGTGGTTAAAACCATGCAGTTTGAACCAAGCACGATGGTGTATGATGCCTGCCGCATTATCCGCGAACGCATTCCAGAAGCCCCAGCCGGCCCACCGGCTAGCAGTGGTGGAGGCGG	AVALSLKISIGNVVKTMQFEPSTMVYDACRIIRERIPEAPAGPP	43
CCCAGCCGGCCATGGCCATTATCCGCGAACGCATTCCAGAAGCCCCAGCCGGCCCACCGAGCGATTTTGGCCTGTTTCTGAGCGATGACGATCCAAAAAAGGGCATTTGGCTGGAAGCCGGCAAAGCCCTGGATTATTACATGCTGCGCGCTAGCAGTGGTGGAGGCGG	IIRERIPEAPAGPPSDFGLFLSDDDPKKGIWLEAGKALDYYMLR	44
CCCAGCCGGCCATGGCCTGGCTGGAAGCCGGCAAAGCCCTGGATTATTACATGCTGCGCAACGGCGATACGATGGAATATCGCAAAAAGCAGCGCCCACTGAAAATTCGCATGCTGGATGGCACCGTGAAAACCATTATGGTGGATGACGCTAGCAGTGGTGGAGGCGG	WLEAGKALDYYMLRNGDTMEYRKKQRPLKIRMLDGTVKTIMVDD	44
CCCAGCCGGCCATGGCCCGCATGCTGGATGGCACCGTGAAAACCATTATGGTGGATGACAGCAAAACCGTGACCGATATGCTGATGACCATTTGCGCCCGCATTGGCATTACCAACCATGATGAATATAGCCTGGTGCGCGAACTGATGGCTAGCAGTGGTGGAGGCGG	RMLDGTVKTIMVDDSKTVTDMLMTICARIGITNHDEYSLVRELM	44
CCCAGCCGGCCATGGCCATTACCAACCATGATGAATATAGCCTGGTGCGCGAACTGATGGAAGAGAAAAAGGAAGAGATTACCGGCACCCTGCGCAAAGATAAAACCCTGTTGCGCGATGAAAAAAAGATGGAAAAACTGAAACAGAAAGCTAGCAGTGGTGGAGGCGG	ITNHDEYSLVRELMEEKKEEITGTLRKDKTLLRDEKKMEKLKQK	44
CCCAGCCGGCCATGGCCCTGTTGCGCGATGAAAAAAAGATGGAAAAACTGAAACAGAAACTGCATACCGATGACGAACTGAACTGGCTGGATCATGGCCGCACCCTGCGCGAACAGGGCGTGGAAGAGCATGAAACCCTGTTGCTGCGCGCTAGCAGTGGTGGAGGCGG	LLRDEKKMEKLKQKLHTDDELNWLDHGRTLREQGVEEHETLLLR	44
CCCAGCCGGCCATGGCCCGCGAACAGGGCGTGGAAGAGCATGAAACCCTGTTGCTGCGCCGGAAATTTTTCTATAGCGATCAGAACGTGGATAGCCGCGATCCAGTGCAGCTGAACCTGTTGTATGTGCAGGCCCGCGATGACATTCTGGCTAGCAGTGGTGGAGGCGG	REQGVEEHETLLLRRKFFYSDQNVDSRDPVQLNLLYVQARDDIL	44
CCCAGCCGGCCATGGCCCAGCTGAACCTGTTGTATGTGCAGGCCCGCGATGACATTCTGAACGGCAGCCATCCAGTGAGCTTTGATAAAGCCTGCGAATTTGCCGGCTTTCAGTGCCAGATTCAGTTTGGCCCACATAACGAACAGAAAGCTAGCAGTGGTGGAGGCGG	QLNLLYVQARDDILNGSHPVSFDKACEFAGFQCQIQFGPHNEQK	44
CCCAGCCGGCCATGGCCTTTCAGTGCCAGATTCAGTTTGGCCCACATAACGAACAGAAACATAAAGCCGGCTTTCTGGATCTGAAAGATTTTCTGCCAAAAGAATATGTGAAACAGAAAGGCGAACGCAAAATTTTTCAGGCCCATAAAGCTAGCAGTGGTGGAGGCGG	FQCQIQFGPHNEQKHKAGFLDLKDFLPKEYVKQKGERKIFQAHK	44
CCCAGCCGGCCATGGCCGTGAAACAGAAAGGCGAACGCAAAATTTTTCAGGCCCATAAAAACTGCGGCCAGATGAGCGAAATTGAAGCCAAAGTGCGCTATGTGAAACTGGCCCGCAGCCTGAAAACCTATGGCGTGAGCTTTTTCCTGGCTAGCAGTGGTGGAGGCGG	VKQKGERKIFQAHKNCGQMSEIEAKVRYVKLARSLKTYGVSFFL	44
CCCAGCCGGCCATGGCCCTGGCCCGCAGCCTGAAAACCTATGGCGTGAGCTTTTTCCTGGTGAAAGAAAAAATGAAAGGCAAAAACAAACTGGTGCCACGCCTGTTGGGCATTACCAAAGAATGCGTGATGCGCGTGGATGAAAAAACCGCTAGCAGTGGTGGAGGCGG	LARSLKTYGVSFFLVKEKMKGKNKLVPRLLGITKECVMRVDEKT	44
CCCAGCCGGCCATGGCCGGCATTACCAAAGAATGCGTGATGCGCGTGGATGAAAAAACCAAAGAAGTGATTCAGGAATGGAACCTGACCAACATTAAACGCTGGGCCGCGAGCCCAAAAAGCTTTACCCTGGATTTTGGCGATTATCAGGCTAGCAGTGGTGGAGGCGG	GITKECVMRVDEKTKEVIQEWNLTNIKRWAASPKSFTLDFGDYQ	44
CCCAGCCGGCCATGGCCGCCAGCCCAAAAAGCTTTACCCTGGATTTTGGCGATTATCAGGATGGCTATTACAGCGTGCAGACCACGGAAGGCGAACAGATTGCCCAGCTGATTGCCGGCTATATTGATATTATCCTGAAAAAGAAAAAGGCTAGCAGTGGTGGAGGCGG	ASPKSFTLDFGDYQDGYYSVQTTEGEQIAQLIAGYIDIILKKKK	44
CCCAGCCGGCCATGGCCCTGATTGCCGGCTATATTGATATTATCCTGAAAAAGAAAAAGAGCAAAGATCATTTTGGCCTGGAAGGCGATGAAGAGAGCACCATGCTGGAAGATAGCGTGAGCCCAAAAAAGAGCACCGTGCTGCAGCAAGCTAGCAGTGGTGGAGGCGG	LIAGYIDIILKKKKSKDHFGLEGDEESTMLEDSVSPKKSTVLQQ	44
CCCAGCCGGCCATGGCCGAAGATAGCGTGAGCCCAAAAAAGAGCACCGTGCTGCAGCAACAGTATAACCGCGTGGGCAAAGTGGAACATGGCAGCGTGGCCCTGCCAGCCATTATGCGCAGCGGCGCCAGCGGCCCAGAAAACTTTCAGGCTAGCAGTGGTGGAGGCGG	EDSVSPKKSTVLQQQYNRVGKVEHGSVALPAIMRSGASGPENFQ	44
CCCAGCCGGCCATGGCCGCCATTATGCGCAGCGGCGCCAGCGGCCCAGAAAACTTTCAGGTGGGCAGCATGCCACCGGCCCAGCAACAGATTACCAGCGGCCAGATGCATCGCGGCCATATGCCACCGCTGACCAGCGCCCAGCAAGCCGCTAGCAGTGGTGGAGGCGG	AIMRSGASGPENFQVGSMPPAQQQITSGQMHRGHMPPLTSAQQA	44
CCCAGCCGGCCATGGCCCATCGCGGCCATATGCCACCGCTGACCAGCGCCCAGCAAGCCCTGACCGGCACCATTAACAGCTCTATGCAGGCCGTGCAGGCCGCGCAGGCCACCCTGGATGACTTTGATACCCTGCCACCGCTGGGCCAGGCTAGCAGTGGTGGAGGCGG	HRGHMPPLTSAQQALTGTINSSMQAVQAAQATLDDFDTLPPLGQ	44
CCCAGCCGGCCATGGCCGCCACCCTGGATGACTTTGATACCCTGCCACCGCTGGGCCAGGATGCCGCGAGCAAAGCCTGGCGCAAAAACAAAATGGATGAAAGCAAACATGAAATTCATAGCCAGGTGGATGCCATTACCGCCGGCACCGCTAGCAGTGGTGGAGGCGG	ATLDDFDTLPPLGQDAASKAWRKNKMDESKHEIHSQVDAITAGT	44
CCCAGCCGGCCATGGCCCATGAAATTCATAGCCAGGTGGATGCCATTACCGCCGGCACCGCCAGCGTGGTTAACCTGACCGCCGGCGATCCAGCCGAAACCGATTATACCGCCGTGGGCTGCGCCGTGACCACGATTAGCTCTAACCTGGCTAGCAGTGGTGGAGGCGG	HEIHSQVDAITAGTASVVNLTAGDPAETDYTAVGCAVTTISSNL	44
CCCAGCCGGCCATGGCCACCGCCGTGGGCTGCGCCGTGACCACGATTAGCTCTAACCTGACCGAAATGAGCCGCGGCGTGAAACTGTTGGCCGCGCTGTTGGAAGATGAAGGCGGTAGCGGCCGCCCACTGTTGCAGGCCGCGAAAGGCGCTAGCAGTGGTGGAGGCGG	TAVGCAVTTISSNLTEMSRGVKLLAALLEDEGGSGRPLLQAAKG	44
CCCAGCCGGCCATGGCCGAAGGCGGTAGCGGCCGCCCACTGTTGCAGGCCGCGAAAGGCCTGGCCGGCGCCGTGAGCGAACTGTTGCGCAGCGCCCAGCCAGCCAGCGCCGAACCACGCCAGAACCTGTTGCAGGCCGCGGGCAACGTGGCTAGCAGTGGTGGAGGCGG	EGGSGRPLLQAAKGLAGAVSELLRSAQPASAEPRQNLLQAAGNV	44
CCCAGCCGGCCATGGCCGCCGAACCACGCCAGAACCTGTTGCAGGCCGCGGGCAACGTGGGCCAGGCCAGCGGCGAACTGTTGCAGCAAATTGGCGAAAGCGATACCGATCCACATTTTCAGGATGCCCTGATGCAGCTGGCCAAAGCCGCTAGCAGTGGTGGAGGCGG	AEPRQNLLQAAGNVGQASGELLQQIGESDTDPHFQDALMQLAKA	44
CCCAGCCGGCCATGGCCGATCCACATTTTCAGGATGCCCTGATGCAGCTGGCCAAAGCCGTGGCCAGCGCCGCGGCCGCGCTGGTGCTGAAAGCCAAAAGCGTGGCCCAGCGCACCGAAGATAGCGGCCTGCAGACCCAGGTGATTGCCGCTAGCAGTGGTGGAGGCGG	DPHFQDALMQLAKAVASAAAALVLKAKSVAQRTEDSGLQTQVIA	44
CCCAGCCGGCCATGGCCCAGCGCACCGAAGATAGCGGCCTGCAGACCCAGGTGATTGCCGCGGCCACCCAGTGCGCCCTGAGCACCAGCCAGCTGGTGGCCTGCACCAAAGTGGTTGCCCCAACCATTAGCTCTCCAGTGTGCCAGGAAGCTAGCAGTGGTGGAGGCGG	QRTEDSGLQTQVIAAATQCALSTSQLVACTKVVAPTISSPVCQE	44
CCCAGCCGGCCATGGCCAAAGTGGTTGCCCCAACCATTAGCTCTCCAGTGTGCCAGGAACAGCTGGTGGAAGCCGGCCGCCTGGTGGCCAAAGCCGTGGAAGGCTGCGTGAGCGCCAGCCAGGCCGCGACCGAAGATGGCCAGCTGTTGGCTAGCAGTGGTGGAGGCGG	KVVAPTISSPVCQEQLVEAGRLVAKAVEGCVSASQAATEDGQLL	44
CCCAGCCGGCCATGGCCGTGAGCGCCAGCCAGGCCGCGACCGAAGATGGCCAGCTGTTGCGCGGCGTGGGCGCCGCGGCCACCGCCGTGACCCAGGCCCTGAACGAACTGTTGCAGCATGTGAAAGCCCATGCCACCGGCGCCGGCCCAGCTAGCAGTGGTGGAGGCGG	VSASQAATEDGQLLRGVGAAATAVTQALNELLQHVKAHATGAGP	44
CCCAGCCGGCCATGGCCCTGTTGCAGCATGTGAAAGCCCATGCCACCGGCGCCGGCCCAGCCGGCCGCTATGATCAGGCCACCGATACCATTCTGACCGTGACCGAAAACATTTTTAGCTCTATGGGCGATGCCGGCGAAATGGTGCGCGCTAGCAGTGGTGGAGGCGG	LLQHVKAHATGAGPAGRYDQATDTILTVTENIFSSMGDAGEMVR	44
CCCAGCCGGCCATGGCCAACATTTTTAGCTCTATGGGCGATGCCGGCGAAATGGTGCGCCAGGCCCGCATTCTGGCCCAGGCCACCAGCGATCTGGTGAACGCCATTAAAGCCGATGCCGAAGGCGAAAGCGATCTGGAAAACAGCCGCGCTAGCAGTGGTGGAGGCGG	NIFSSMGDAGEMVRQARILAQATSDLVNAIKADAEGESDLENSR	44
CCCAGCCGGCCATGGCCAAAGCCGATGCCGAAGGCGAAAGCGATCTGGAAAACAGCCGCAAACTGTTGAGCGCCGCGAAAATTCTGGCCGATGCCACCGCCAAAATGGTGGAAGCCGCGAAAGGCGCCGCGGCCCATCCAGATAGCGAAGCTAGCAGTGGTGGAGGCGG	KADAEGESDLENSRKLLSAAKILADATAKMVEAAKGAAAHPDSE	44
CCCAGCCGGCCATGGCCGTGGAAGCCGCGAAAGGCGCCGCGGCCCATCCAGATAGCGAAGAGCAGCAACAGCGCCTGCGCGAAGCCGCGGAAGGCCTGCGCATGGCCACCAACGCCGCGGCCCAGAACGCCATTAAAAAGAAACTGGTGGCTAGCAGTGGTGGAGGCGG	VEAAKGAAAHPDSEEQQQRLREAAEGLRMATNAAAQNAIKKKLV	44
CCCAGCCGGCCATGGCCACCAACGCCGCGGCCCAGAACGCCATTAAAAAGAAACTGGTGCAGCGCCTGGAACATGCCGCGAAACAGGCCGCGGCCAGCGCCACCCAGACCATTGCCGCGGCCCAGCATGCCGCGAGCACCCCAAAAGCCGCTAGCAGTGGTGGAGGCGG	TNAAAQNAIKKKLVQRLEHAAKQAAASATQTIAAAQHAASTPKA	44
CCCAGCCGGCCATGGCCACCATTGCCGCGGCCCAGCATGCCGCGAGCACCCCAAAAGCCAGCGCCGGCCCACAGCCACTGTTGGTGCAGAGCTGCAAAGCCGTGGCCGAACAGATTCCACTGTTGGTGCAGGGCGTGCGCGGCAGCCAGGCTAGCAGTGGTGGAGGCGG	TIAAAQHAASTPKASAGPQPLLVQSCKAVAEQIPLLVQGVRGSQ	44
CCCAGCCGGCCATGGCCGAACAGATTCCACTGTTGGTGCAGGGCGTGCGCGGCAGCCAGGCCCAGCCAGATAGCCCAAGCGCCCAGCTGGCCCTGATTGCCGCGAGCCAGAGCTTTCTGCAGCCAGGCGGTAAAATGGTGGCCGCGGCCGCTAGCAGTGGTGGAGGCGG	EQIPLLVQGVRGSQAQPDSPSAQLALIAASQSFLQPGGKMVAAA	44
CCCAGCCGGCCATGGCCCAGAGCTTTCTGCAGCCAGGCGGTAAAATGGTGGCCGCGGCCAAAGCCAGCGTGCCAACCATTCAGGATCAGGCCAGCGCCATGCAGCTGAGCCAGTGCGCCAAAAACCTGGGCACCGCCCTGGCCGAACTGGCTAGCAGTGGTGGAGGCGG	QSFLQPGGKMVAAAKASVPTIQDQASAMQLSQCAKNLGTALAEL	44
CCCAGCCGGCCATGGCCAGCCAGTGCGCCAAAAACCTGGGCACCGCCCTGGCCGAACTGCGCACCGCCGCGCAGAAAGCCCAGGAAGCCTGCGGCCCACTGGAAATGGATAGCGCCCTGAGCGTGGTTCAGAACCTGGAAAAAGATCTGGCTAGCAGTGGTGGAGGCGG	SQCAKNLGTALAELRTAAQKAQEACGPLEMDSALSVVQNLEKDL	44
CCCAGCCGGCCATGGCCGATAGCGCCCTGAGCGTGGTTCAGAACCTGGAAAAAGATCTGCAGGAAGTGAAAGCCGCGGCCCGCGATGGCAAACTGAAACCACTGCCAGGCGAAACGATGGAAAAATGCACCCAGGATCTGGGCAACAGCGCTAGCAGTGGTGGAGGCGG	DSALSVVQNLEKDLQEVKAAARDGKLKPLPGETMEKCTQDLGNS	44
CCCAGCCGGCCATGGCCGGCGAAACGATGGAAAAATGCACCCAGGATCTGGGCAACAGCACCAAAGCCGTGAGCTCTGCCATTGCCCAGCTGTTGGGCGAAGTGGCCCAGGGCAACGAAAACTATGCCGGCATTGCCGCGCGCGATGTGGCTAGCAGTGGTGGAGGCGG	GETMEKCTQDLGNSTKAVSSAIAQLLGEVAQGNENYAGIAARDV	44
CCCAGCCGGCCATGGCCCAGGGCAACGAAAACTATGCCGGCATTGCCGCGCGCGATGTGGCCGGCGGTCTGCGCAGCCTGGCCCAGGCCGCGCGCGGCGTGGCCGCGCTGACCAGCGATCCAGCCGTGCAGGCCATTGTGCTGGATACCGCTAGCAGTGGTGGAGGCGG	QGNENYAGIAARDVAGGLRSLAQAARGVAALTSDPAVQAIVLDT	44
CCCAGCCGGCCATGGCCCTGACCAGCGATCCAGCCGTGCAGGCCATTGTGCTGGATACCGCCAGCGATGTGCTGGATAAAGCCAGCTCTCTGATTGAAGAGGCCAAAAAGGCCGCGGGCCATCCAGGCGATCCAGAAAGCCAGCAACGCGCTAGCAGTGGTGGAGGCGG	LTSDPAVQAIVLDTASDVLDKASSLIEEAKKAAGHPGDPESQQR	44
CCCAGCCGGCCATGGCCAAAGCCGCGGGCCATCCAGGCGATCCAGAAAGCCAGCAACGCCTGGCCCAGGTGGCCAAAGCCGTGACCCAGGCCCTGAACCGCTGCGTGAGCTGCCTGCCAGGCCAGCGCGATGTGGATAACGCCCTGCGCGCTAGCAGTGGTGGAGGCGG	KAAGHPGDPESQQRLAQVAKAVTQALNRCVSCLPGQRDVDNALR	44
CCCAGCCGGCCATGGCCAGCTGCCTGCCAGGCCAGCGCGATGTGGATAACGCCCTGCGCGCCGTGGGCGATGCCAGCAAACGCCTGTTGAGCGATAGCCTGCCACCGAGCACCGGCACCTTTCAGGAAGCCCAGAGCCGCCTGAACGAAGCTAGCAGTGGTGGAGGCGG	SCLPGQRDVDNALRAVGDASKRLLSDSLPPSTGTFQEAQSRLNE	44
CCCAGCCGGCCATGGCCAGCACCGGCACCTTTCAGGAAGCCCAGAGCCGCCTGAACGAAGCCGCGGCCGGCCTGAACCAGGCCGCGACCGAACTGGTGCAGGCCAGCCGCGGCACCCCACAGGATCTGGCCCGCGCCAGCGGCCGCTTTGCTAGCAGTGGTGGAGGCGG	STGTFQEAQSRLNEAAAGLNQAATELVQASRGTPQDLARASGRF	44
CCCAGCCGGCCATGGCCCGCGGCACCCCACAGGATCTGGCCCGCGCCAGCGGCCGCTTTGGCCAGGATTTTAGCACCTTTCTGGAAGCCGGCGTGGAAATGGCCGGCCAGGCCCCAAGCCAGGAAGATCGCGCCCAGGTGGTTAGCAACGCTAGCAGTGGTGGAGGCGG	RGTPQDLARASGRFGQDFSTFLEAGVEMAGQAPSQEDRAQVVSN	44
CCCAGCCGGCCATGGCCCAGGCCCCAAGCCAGGAAGATCGCGCCCAGGTGGTTAGCAACCTGAAAGGCATTAGCATGAGCTCTAGCAAACTGTTGCTGGCCGCGAAAGCCCTGAGCACCGATCCAGCCGCGCCAAACCTGAAAAGCCAGGCTAGCAGTGGTGGAGGCGG	QAPSQEDRAQVVSNLKGISMSSSKLLLAAKALSTDPAAPNLKSQ	44
CCCAGCCGGCCATGGCCGCCCTGAGCACCGATCCAGCCGCGCCAAACCTGAAAAGCCAGCTGGCCGCGGCCGCGCGCGCCGTGACCGATAGCATTAACCAGCTGATTACCATGTGCACCCAGCAAGCCCCAGGCCAGAAAGAATGCGATGCTAGCAGTGGTGGAGGCGG	ALSTDPAAPNLKSQLAAAARAVTDSINQLITMCTQQAPGQKECD	44
CCCAGCCGGCCATGGCCACCATGTGCACCCAGCAAGCCCCAGGCCAGAAAGAATGCGATAACGCCCTGCGCGAACTGGAAACCGTGCGCGAACTGTTGGAAAACCCAGTGCAGCCAATTAACGATATGAGCTATTTTGGCTGCCTGGATGCTAGCAGTGGTGGAGGCGG	TMCTQQAPGQKECDNALRELETVRELLENPVQPINDMSYFGCLD	44
CCCAGCCGGCCATGGCCGTGCAGCCAATTAACGATATGAGCTATTTTGGCTGCCTGGATAGCGTGATGGAAAACAGCAAAGTGCTGGGCGAAGCCATGACCGGCATTAGCCAGAACGCCAAAAACGGCAACCTGCCAGAATTTGGCGATGCTAGCAGTGGTGGAGGCGG	VQPINDMSYFGCLDSVMENSKVLGEAMTGISQNAKNGNLPEFGD	44
CCCAGCCGGCCATGGCCAGCCAGAACGCCAAAAACGGCAACCTGCCAGAATTTGGCGATGCCATTAGCACCGCCAGCAAAGCCCTGTGCGGCTTTACCGAAGCCGCGGCCCAGGCCGCGTATCTGGTGGGCGTGAGCGATCCAAACAGCGCTAGCAGTGGTGGAGGCGG	SQNAKNGNLPEFGDAISTASKALCGFTEAAAQAAYLVGVSDPNS	44
CCCAGCCGGCCATGGCCGCCCAGGCCGCGTATCTGGTGGGCGTGAGCGATCCAAACAGCCAGGCCGGCCAGCAAGGCCTGGTGGAACCAACCCAGTTTGCCCGCGCCAACCAGGCCATTCAGATGGCCTGCCAGAGCCTGGGCGAACCAGCTAGCAGTGGTGGAGGCGG	AQAAYLVGVSDPNSQAGQQGLVEPTQFARANQAIQMACQSLGEP	44
CCCAGCCGGCCATGGCCAACCAGGCCATTCAGATGGCCTGCCAGAGCCTGGGCGAACCAGGCTGCACCCAGGCCCAGGTGCTGAGCGCCGCGACCATTGTGGCCAAACATACCAGCGCCCTGTGCAACAGCTGCCGCCTGGCCAGCGCCGCTAGCAGTGGTGGAGGCGG	NQAIQMACQSLGEPGCTQAQVLSAATIVAKHTSALCNSCRLASA	44
CCCAGCCGGCCATGGCCCATACCAGCGCCCTGTGCAACAGCTGCCGCCTGGCCAGCGCCCGCACCACGAACCCAACCGCCAAACGCCAGTTTGTGCAGAGCGCCAAAGAAGTGGCCAACAGCACCGCCAACCTGGTGAAAACCATTAAAGCTAGCAGTGGTGGAGGCGG	HTSALCNSCRLASARTTNPTAKRQFVQSAKEVANSTANLVKTIK	44
CCCAGCCGGCCATGGCCGAAGTGGCCAACAGCACCGCCAACCTGGTGAAAACCATTAAAGCCCTGGATGGCGCCTTTACCGAAGAGAACCGCGCCCAGTGCCGCGCCGCGACCGCCCCACTGTTGGAAGCCGTGGATAACCTGAGCGCCGCTAGCAGTGGTGGAGGCGG	EVANSTANLVKTIKALDGAFTEENRAQCRAATAPLLEAVDNLSA	44
CCCAGCCGGCCATGGCCGCCACCGCCCCACTGTTGGAAGCCGTGGATAACCTGAGCGCCTTTGCCAGCAACCCAGAATTTAGCTCTATTCCAGCCCAGATTAGCCCAGAAGGCCGCGCCGCGATGGAACCAATTGTGATTAGCGCCAAAGCTAGCAGTGGTGGAGGCGG	ATAPLLEAVDNLSAFASNPEFSSIPAQISPEGRAAMEPIVISAK	44
CCCAGCCGGCCATGGCCGAAGGCCGCGCCGCGATGGAACCAATTGTGATTAGCGCCAAAACCATGCTGGAAAGCGCCGGCGGTCTGATTCAGACCGCCCGCGCCCTGGCCGTGAACCCACGCGATCCACCGAGCTGGAGCGTGCTGGCCGCTAGCAGTGGTGGAGGCGG	EGRAAMEPIVISAKTMLESAGGLIQTARALAVNPRDPPSWSVLA	44
CCCAGCCGGCCATGGCCGCCGTGAACCCACGCGATCCACCGAGCTGGAGCGTGCTGGCCGGCCATAGCCGCACCGTGAGCGATAGCATTAAAAAGCTGATTACCAGCATGCGCGATAAAGCCCCAGGCCAGCTGGAATGCGAAACCGCCGCTAGCAGTGGTGGAGGCGG	AVNPRDPPSWSVLAGHSRTVSDSIKKLITSMRDKAPGQLECETA	44
CCCAGCCGGCCATGGCCATGCGCGATAAAGCCCCAGGCCAGCTGGAATGCGAAACCGCCATTGCCGCGCTGAACAGCTGCCTGCGCGATCTGGATCAGGCCAGCCTGGCCGCGGTGAGCCAGCAACTGGCCCCACGCGAAGGCATTAGCGCTAGCAGTGGTGGAGGCGG	MRDKAPGQLECETAIAALNSCLRDLDQASLAAVSQQLAPREGIS	44
CCCAGCCGGCCATGGCCGCCGCGGTGAGCCAGCAACTGGCCCCACGCGAAGGCATTAGCCAGGAAGCCCTGCATACCCAGATGCTGACCGCCGTGCAGGAAATTAGCCATCTGATTGAACCACTGGCCAACGCCGCGCGCGCCGAAGCCGCTAGCAGTGGTGGAGGCGG	AAVSQQLAPREGISQEALHTQMLTAVQEISHLIEPLANAARAEA	44
CCCAGCCGGCCATGGCCCATCTGATTGAACCACTGGCCAACGCCGCGCGCGCCGAAGCCAGCCAGCTGGGCCATAAAGTGAGCCAGATGGCCCAGTATTTTGAACCACTGACCCTGGCCGCGGTGGGCGCCGCGAGCAAAACCCTGAGCGCTAGCAGTGGTGGAGGCGG	HLIEPLANAARAEASQLGHKVSQMAQYFEPLTLAAVGAASKTLS	44
CCCAGCCGGCCATGGCCCTGACCCTGGCCGCGGTGGGCGCCGCGAGCAAAACCCTGAGCCATCCACAGCAAATGGCCCTGTTGGATCAGACCAAAACCCTGGCCGAAAGCGCCCTGCAGCTGTTGTATACCGCCAAAGAAGCCGGCGGTGCTAGCAGTGGTGGAGGCGG	LTLAAVGAASKTLSHPQQMALLDQTKTLAESALQLLYTAKEAGG	44
CCCAGCCGGCCATGGCCAGCGCCCTGCAGCTGTTGTATACCGCCAAAGAAGCCGGCGGTAACCCAAAACAGGCCGCGCATACCCAGGAAGCCCTGGAAGAGGCCGTGCAGATGATGACCGAAGCCGTGGAAGATCTGACCACGACCCTGGCTAGCAGTGGTGGAGGCGG	SALQLLYTAKEAGGNPKQAAHTQEALEEAVQMMTEAVEDLTTTL	44
CCCAGCCGGCCATGGCCCAGATGATGACCGAAGCCGTGGAAGATCTGACCACGACCCTGAACGAAGCCGCGAGCGCCGCGGGCGTGGTTGGCGGTATGGTGGATAGCATTACCCAGGCCATTAACCAGCTGGATGAAGGCCCAATGGGCGCTAGCAGTGGTGGAGGCGG	QMMTEAVEDLTTTLNEAASAAGVVGGMVDSITQAINQLDEGPMG	44
CCCAGCCGGCCATGGCCATTACCCAGGCCATTAACCAGCTGGATGAAGGCCCAATGGGCGAACCAGAAGGCAGCTTTGTGGATTATCAGACCACGATGGTGCGCACCGCCAAAGCCATTGCCGTGACCGTGCAGGAAATGGTGACCAAAGCTAGCAGTGGTGGAGGCGG	ITQAINQLDEGPMGEPEGSFVDYQTTMVRTAKAIAVTVQEMVTK	44
CCCAGCCGGCCATGGCCGCCAAAGCCATTGCCGTGACCGTGCAGGAAATGGTGACCAAAAGCAACACCAGCCCAGAAGAGCTGGGCCCACTGGCCAACCAGCTGACCAGCGATTATGGCCGCCTGGCCAGCGAAGCCAAACCAGCCGCGGCTAGCAGTGGTGGAGGCGG	AKAIAVTVQEMVTKSNTSPEELGPLANQLTSDYGRLASEAKPAA	44
CCCAGCCGGCCATGGCCAGCGATTATGGCCGCCTGGCCAGCGAAGCCAAACCAGCCGCGGTGGCCGCGGAAAACGAAGAGATTGGCAGCCATATTAAACATCGCGTGCAGGAACTGGGTCATGGCTGCGCCGCGCTGGTGACCAAAGCCGCTAGCAGTGGTGGAGGCGG	SDYGRLASEAKPAAVAAENEEIGSHIKHRVQELGHGCAALVTKA	44
CCCAGCCGGCCATGGCCCAGGAACTGGGTCATGGCTGCGCCGCGCTGGTGACCAAAGCCGGCGCCCTGCAGTGCAGCCCAAGCGATGCCTATACCAAAAAGGAACTGATTGAATGCGCCCGCCGGGTGAGCGAAAAAGTGAGCCATGTGGCTAGCAGTGGTGGAGGCGG	QELGHGCAALVTKAGALQCSPSDAYTKKELIECARRVSEKVSHV	44
CCCAGCCGGCCATGGCCATTGAATGCGCCCGCCGGGTGAGCGAAAAAGTGAGCCATGTGCTGGCCGCGCTGCAGGCCGGCAACCGCGGCACCCAGGCCTGCATTACCGCCGCGAGCGCCGTGAGCGGCATTATCGCCGATCTGGATACCGCTAGCAGTGGTGGAGGCGG	IECARRVSEKVSHVLAALQAGNRGTQACITAASAVSGIIADLDT	44
CCCAGCCGGCCATGGCCGCCGCGAGCGCCGTGAGCGGCATTATCGCCGATCTGGATACCACGATTATGTTTGCCACCGCCGGCACCCTGAACCGCGAAGGCACCGAAACCTTTGCCGATCATCGCGAAGGCATTCTGAAAACCGCCAAAGCTAGCAGTGGTGGAGGCGG	AASAVSGIIADLDTTIMFATAGTLNREGTETFADHREGILKTAK	44
CCCAGCCGGCCATGGCCACCTTTGCCGATCATCGCGAAGGCATTCTGAAAACCGCCAAAGTGCTGGTGGAAGATACCAAAGTGCTGGTGCAGAACGCCGCGGGCAGCCAGGAAAAACTGGCCCAGGCCGCGCAGAGCTCTGTGGCCACCGCTAGCAGTGGTGGAGGCGG	TFADHREGILKTAKVLVEDTKVLVQNAAGSQEKLAQAAQSSVAT	44
CCCAGCCGGCCATGGCCCAGGAAAAACTGGCCCAGGCCGCGCAGAGCTCTGTGGCCACCATTACCCGCCTGGCCGATGTGGTTAAACTGGGCGCCGCGAGCCTGGGCGCCGAAGATCCAGAAACCCAGGTGGTTCTGATTAACGCCGTGGCTAGCAGTGGTGGAGGCGG	QEKLAQAAQSSVATITRLADVVKLGAASLGAEDPETQVVLINAV	44
CCCAGCCGGCCATGGCCGCCGAAGATCCAGAAACCCAGGTGGTTCTGATTAACGCCGTGAAAGATGTGGCCAAAGCCCTGGGCGATCTGATTAGCGCCACCAAAGCCGCGGCCGGCAAAGTGGGCGATGACCCAGCCGTGTGGCAGCTGGCTAGCAGTGGTGGAGGCGG	AEDPETQVVLINAVKDVAKALGDLISATKAAAGKVGDDPAVWQL	44
CCCAGCCGGCCATGGCCGCCGCGGGCAAAGTGGGCGATGACCCAGCCGTGTGGCAGCTGAAAAACAGCGCCAAAGTGATGGTGACCAACGTGACCAGCCTGTTGAAAACCGTGAAAGCCGTGGAAGATGAAGCCACCAAAGGCACCCGCGCTAGCAGTGGTGGAGGCGG	AAGKVGDDPAVWQLKNSAKVMVTNVTSLLKTVKAVEDEATKGTR	44
CCCAGCCGGCCATGGCCACCGTGAAAGCCGTGGAAGATGAAGCCACCAAAGGCACCCGCGCCCTGGAAGCCACCACGGAACATATTCGCCAGGAACTGGCCGTGTTTTGCAGCCCAGAACCACCGGCCAAAACCAGCACCCCAGAAGATGCTAGCAGTGGTGGAGGCGG	TVKAVEDEATKGTRALEATTEHIRQELAVFCSPEPPAKTSTPED	44
CCCAGCCGGCCATGGCCTGCAGCCCAGAACCACCGGCCAAAACCAGCACCCCAGAAGATTTTATTCGCATGACCAAAGGCATTACGATGGCCACCGCCAAAGCCGTGGCCGCGGGCAACAGCTGCCGCCAGGAAGATGTGATTGCCACCGCTAGCAGTGGTGGAGGCGG	CSPEPPAKTSTPEDFIRMTKGITMATAKAVAAGNSCRQEDVIAT	44
CCCAGCCGGCCATGGCCGCCGCGGGCAACAGCTGCCGCCAGGAAGATGTGATTGCCACCGCCAACCTGAGCCGCCGGGCCATTGCCGATATGCTGCGCGCCTGCAAAGAAGCCGCGTATCATCCAGAAGTGGCCCCAGATGTGCGCCTGGCTAGCAGTGGTGGAGGCGG	AAGNSCRQEDVIATANLSRRAIADMLRACKEAAYHPEVAPDVRL	44
CCCAGCCGGCCATGGCCGAAGCCGCGTATCATCCAGAAGTGGCCCCAGATGTGCGCCTGCGCGCCCTGCATTATGGCCGCGAATGCGCCAACGGCTATCTGGAACTGTTGGATCATGTGCTGTTGACCCTGCAGAAACCAAGCCCAGAAGCTAGCAGTGGTGGAGGCGG	EAAYHPEVAPDVRLRALHYGRECANGYLELLDHVLLTLQKPSPE	44
CCCAGCCGGCCATGGCCCTGGATCATGTGCTGTTGACCCTGCAGAAACCAAGCCCAGAACTGAAACAGCAACTGACCGGCCATAGCAAACGCGTGGCCGGCAGCGTGACCGAACTGATTCAGGCCGCGGAAGCCATGAAAGGCACCGAAGCTAGCAGTGGTGGAGGCGG	LDHVLLTLQKPSPELKQQLTGHSKRVAGSVTELIQAAEAMKGTE	44
CCCAGCCGGCCATGGCCACCGAACTGATTCAGGCCGCGGAAGCCATGAAAGGCACCGAATGGGTGGATCCAGAAGATCCAACCGTGATTGCCGAAAACGAACTGTTGGGCGCCGCGGCCGCGATTGAAGCCGCGGCCAAAAAGCTGGAAGCTAGCAGTGGTGGAGGCGG	TELIQAAEAMKGTEWVDPEDPTVIAENELLGAAAAIEAAAKKLE	44
CCCAGCCGGCCATGGCCGGCGCCGCGGCCGCGATTGAAGCCGCGGCCAAAAAGCTGGAACAGCTGAAACCACGCGCCAAACCAAAAGAAGCCGATGAAAGCCTGAACTTTGAAGAGCAGATTCTGGAAGCCGCGAAAAGCATTGCCGCGGCTAGCAGTGGTGGAGGCGG	GAAAAIEAAAKKLEQLKPRAKPKEADESLNFEEQILEAAKSIAA	44
CCCAGCCGGCCATGGCCTTTGAAGAGCAGATTCTGGAAGCCGCGAAAAGCATTGCCGCGGCCACCAGCGCCCTGGTGAAAGCCGCGAGCGCCGCGCAGCGCGAACTGGTGGCCCAGGGCAAAGTGGGCGCCATTCCAGCCAACGCCCTGGCTAGCAGTGGTGGAGGCGG	FEEQILEAAKSIAAATSALVKAASAAQRELVAQGKVGAIPANAL	44
CCCAGCCGGCCATGGCCGTGGCCCAGGGCAAAGTGGGCGCCATTCCAGCCAACGCCCTGGATGACGGCCAGTGGAGCCAGGGCCTGATTAGCGCCGCGCGCATGGTGGCCGCGGCCACCAACAATCTGTGCGAAGCCGCGAACGCCGCGGCTAGCAGTGGTGGAGGCGG	VAQGKVGAIPANALDDGQWSQGLISAARMVAAATNNLCEAANAA	44
CCCAGCCGGCCATGGCCGCCGCGGCCACCAACAATCTGTGCGAAGCCGCGAACGCCGCGGTGCAGGGCCATGCCAGCCAGGAAAAACTGATTAGCTCTGCCAAACAGGTGGCCGCGAGCACCGCCCAGCTGTTGGTGGCCTGCAAAGTGGCTAGCAGTGGTGGAGGCGG	AAATNNLCEAANAAVQGHASQEKLISSAKQVAASTAQLLVACKV	44
CCCAGCCGGCCATGGCCGTGGCCGCGAGCACCGCCCAGCTGTTGGTGGCCTGCAAAGTGAAAGCCGATCAGGATAGCGAAGCCATGAAACGCCTGCAGGCCGCGGGCAACGCCGTGAAACGCGCCAGCGATAACCTGGTGAAAGCCGCGGCTAGCAGTGGTGGAGGCGG	VAASTAQLLVACKVKADQDSEAMKRLQAAGNAVKRASDNLVKAA	44
CCCAGCCGGCCATGGCCAACGCCGTGAAACGCGCCAGCGATAACCTGGTGAAAGCCGCGCAGAAAGCCGCGGCCTTTGAAGAGCAGGAAAACGAAACCGTGGTTGTGAAAGAAAAAATGGTGGGCGGTATTGCCCAGATTATCGCCGCGGCTAGCAGTGGTGGAGGCGG	NAVKRASDNLVKAAQKAAAFEEQENETVVVKEKMVGGIAQIIAA	44
CCCAGCCGGCCATGGCCAAAGAAAAAATGGTGGGCGGTATTGCCCAGATTATCGCCGCGCAGGAAGAGATGCTGCGCAAAGAACGCGAACTGGAAGAGGCCCGCAAAAAGCTGGCCCAGATTCGCCAGCAACAGTATAAATTTCTGCCAGCTAGCAGTGGTGGAGGCGG	KEKMVGGIAQIIAAQEEMLRKERELEEARKKLAQIRQQQYKFLP	44
CCCAGCCGGCCATGGCCATTGCCCAGATTATCGCCGCGCAGGAAGAGATGCTGCGCAAAGAACGCGAACTGGAAGAGGCCCGCAAAAAGCTGGCCCAGATTCGCCAGCAACAGTATAAATTTCTGCCAAGCGAACTGCGCGATGAACATGCTAGCAGTGGTGGAGGCGG	IAQIIAAQEEMLRKERELEEARKKLAQIRQQQYKFLPSELRDEH	44
CCCAGCCGGCCATGGCCGCCGGCCTGACCAGCCAGCTGTTGCCACCGCTGTTTTTCCTGTTGGCCTGCGCCGGCAACTTTGTGCATGGCCATAAATGCGATATTACCCTGCAGGAAATTATCAAAACCCTGAACAGCCTGACCGAACAGGCTAGCAGTGGTGGAGGCGG	AGLTSQLLPPLFFLLACAGNFVHGHKCDITLQEIIKTLNSLTEQ	43
CCCAGCCGGCCATGGCCCTGCAGGAAATTATCAAAACCCTGAACAGCCTGACCGAACAGAAAACCCTGTGCACCGAACTGACCGTGACCGATATTTTTGCCGCGAGCAAAAACACCACGGAAAAAGAAACCTTTTGCCGCGCCGCGACCGCTAGCAGTGGTGGAGGCGG	LQEIIKTLNSLTEQKTLCTELTVTDIFAASKNTTEKETFCRAAT	44
CCCAGCCGGCCATGGCCAAAAACACCACGGAAAAAGAAACCTTTTGCCGCGCCGCGACCGTGCTGCGCCAGTTTTATAGCCATCACGAAAAAGATACCCGCTGCCTGGGCGCCACCGCCCAGCAATTTCATCGCCATAAACAGCTGATTGCTAGCAGTGGTGGAGGCGG	KNTTEKETFCRAATVLRQFYSHHEKDTRCLGATAQQFHRHKQLI	44
CCCAGCCGGCCATGGCCGGCGCCACCGCCCAGCAATTTCATCGCCATAAACAGCTGATTCGCTTTCTGAAACGCCTGGATCGCAACCTGTGGGGCCTGGCCGGCCTGAACAGCTGCCCAGTGAAAGAAGCCAACCAGAGCACCCTGGAAGCTAGCAGTGGTGGAGGCGG	GATAQQFHRHKQLIRFLKRLDRNLWGLAGLNSCPVKEANQSTLE	44
CCCAGCCGGCCATGGCCCTGGATCGCAACCTGTGGGGCCTGGCCGGCCTGAACAGCTGCCCAGTGAAAGAAGCCAACCAGAGCACCCTGGAAAACTTTCTGGAACGCCTGAAAACCATTATGCGCGAAAAATATAGCAAATGCAGCTCTGCTAGCAGTGGTGGAGGCGG	LDRNLWGLAGLNSCPVKEANQSTLENFLERLKTIMREKYSKCSS	44
CCCAGCCGGCCATGGCCATGCATAGCTCTGCCCTGTTGTGCTGTCTGGTGCTGTTGACCGGCGTGCGCGCCAGCCCAGGCCAGGGCACCCAGAGCGAAAACAGCTGCACCCATTTTCCAGGCAACCTGCCAAACATGCTGCGCGATCTGGCTAGCAGTGGTGGAGGCGG	MHSSALLCCLVLLTGVRASPGQGTQSENSCTHFPGNLPNMLRDL	44
CCCAGCCGGCCATGGCCACCCATTTTCCAGGCAACCTGCCAAACATGCTGCGCGATCTGCGCGATGCCTTTAGCCGCGTGAAAACCTTTTTCCAGATGAAAGATCAGCTGGATAACCTGTTGCTGAAAGAAAGCCTGTTGGAAGATTTTGCTAGCAGTGGTGGAGGCGG	THFPGNLPNMLRDLRDAFSRVKTFFQMKDQLDNLLLKESLLEDF	44
CCCAGCCGGCCATGGCCCTGGATAACCTGTTGCTGAAAGAAAGCCTGTTGGAAGATTTTAAAGGCTATCTGGGCTGCCAGGCCCTGAGCGAAATGATTCAGTTTTATCTGGAAGAGGTGATGCCACAGGCCGAAAACCAGGATCCAGATGCTAGCAGTGGTGGAGGCGG	LDNLLLKESLLEDFKGYLGCQALSEMIQFYLEEVMPQAENQDPD	44
CCCAGCCGGCCATGGCCCTGGAAGAGGTGATGCCACAGGCCGAAAACCAGGATCCAGATATTAAAGCCCATGTGAACAGCCTGGGCGAAAACCTGAAAACCCTGCGCCTGCGCCTGCGCCGGTGCCATCGCTTTCTGCCATGCGAAAACGCTAGCAGTGGTGGAGGCGG	LEEVMPQAENQDPDIKAHVNSLGENLKTLRLRLRRCHRFLPCEN	44
CCCAGCCGGCCATGGCCCTGCGCCTGCGCCGGTGCCATCGCTTTCTGCCATGCGAAAACAAAAGCAAAGCCGTGGAACAGGTGAAAAACGCCTTTAACAAACTGCAGGAAAAAGGCATTTATAAAGCCATGAGCGAATTTGATATTTTTGCTAGCAGTGGTGGAGGCGG	LRLRRCHRFLPCENKSKAVEQVKNAFNKLQEKGIYKAMSEFDIF	44
CCCAGCCGGCCATGGCCAAAAGCAAAGCCGTGGAACAGGTGAAAAACGCCTTTAACAAACTGCAGGAAAAAGGCATTTATAAAGCCATGAGCGAATTTGATATTTTTATTAACTATATTGAAGCCTATATGACCATGAAAATTCGCAACGCTAGCAGTGGTGGAGGCGG	KSKAVEQVKNAFNKLQEKGIYKAMSEFDIFINYIEAYMTMKIRN	44
CCCAGCCGGCCATGGCCGCCGCGGAAGATGGCGAAGAGGCCGAATTTCATTTTGCCGCGCTGTATATTAGCGGCCAGTGGCCACGCCTGCGCGCCGATACCGATCTGCAGCGCCTGGGCAGCTCTGCGATGGCCCCAAGCCGCAAATTTGCTAGCAGTGGTGGAGGCGG	AAEDGEEAEFHFAALYISGQWPRLRADTDLQRLGSSAMAPSRKF	43
CCCAGCCGGCCATGGCCCAGCGCCTGGGCAGCTCTGCGATGGCCCCAAGCCGCAAATTTTTCGTGGGCGGTAACTGGAAAATGAACGGCCGCAAACAGAGCCTGGGCGAACTGATTGGCACCCTGAACGCCGCGAAAGTGCCAGCCGATGCTAGCAGTGGTGGAGGCGG	QRLGSSAMAPSRKFFVGGNWKMNGRKQSLGELIGTLNAAKVPAD	44
CCCAGCCGGCCATGGCCGAACTGATTGGCACCCTGAACGCCGCGAAAGTGCCAGCCGATACCGAAGTGGTTTGCGCCCCACCGACCGCCTATATTGATTTTGCCCGCCAGAAACTGGATCCAAAAATTGCCGTGGCCGCGCAGAACTGCGCTAGCAGTGGTGGAGGCGG	ELIGTLNAAKVPADTEVVCAPPTAYIDFARQKLDPKIAVAAQNC	44
CCCAGCCGGCCATGGCCCAGAAACTGGATCCAAAAATTGCCGTGGCCGCGCAGAACTGCTATAAAGTGACCAACGGCGCCTTTACCGGCGAAATTAGCCCAGGCATGATTAAAGATTGCGGCGCCACCTGGGTGGTTCTGGGCCATAGCGCTAGCAGTGGTGGAGGCGG	QKLDPKIAVAAQNCYKVTNGAFTGEISPGMIKDCGATWVVLGHS	44
CCCAGCCGGCCATGGCCATTAAAGATTGCGGCGCCACCTGGGTGGTTCTGGGCCATAGCGAACGCCGGCATGTGTTTGGCGAAAGCGATGAACTGATTGGCCAGAAAGTGGCCCATGCCCTGGCCGAAGGCCTGGGCGTGATTGCCTGCGCTAGCAGTGGTGGAGGCGG	IKDCGATWVVLGHSERRHVFGESDELIGQKVAHALAEGLGVIAC	44
CCCAGCCGGCCATGGCCGTGGCCCATGCCCTGGCCGAAGGCCTGGGCGTGATTGCCTGCATTGGCGAAAAACTGGATGAACGCGAAGCCGGCATTACCGAAAAAGTGGTTTTTGAACAGACCAAAGTGATTGCCGATAACGTGAAAGATGCTAGCAGTGGTGGAGGCGG	VAHALAEGLGVIACIGEKLDEREAGITEKVVFEQTKVIADNVKD	44
CCCAGCCGGCCATGGCCGTGTTTGAACAGACCAAAGTGATTGCCGATAACGTGAAAGATTGGAGCAAAGTGGTTCTGGCCTATGAACCAGTGTGGGCCATTGGCACCGGCAAAACCGCCACCCCACAGCAAGCCCAGGAAGTGCATGAAGCTAGCAGTGGTGGAGGCGG	VFEQTKVIADNVKDWSKVVLAYEPVWAIGTGKTATPQQAQEVHE	44
CCCAGCCGGCCATGGCCGGCAAAACCGCCACCCCACAGCAAGCCCAGGAAGTGCATGAAAAACTGCGCGGCTGGCTGAAAAGCAACGTGAGCGATGCCGTGGCCCAGAGCACCCGCATTATCTATGGCGGTAGCGTGACCGGCGCCACCGCTAGCAGTGGTGGAGGCGG	GKTATPQQAQEVHEKLRGWLKSNVSDAVAQSTRIIYGGSVTGAT	44
CCCAGCCGGCCATGGCCAGCACCCGCATTATCTATGGCGGTAGCGTGACCGGCGCCACCTGCAAAGAACTGGCCAGCCAGCCAGATGTGGATGGCTTTCTGGTGGGCGGTGCCAGCCTGAAACCAGAATTTGTGGATATTATCAACGCCGCTAGCAGTGGTGGAGGCGG	STRIIYGGSVTGATCKELASQPDVDGFLVGGASLKPEFVDIINA	44
CCCAGCCGGCCATGGCCCGCATTATCTATGGCGGTAGCGTGACCGGCGCCACCTGCAAAGAACTGGCCAGCCAGCCAGATGTGGATGGCTTTCTGGTGGGCGGTGCCAGCCTGAAACCAGAATTTGTGGATATTATCAACGCCAAACAGGCTAGCAGTGGTGGAGGCGG	RIIYGGSVTGATCKELASQPDVDGFLVGGASLKPEFVDIINAKQ	44
CCCAGCCGGCCATGGCCATGATTCTGAACAGCTCTACCGAAGATGGCATTAAACGCATTCAGGATGACTGCCCAAAAGCCGGCCGCCATAACTATATTTTTGTGATGATTCCAACCCTGTATAGCATTATCTTTGTGGTTGGCATTTTTGCTAGCAGTGGTGGAGGCGG	MILNSSTEDGIKRIQDDCPKAGRHNYIFVMIPTLYSIIFVVGIF	44
CCCAGCCGGCCATGGCCATTCCAACCCTGTATAGCATTATCTTTGTGGTTGGCATTTTTGGCAACAGCCTGGTGGTTATTGTGATTTATTTTTATATGAAACTGAAAACCGTGGCCAGCGTGTTTCTGTTGAACCTGGCCCTGGCCGATGCTAGCAGTGGTGGAGGCGG	IPTLYSIIFVVGIFGNSLVVIVIYFYMKLKTVASVFLLNLALAD	44
CCCAGCCGGCCATGGCCACCGTGGCCAGCGTGTTTCTGTTGAACCTGGCCCTGGCCGATCTGTGCTTTCTGTTGACCCTGCCACTGTGGGCCGTGTATACCGCGATGGAATATCGCTGGCCATTTGGCAACTATCTGTGCAAAATTGCCGCTAGCAGTGGTGGAGGCGG	TVASVFLLNLALADLCFLLTLPLWAVYTAMEYRWPFGNYLCKIA	44
CCCAGCCGGCCATGGCCGAATATCGCTGGCCATTTGGCAACTATCTGTGCAAAATTGCCAGCGCCAGCGTGAGCTTTAACCTGTATGCCAGCGTGTTTCTGTTGACCTGCCTGAGCATTGATCGCTATCTGGCCATTGTGCATCCAATGGCTAGCAGTGGTGGAGGCGG	EYRWPFGNYLCKIASASVSFNLYASVFLLTCLSIDRYLAIVHPM	44
CCCAGCCGGCCATGGCCTGCCTGAGCATTGATCGCTATCTGGCCATTGTGCATCCAATGAAAAGCCGCCTGCGCCGGACCATGCTGGTGGCCAAAGTGACCTGCATTATCATTTGGCTGTTGGCCGGCCTGGCCAGCCTGCCAGCCATTGCTAGCAGTGGTGGAGGCGG	CLSIDRYLAIVHPMKSRLRRTMLVAKVTCIIIWLLAGLASLPAI	44
CCCAGCCGGCCATGGCCATTATCTGGCTGTTGGCCGGCCTGGCCAGCCTGCCAGCCATTATCCATCGCAACGTGTTTTTCATTGAAAACACCAACATTACCGTGTGCGCCTTTCATTATGAAAGCCAGAACAGCACCCTGCCAATTGGCGCTAGCAGTGGTGGAGGCGG	IIWLLAGLASLPAIIHRNVFFIENTNITVCAFHYESQNSTLPIG	44
CCCAGCCGGCCATGGCCGCCTTTCATTATGAAAGCCAGAACAGCACCCTGCCAATTGGCCTGGGCCTGACCAAAAACATTCTGGGCTTTCTGTTTCCATTTCTGATTATCCTGACCAGCTATACCCTGATTTGGAAAGCCCTGAAAAAGGCTAGCAGTGGTGGAGGCGG	AFHYESQNSTLPIGLGLTKNILGFLFPFLIILTSYTLIWKALKK	44
CCCAGCCGGCCATGGCCATTCTGACCAGCTATACCCTGATTTGGAAAGCCCTGAAAAAGGCCTATGAAATTCAGAAAAACAAACCACGCAACGATGACATTTTTAAAATTATCATGGCCATTGTGCTGTTTTTCTTTTTCAGCTGGATTGCTAGCAGTGGTGGAGGCGG	ILTSYTLIWKALKKAYEIQKNKPRNDDIFKIIMAIVLFFFFSWI	44
CCCAGCCGGCCATGGCCATTATCATGGCCATTGTGCTGTTTTTCTTTTTCAGCTGGATTCCACATCAGATTTTTACCTTTCTGGATGTGCTGATTCAGCTGGGCATTATCCGCGATTGCCGCATTGCCGATATTGTGGATACCGCGATGGCTAGCAGTGGTGGAGGCGG	IIMAIVLFFFFSWIPHQIFTFLDVLIQLGIIRDCRIADIVDTAM	44
CCCAGCCGGCCATGGCCATTCGCGATTGCCGCATTGCCGATATTGTGGATACCGCCATGCCAATTACCATTTGCATTGCCTATTTTAACAATTGCCTGAACCCACTGTTTTATGGCTTTCTGGGCAAAAAGTTTAAACGCTATTTTCTGGCTAGCAGTGGTGGAGGCGG	IRDCRIADIVDTAMPITICIAYFNNCLNPLFYGFLGKKFKRYFL	44
CCCAGCCGGCCATGGCCTTTTATGGCTTTCTGGGCAAAAAGTTTAAACGCTATTTTCTGCAGCTGTTGAAATATATTCCACCGAAAGCCAAAAGCCATAGCAACCTGAGCACCAAAATGAGCACCCTGAGCTATCGCCCAAGCGATAACGCTAGCAGTGGTGGAGGCGG	FYGFLGKKFKRYFLQLLKYIPPKAKSHSNLSTKMSTLSYRPSDN	44
CCCAGCCGGCCATGGCCCTGTTGAAATATATTCCACCGAAAGCCAAAAGCCATAGCAACCTGAGCACCAAAATGAGCACCCTGAGCTATCGCCCAAGCGATAACGTGAGCTCTAGCACCAAAAAGCCAGCCCCATGCTTTGAAGTGGAAGCTAGCAGTGGTGGAGGCGG	LLKYIPPKAKSHSNLSTKMSTLSYRPSDNVSSSTKKPAPCFEVE	44
CCCAGCCGGCCATGGCCGCCGCGGGCCGCAGCCATCCAGGCCCACTGCGCCCACTGTTGCCACTGTTGGTGGTTGCCGCGTGCGTGCTGCCAGGCGCCGGCGGCACCTGCCCAGAACGCGCCCTGGAACGCCGGGAAGAGGAAGCCAACGCTAGCAGTGGTGGAGGCGG	AAGRSHPGPLRPLLPLLVVAACVLPGAGGTCPERALERREEEAN	43
CCCAGCCGGCCATGGCCTGCCCAGAACGCGCCCTGGAACGCCGGGAAGAGGAAGCCAACGTGGTTCTGACCGGCACCGTGGAAGAGATTCTGAACGTGGATCCAGTGCAGCATACCTATAGCTGCAAAGTGCGCGTGTGGCGCTATCTGGCTAGCAGTGGTGGAGGCGG	CPERALERREEEANVVLTGTVEEILNVDPVQHTYSCKVRVWRYL	44
CCCAGCCGGCCATGGCCCAGCATACCTATAGCTGCAAAGTGCGCGTGTGGCGCTATCTGAAAGGCAAAGATCTGGTGGCCCGCGAAAGCCTGTTGGATGGCGGTAACAAAGTGGTTATTAGCGGCTTTGGCGATCCACTGATTTGCGATGCTAGCAGTGGTGGAGGCGG	QHTYSCKVRVWRYLKGKDLVARESLLDGGNKVVISGFGDPLICD	44
CCCAGCCGGCCATGGCCAAAGTGGTTATTAGCGGCTTTGGCGATCCACTGATTTGCGATAACCAGGTGAGCACCGGCGATACCCGCATTTTTTTCGTGAACCCAGCCCCACCGTATCTGTGGCCAGCCCATAAAAACGAACTGATGCTGGCTAGCAGTGGTGGAGGCGG	KVVISGFGDPLICDNQVSTGDTRIFFVNPAPPYLWPAHKNELML	44
CCCAGCCGGCCATGGCCCCACCGTATCTGTGGCCAGCCCATAAAAACGAACTGATGCTGAACAGCTCTCTGATGCGCATTACCCTGCGCAACCTGGAAGAGGTGGAATTTTGCGTGGAAGATAAACCAGGCACCCATTTTACCCCAGTGGCTAGCAGTGGTGGAGGCGG	PPYLWPAHKNELMLNSSLMRITLRNLEEVEFCVEDKPGTHFTPV	44
CCCAGCCGGCCATGGCCTTTTGCGTGGAAGATAAACCAGGCACCCATTTTACCCCAGTGCCACCGACCCCACCGGATGCCTGCCGCGGCATGCTGTGCGGCTTTGGCGCCGTGTGCGAACCAAACGCCGAAGGCCCAGGCCGCGCCAGCGCTAGCAGTGGTGGAGGCGG	FCVEDKPGTHFTPVPPTPPDACRGMLCGFGAVCEPNAEGPGRAS	44
CCCAGCCGGCCATGGCCGCCGTGTGCGAACCAAACGCCGAAGGCCCAGGCCGCGCCAGCTGCGTGTGCAAAAAGAGCCCATGCCCAAGCGTGGTTGCCCCAGTGTGCGGCAGCGATGCCAGCACCTATAGCAACGAATGCGAACTGCAGGCTAGCAGTGGTGGAGGCGG	AVCEPNAEGPGRASCVCKKSPCPSVVAPVCGSDASTYSNECELQ	44
CCCAGCCGGCCATGGCCGGCAGCGATGCCAGCACCTATAGCAACGAATGCGAACTGCAGCGCGCCCAGTGCAGCCAGCAACGCCGGATTCGCCTGTTGAGCCGCGGCCCATGCGGCAGCCGCGATCCATGCAGCAACGTGACCTGCAGCGCTAGCAGTGGTGGAGGCGG	GSDASTYSNECELQRAQCSQQRRIRLLSRGPCGSRDPCSNVTCS	44
CCCAGCCGGCCATGGCCCCATGCGGCAGCCGCGATCCATGCAGCAACGTGACCTGCAGCTTTGGCAGCACCTGCGCCCGCAGCGCCGATGGCCTGACCGCCAGCTGCCTGTGCCCAGCCACCTGCCGCGGCGCCCCAGAAGGCACCGTGGCTAGCAGTGGTGGAGGCGG	PCGSRDPCSNVTCSFGSTCARSADGLTASCLCPATCRGAPEGTV	44
CCCAGCCGGCCATGGCCCTGTGCCCAGCCACCTGCCGCGGCGCCCCAGAAGGCACCGTGTGCGGCAGCGATGGCGCCGATTATCCAGGCGAATGCCAGCTGTTGCGCCGGGCCTGCGCCCGCCAGGAAAACGTGTTTAAAAAGTTTGATGCTAGCAGTGGTGGAGGCGG	LCPATCRGAPEGTVCGSDGADYPGECQLLRRACARQENVFKKFD	44
CCCAGCCGGCCATGGCCCGCGCCTGCGCCCGCCAGGAAAACGTGTTTAAAAAGTTTGATGGCCCATGCGATCCATGCCAGGGCGCCCTGCCAGATCCAAGCCGCAGCTGCCGCGTGAACCCACGCACCCGCCGGCCAGAAATGCTGTTGGCTAGCAGTGGTGGAGGCGG	RACARQENVFKKFDGPCDPCQGALPDPSRSCRVNPRTRRPEMLL	44
CCCAGCCGGCCATGGCCTGCCGCGTGAACCCACGCACCCGCCGGCCAGAAATGCTGTTGCGCCCAGAAAGCTGCCCAGCCCGCCAGGCCCCAGTGTGCGGCGATGACGGCGTGACCTATGAAAACGATTGCGTGATGGGCCGCAGCGGCGCTAGCAGTGGTGGAGGCGG	CRVNPRTRRPEMLLRPESCPARQAPVCGDDGVTYENDCVMGRSG	44
CCCAGCCGGCCATGGCCGGCGTGACCTATGAAAACGATTGCGTGATGGGCCGCAGCGGCGCCGCGCGCGGCCTGTTGCTGCAGAAAGTGCGCAGCGGCCAGTGCCAGGGCCGCGATCAGTGCCCAGAACCATGCCGCTTTAACGCCGTGGCTAGCAGTGGTGGAGGCGG	GVTYENDCVMGRSGAARGLLLQKVRSGQCQGRDQCPEPCRFNAV	44
CCCAGCCGGCCATGGCCGGCCGCGATCAGTGCCCAGAACCATGCCGCTTTAACGCCGTGTGCCTGAGCCGCCGGGGCCGCCCACGCTGCAGCTGTGATCGCGTGACCTGCGATGGCGCCTATCGCCCAGTGTGCGCCCAGGATGGCCGCGCTAGCAGTGGTGGAGGCGG	GRDQCPEPCRFNAVCLSRRGRPRCSCDRVTCDGAYRPVCAQDGR	44
CCCAGCCGGCCATGGCCTGCGATGGCGCCTATCGCCCAGTGTGCGCCCAGGATGGCCGCACCTATGATAGCGATTGCTGGCGCCAGCAAGCCGAATGCCGCCAGCAACGCGCCATTCCAAGCAAACATCAGGGCCCATGCGATCAGGCCGCTAGCAGTGGTGGAGGCGG	CDGAYRPVCAQDGRTYDSDCWRQQAECRQQRAIPSKHQGPCDQA	44
CCCAGCCGGCCATGGCCCGCGCCATTCCAAGCAAACATCAGGGCCCATGCGATCAGGCCCCAAGCCCATGCCTGGGCGTGCAGTGCGCCTTTGGCGCCACCTGCGCCGTGAAAAACGGCCAGGCCGCGTGCGAATGCCTGCAGGCCTGCGCTAGCAGTGGTGGAGGCGG	RAIPSKHQGPCDQAPSPCLGVQCAFGATCAVKNGQAACECLQAC	44
CCCAGCCGGCCATGGCCGTGAAAAACGGCCAGGCCGCGTGCGAATGCCTGCAGGCCTGCAGCTCTCTGTATGATCCAGTGTGCGGCAGCGATGGCGTGACCTATGGCAGCGCCTGCGAACTGGAAGCCACCGCCTGCACCCTGGGCCGCGCTAGCAGTGGTGGAGGCGG	VKNGQAACECLQACSSLYDPVCGSDGVTYGSACELEATACTLGR	44
CCCAGCCGGCCATGGCCAGCGCCTGCGAACTGGAAGCCACCGCCTGCACCCTGGGCCGCGAAATTCAGGTGGCCCGCAAAGGCCCATGTGATCGCTGCGGCCAGTGCCGCTTTGGCGCCCTGTGCGAAGCCGAAACCGGCCGCTGCGTGGCTAGCAGTGGTGGAGGCGG	SACELEATACTLGREIQVARKGPCDRCGQCRFGALCEAETGRCV	44
CCCAGCCGGCCATGGCCCGCTTTGGCGCCCTGTGCGAAGCCGAAACCGGCCGCTGCGTGTGCCCAAGCGAATGCGTGGCCCTGGCCCAGCCAGTGTGCGGCAGCGATGGCCATACCTATCCAAGCGAATGCATGCTGCATGTGCATGCCGCTAGCAGTGGTGGAGGCGG	RFGALCEAETGRCVCPSECVALAQPVCGSDGHTYPSECMLHVHA	44
CCCAGCCGGCCATGGCCGGCCATACCTATCCAAGCGAATGCATGCTGCATGTGCATGCCTGCACCCATCAGATTAGCCTGCATGTGGCCAGCGCCGGCCCATGCGAAACCTGCGGCGATGCCGTGTGCGCCTTTGGCGCCGTGTGCAGCGCTAGCAGTGGTGGAGGCGG	GHTYPSECMLHVHACTHQISLHVASAGPCETCGDAVCAFGAVCS	44
CCCAGCCGGCCATGGCCACCTGCGGCGATGCCGTGTGCGCCTTTGGCGCCGTGTGCAGCGCCGGCCAGTGCGTGTGCCCACGCTGCGAACATCCACCGCCAGGCCCAGTGTGCGGCAGCGATGGCGTGACCTATGGCAGCGCCTGCGAAGCTAGCAGTGGTGGAGGCGG	TCGDAVCAFGAVCSAGQCVCPRCEHPPPGPVCGSDGVTYGSACE	44
CCCAGCCGGCCATGGCCGTGTGCGGCAGCGATGGCGTGACCTATGGCAGCGCCTGCGAACTGCGCGAAGCCGCGTGCCTGCAGCAAACCCAGATTGAAGAGGCCCGCGCCGGCCCATGCGAACAGGCCGAATGCGGCAGCGGCGGTAGCGCTAGCAGTGGTGGAGGCGG	VCGSDGVTYGSACELREAACLQQTQIEEARAGPCEQAECGSGGS	44
CCCAGCCGGCCATGGCCGCCGGCCCATGCGAACAGGCCGAATGCGGCAGCGGCGGTAGCGGCAGCGGCGAAGATGGCGATTGCGAACAGGAACTGTGCCGCCAGCGCGGCGGTATTTGGGATGAAGATAGCGAAGATGGCCCATGCGTGGCTAGCAGTGGTGGAGGCGG	AGPCEQAECGSGGSGSGEDGDCEQELCRQRGGIWDEDSEDGPCV	44
CCCAGCCGGCCATGGCCGGCGGTATTTGGGATGAAGATAGCGAAGATGGCCCATGCGTGTGCGATTTTAGCTGCCAGAGCGTGCCAGGCAGCCCAGTGTGCGGCAGCGATGGCGTGACCTATAGCACCGAATGCGAACTGAAAAAGGCCGCTAGCAGTGGTGGAGGCGG	GGIWDEDSEDGPCVCDFSCQSVPGSPVCGSDGVTYSTECELKKA	44
CCCAGCCGGCCATGGCCGATGGCGTGACCTATAGCACCGAATGCGAACTGAAAAAGGCCCGCTGCGAAAGCCAGCGCGGCCTGTATGTGGCCGCGCAGGGCGCCTGCCGCGGCCCAACCTTTGCCCCACTGCCACCGGTGGCCCCACTGGCTAGCAGTGGTGGAGGCGG	DGVTYSTECELKKARCESQRGLYVAAQGACRGPTFAPLPPVAPL	44
CCCAGCCGGCCATGGCCCGCGGCCCAACCTTTGCCCCACTGCCACCGGTGGCCCCACTGCATTGCGCCCAGACCCCATATGGCTGCTGTCAGGATAACATTACCGCCGCGCGCGGCGTGGGCCTGGCCGGCTGCCCAAGCGCCTGCCAGGCTAGCAGTGGTGGAGGCGG	RGPTFAPLPPVAPLHCAQTPYGCCQDNITAARGVGLAGCPSACQ	44
CCCAGCCGGCCATGGCCGCCCGCGGCGTGGGCCTGGCCGGCTGCCCAAGCGCCTGCCAGTGCAACCCACATGGCAGCTATGGCGGCACCTGCGATCCAGCCACCGGCCAGTGCAGCTGCCGCCCAGGCGTGGGCGGTCTGCGCTGCGATGCTAGCAGTGGTGGAGGCGG	ARGVGLAGCPSACQCNPHGSYGGTCDPATGQCSCRPGVGGLRCD	44
CCCAGCCGGCCATGGCCCAGTGCAGCTGCCGCCCAGGCGTGGGCGGTCTGCGCTGTGATCGCTGCGAACCAGGCTTTTGGAACTTTCGCGGCATTGTGACCGATGGCCGCAGCGGCTGCACCCCATGCAGCTGCGATCCACAGGGCGCCGCTAGCAGTGGTGGAGGCGG	QCSCRPGVGGLRCDRCEPGFWNFRGIVTDGRSGCTPCSCDPQGA	44
CCCAGCCGGCCATGGCCCGCAGCGGCTGCACCCCATGCAGCTGCGATCCACAGGGCGCCGTGCGCGATGACTGCGAACAGATGACCGGCCTGTGCAGCTGCAAACCAGGCGTGGCCGGCCCAAAATGCGGCCAGTGCCCAGATGGCCGCGCTAGCAGTGGTGGAGGCGG	RSGCTPCSCDPQGAVRDDCEQMTGLCSCKPGVAGPKCGQCPDGR	44
CCCAGCCGGCCATGGCCGGCGTGGCCGGCCCAAAATGCGGCCAGTGCCCAGATGGCCGCGCCCTGGGCCCAGCCGGCTGCGAAGCCGATGCCAGCGCCCCAGCCACCTGCGCCGAAATGCGCTGCGAATTTGGCGCCCGCTGCGTGGAAGCTAGCAGTGGTGGAGGCGG	GVAGPKCGQCPDGRALGPAGCEADASAPATCAEMRCEFGARCVE	44
CCCAGCCGGCCATGGCCTGCGCCGAAATGCGCTGCGAATTTGGCGCCCGCTGCGTGGAAGAGAGCGGCAGCGCCCATTGCGTGTGCCCAATGCTGACCTGCCCAGAAGCCAACGCCACCAAAGTGTGCGGCAGCGATGGCGTGACCTATGCTAGCAGTGGTGGAGGCGG	CAEMRCEFGARCVEESGSAHCVCPMLTCPEANATKVCGSDGVTY	44
CCCAGCCGGCCATGGCCGCCAACGCCACCAAAGTGTGCGGCAGCGATGGCGTGACCTATGGCAACGAATGCCAGCTGAAAACCATTGCCTGCCGCCAGGGCCTGCAGATTAGCATTCAGAGCCTGGGCCCATGCCAGGAAGCCGTGGCCGCTAGCAGTGGTGGAGGCGG	ANATKVCGSDGVTYGNECQLKTIACRQGLQISIQSLGPCQEAVA	44
CCCAGCCGGCCATGGCCATTAGCATTCAGAGCCTGGGCCCATGCCAGGAAGCCGTGGCCCCAAGCACCCATCCAACCAGCGCCAGCGTGACCGTGACCACGCCAGGCCTGTTGCTGAGCCAGGCCCTGCCAGCCCCACCGGGCGCCCTGGCTAGCAGTGGTGGAGGCGG	ISIQSLGPCQEAVAPSTHPTSASVTVTTPGLLLSQALPAPPGAL	44
CCCAGCCGGCCATGGCCCTGTTGCTGAGCCAGGCCCTGCCAGCCCCACCGGGCGCCCTGCCACTGGCCCCAAGCTCTACCGCCCATAGCCAGACCACGCCACCGCCAAGCTCTCGCCCACGCACCACGGCCAGCGTGCCACGCACCACGGCTAGCAGTGGTGGAGGCGG	LLLSQALPAPPGALPLAPSSTAHSQTTPPPSSRPRTTASVPRTT	44
CCCAGCCGGCCATGGCCAGCTCTCGCCCACGCACCACGGCCAGCGTGCCACGCACCACGGTGTGGCCAGTGCTGACCGTGCCACCGACCGCCCCAAGCCCAGCCCCAAGCCTGGTGGCCAGCGCCTTTGGCGAAAGCGGCAGCACCGATGCTAGCAGTGGTGGAGGCGG	SSRPRTTASVPRTTVWPVLTVPPTAPSPAPSLVASAFGESGSTD	44
CCCAGCCGGCCATGGCCAGCCTGGTGGCCAGCGCCTTTGGCGAAAGCGGCAGCACCGATGGCAGCTCTGATGAAGAGCTGAGCGGCGATCAGGAAGCCAGCGGCGGTGGCAGCGGCGGTCTGGAACCACTGGAAGGCAGCTCTGTGGCCGCTAGCAGTGGTGGAGGCGG	SLVASAFGESGSTDGSSDEELSGDQEASGGGSGGLEPLEGSSVA	44
CCCAGCCGGCCATGGCCGGCAGCGGCGGTCTGGAACCACTGGAAGGCAGCTCTGTGGCCACCCCAGGCCCACCGGTGGAACGCGCCAGCTGCTATAACAGCGCCCTGGGCTGCTGTAGCGATGGCAAAACCCCAAGCCTGGATGCCGAAGCTAGCAGTGGTGGAGGCGG	GSGGLEPLEGSSVATPGPPVERASCYNSALGCCSDGKTPSLDAE	44
CCCAGCCGGCCATGGCCGGCTGCTGTAGCGATGGCAAAACCCCAAGCCTGGATGCCGAAGGCAGCAACTGCCCAGCCACCAAAGTGTTTCAGGGCGTGCTGGAACTGGAAGGCGTGGAAGGCCAGGAACTGTTTTATACCCCAGAAATGGCTAGCAGTGGTGGAGGCGG	GCCSDGKTPSLDAEGSNCPATKVFQGVLELEGVEGQELFYTPEM	44
CCCAGCCGGCCATGGCCGAAGGCGTGGAAGGCCAGGAACTGTTTTATACCCCAGAAATGGCCGATCCAAAAAGCGAACTGTTTGGCGAAACCGCCCGCAGCATTGAAAGCACCCTGGATGACCTGTTTCGCAACAGCGATGTGAAAAAGGCTAGCAGTGGTGGAGGCGG	EGVEGQELFYTPEMADPKSELFGETARSIESTLDDLFRNSDVKK	44
CCCAGCCGGCCATGGCCAGCACCCTGGATGACCTGTTTCGCAACAGCGATGTGAAAAAGGATTTTCGCAGCGTGCGCCTGCGCGATCTGGGCCCAGGCAAAAGCGTGCGCGCCATTGTGGATGTGCATTTTGATCCAACCACGGCCTTTGCTAGCAGTGGTGGAGGCGG	STLDDLFRNSDVKKDFRSVRLRDLGPGKSVRAIVDVHFDPTTAF	44
CCCAGCCGGCCATGGCCCGCGCCATTGTGGATGTGCATTTTGATCCAACCACGGCCTTTCGCGCCCCAGATGTGGCCCGCGCCCTGTTGCGCCAGATTCAGGTGAGCCGCCGGCGCAGCCTGGGCGTGCGCCGGCCACTGCAGGAACATGCTAGCAGTGGTGGAGGCGG	RAIVDVHFDPTTAFRAPDVARALLRQIQVSRRRSLGVRRPLQEH	44
CCCAGCCGGCCATGGCCCGCCGGCGCAGCCTGGGCGTGCGCCGGCCACTGCAGGAACATGTGCGCTTTATGGATTTTGATTGGTTTCCAGCCTTTATTACCGGCGCCACCAGCGGCGCCATTGCCGCGGGCGCCACCGCCCGCGCCACCGCTAGCAGTGGTGGAGGCGG	RRRSLGVRRPLQEHVRFMDFDWFPAFITGATSGAIAAGATARAT	44
CCCAGCCGGCCATGGCCACCAGCGGCGCCATTGCCGCGGGCGCCACCGCCCGCGCCACCACGGCCAGCCGCCTGCCAAGCTCTGCCGTGACCCCACGCGCCCCACATCCAAGCCATACCAGCCAGCCAGTGGCCAAAACCACGGCCGCGGCTAGCAGTGGTGGAGGCGG	TSGAIAAGATARATTASRLPSSAVTPRAPHPSHTSQPVAKTTAA	44
CCCAGCCGGCCATGGCCCCAAGCCATACCAGCCAGCCAGTGGCCAAAACCACGGCCGCGCCAACCACGCGCCGGCCACCGACCACGGCCCCAAGCCGCGTGCCAGGCCGCCGGCCACCGGCCCCACAGCAACCACCGAAACCATGCGATGCTAGCAGTGGTGGAGGCGG	PSHTSQPVAKTTAAPTTRRPPTTAPSRVPGRRPPAPQQPPKPCD	44
CCCAGCCGGCCATGGCCCGCCGGCCACCGGCCCCACAGCAACCACCGAAACCATGCGATAGCCAGCCATGCTTTCATGGCGGCACCTGCCAGGATTGGGCCCTGGGCGGTGGCTTTACCTGCAGCTGCCCAGCCGGCCGCGGCGGTGCCGCTAGCAGTGGTGGAGGCGG	RRPPAPQQPPKPCDSQPCFHGGTCQDWALGGGFTCSCPAGRGGA	44
CCCAGCCGGCCATGGCCGGCGGTTTTACCTGCAGCTGCCCAGCCGGCCGCGGCGGTGCCGTGTGCGAAAAAGTGCTGGGCGCCCCAGTGCCAGCCTTTGAAGGCCGCAGCTTTCTGGCCTTTCCAACCCTGCGCGCCTATCATACCCTGGCTAGCAGTGGTGGAGGCGG	GGFTCSCPAGRGGAVCEKVLGAPVPAFEGRSFLAFPTLRAYHTL	44
CCCAGCCGGCCATGGCCAGCTTTCTGGCCTTTCCAACCCTGCGCGCCTATCATACCCTGCGCCTGGCCCTGGAATTTCGCGCCCTGGAACCACAGGGCCTGTTGCTGTATAACGGCAACGCCCGCGGCAAAGATTTTCTGGCCCTGGCCGCTAGCAGTGGTGGAGGCGG	SFLAFPTLRAYHTLRLALEFRALEPQGLLLYNGNARGKDFLALA	44
CCCAGCCGGCCATGGCCTATAACGGCAACGCCCGCGGCAAAGATTTTCTGGCCCTGGCCCTGTTGGATGGCCGCGTGCAGCTGCGCTTTGATACCGGCAGCGGCCCAGCCGTGCTGACCAGCGCCGTGCCAGTGGAACCAGGCCAGTGGGCTAGCAGTGGTGGAGGCGG	YNGNARGKDFLALALLDGRVQLRFDTGSGPAVLTSAVPVEPGQW	44
CCCAGCCGGCCATGGCCGCCGTGCTGACCAGCGCCGTGCCAGTGGAACCAGGCCAGTGGCATCGCCTGGAACTGAGCCGCCATTGGCGCCGGGGCACCCTGAGCGTGGATGGCGAAACCCCAGTGCTGGGCGAAAGCCCAAGCGGCACCGCTAGCAGTGGTGGAGGCGG	AVLTSAVPVEPGQWHRLELSRHWRRGTLSVDGETPVLGESPSGT	44
CCCAGCCGGCCATGGCCGATGGCGAAACCCCAGTGCTGGGCGAAAGCCCAAGCGGCACCGATGGCCTGAACCTGGATACCGATCTGTTTGTGGGCGGTGTGCCAGAAGATCAGGCCGCGGTGGCCCTGGAACGCACCTTTGTGGGCGCCGCTAGCAGTGGTGGAGGCGG	DGETPVLGESPSGTDGLNLDTDLFVGGVPEDQAAVALERTFVGA	44
CCCAGCCGGCCATGGCCGATCAGGCCGCGGTGGCCCTGGAACGCACCTTTGTGGGCGCCGGCCTGCGCGGCTGCATTCGCCTGTTGGATGTGAACAATCAGCGCCTGGAACTGGGCATTGGCCCAGGCGCCGCGACCCGCGGCAGCGGCGCTAGCAGTGGTGGAGGCGG	DQAAVALERTFVGAGLRGCIRLLDVNNQRLELGIGPGAATRGSG	44
CCCAGCCGGCCATGGCCGAACTGGGCATTGGCCCAGGCGCCGCGACCCGCGGCAGCGGCGTGGGCGAATGCGGCGATCATCCATGCCTGCCAAACCCATGTCATGGCGGTGCCCCATGCCAGAACCTGGAAGCCGGCCGCTTTCATTGCGCTAGCAGTGGTGGAGGCGG	ELGIGPGAATRGSGVGECGDHPCLPNPCHGGAPCQNLEAGRFHC	44
CCCAGCCGGCCATGGCCGGCGCCCCATGCCAGAACCTGGAAGCCGGCCGCTTTCATTGCCAGTGCCCACCGGGCCGCGTGGGCCCAACCTGCGCCGATGAAAAAAGCCCATGCCAGCCAAACCCATGTCATGGCGCCGCGCCATGCCGCGCTAGCAGTGGTGGAGGCGG	GAPCQNLEAGRFHCQCPPGRVGPTCADEKSPCQPNPCHGAAPCR	44
CCCAGCCGGCCATGGCCCCATGCCAGCCAAACCCATGTCATGGCGCCGCGCCATGCCGCGTGCTGCCAGAAGGCGGTGCCCAGTGCGAATGCCCACTGGGCCGCGAAGGCACCTTTTGCCAGACCGCCAGCGGCCAGGATGGCAGCGGCGCTAGCAGTGGTGGAGGCGG	PCQPNPCHGAAPCRVLPEGGAQCECPLGREGTFCQTASGQDGSG	44
CCCAGCCGGCCATGGCCGGCACCTTTTGCCAGACCGCCAGCGGCCAGGATGGCAGCGGCCCATTTCTGGCCGATTTTAACGGCTTTAGCCATCTGGAACTGCGCGGCCTGCATACCTTTGCCCGCGATCTGGGCGAAAAAATGGCCCTGGCTAGCAGTGGTGGAGGCGG	GTFCQTASGQDGSGPFLADFNGFSHLELRGLHTFARDLGEKMAL	44
CCCAGCCGGCCATGGCCCTGCATACCTTTGCCCGCGATCTGGGCGAAAAAATGGCCCTGGAAGTGGTTTTTCTGGCCCGCGGCCCAAGCGGCCTGTTGCTGTATAACGGCCAGAAAACCGATGGCAAAGGCGATTTTGTGAGCCTGGCCGCTAGCAGTGGTGGAGGCGG	LHTFARDLGEKMALEVVFLARGPSGLLLYNGQKTDGKGDFVSLA	44
CCCAGCCGGCCATGGCCGGCCAGAAAACCGATGGCAAAGGCGATTTTGTGAGCCTGGCCCTGCGGGATCGCCGGCTGGAATTTCGCTATGATCTGGGCAAAGGCGCCGCGGTGATTCGCAGCCGCGAACCAGTGACCCTGGGCGCCTGGGCTAGCAGTGGTGGAGGCGG	GQKTDGKGDFVSLALRDRRLEFRYDLGKGAAVIRSREPVTLGAW	44
CCCAGCCGGCCATGGCCGCCGTGATTCGCAGCCGCGAACCAGTGACCCTGGGCGCCTGGACCCGCGTGAGCCTGGAACGCAACGGCCGCAAAGGCGCCCTGCGCGTGGGCGATGGCCCACGCGTGCTGGGCGAAAGCCCAAAAAGCCGCGCTAGCAGTGGTGGAGGCGG	AVIRSREPVTLGAWTRVSLERNGRKGALRVGDGPRVLGESPKSR	44
CCCAGCCGGCCATGGCCGGCGATGGCCCACGCGTGCTGGGCGAAAGCCCAAAAAGCCGCAAAGTGCCACATACCGTGCTGAACCTGAAAGAACCACTGTATGTGGGCGGTGCCCCAGATTTTAGCAAACTGGCCCGCGCCGCGGCCGTGGCTAGCAGTGGTGGAGGCGG	GDGPRVLGESPKSRKVPHTVLNLKEPLYVGGAPDFSKLARAAAV	44
CCCAGCCGGCCATGGCCGGCGCCCCAGATTTTAGCAAACTGGCCCGCGCCGCGGCCGTGAGCTCTGGCTTTGATGGCGCCATTCAGCTGGTGAGCCTGGGCGGTCGCCAGCTGTTGACCCCAGAACATGTGCTGCGCCAGGTGGATGTGGCTAGCAGTGGTGGAGGCGG	GAPDFSKLARAAAVSSGFDGAIQLVSLGGRQLLTPEHVLRQVDV	44
CCCAGCCGGCCATGGCCCAGCTGTTGACCCCAGAACATGTGCTGCGCCAGGTGGATGTGACCAGCTTTGCCGGCCATCCATGCACCCGCGCCAGCGGCCATCCATGCCTGAACGGCGCCAGCTGCGTGCCACGCGAAGCCGCGTATGTGGCTAGCAGTGGTGGAGGCGG	QLLTPEHVLRQVDVTSFAGHPCTRASGHPCLNGASCVPREAAYV	44
CCCAGCCGGCCATGGCCCTGAACGGCGCCAGCTGCGTGCCACGCGAAGCCGCGTATGTGTGCCTGTGCCCAGGCGGTTTTAGCGGCCCACATTGCGAAAAAGGCCTGGTGGAAAAAAGCGCCGGCGATGTGGATACCCTGGCCTTTGATGCTAGCAGTGGTGGAGGCGG	LNGASCVPREAAYVCLCPGGFSGPHCEKGLVEKSAGDVDTLAFD	44
CCCAGCCGGCCATGGCCGTGGAAAAAAGCGCCGGCGATGTGGATACCCTGGCCTTTGATGGCCGCACCTTTGTGGAATATCTGAACGCCGTGACCGAAAGCGAACTGGCCAACGAAATTCCAGTGCCAGAAACCCTGGATAGCGGCGCCGCTAGCAGTGGTGGAGGCGG	VEKSAGDVDTLAFDGRTFVEYLNAVTESELANEIPVPETLDSGA	44
CCCAGCCGGCCATGGCCGCCAACGAAATTCCAGTGCCAGAAACCCTGGATAGCGGCGCCCTGCATGAAAAAGCCCTGCAGAGCAACCATTTTGAACTGAGCCTGCGCACCGAAGCCACCCAGGGCCTGGTGCTGTGGAGCGGCAAAGCCGCTAGCAGTGGTGGAGGCGG	ANEIPVPETLDSGALHEKALQSNHFELSLRTEATQGLVLWSGKA	44
CCCAGCCGGCCATGGCCACCGAAGCCACCCAGGGCCTGGTGCTGTGGAGCGGCAAAGCCACCGAACGCGCCGATTATGTGGCCCTGGCCATTGTGGATGGCCATCTGCAGCTGAGCTATAACCTGGGCAGCCAGCCAGTGGTTCTGCGCGCTAGCAGTGGTGGAGGCGG	TEATQGLVLWSGKATERADYVALAIVDGHLQLSYNLGSQPVVLR	44
CCCAGCCGGCCATGGCCCAGCTGAGCTATAACCTGGGCAGCCAGCCAGTGGTTCTGCGCAGCACCGTGCCAGTGAACACCAACCGCTGGCTGCGCGTGGTTGCCCATCGCGAACAGCGCGAAGGCAGCCTGCAGGTGGGCAACGAAGCCGCTAGCAGTGGTGGAGGCGG	QLSYNLGSQPVVLRSTVPVNTNRWLRVVAHREQREGSLQVGNEA	44
CCCAGCCGGCCATGGCCCGCGAACAGCGCGAAGGCAGCCTGCAGGTGGGCAACGAAGCCCCAGTGACCGGCAGCTCTCCACTGGGCGCCACCCAGCTGGATACCGATGGCGCCCTGTGGCTGGGCGGTCTGCCAGAACTGCCAGTGGGCGCTAGCAGTGGTGGAGGCGG	REQREGSLQVGNEAPVTGSSPLGATQLDTDGALWLGGLPELPVG	44
CCCAGCCGGCCATGGCCGGCGCCCTGTGGCTGGGCGGTCTGCCAGAACTGCCAGTGGGCCCAGCCCTGCCAAAAGCCTATGGCACCGGCTTTGTGGGCTGCCTGCGCGATGTGGTTGTGGGCCGCCATCCACTGCATCTGTTGGAAGATGCTAGCAGTGGTGGAGGCGG	GALWLGGLPELPVGPALPKAYGTGFVGCLRDVVVGRHPLHLLED	44
CCCAGCCGGCCATGGCCGGCCCAGCCCTGCCAAAAGCCTATGGCACCGGCTTTGTGGGCTGCCTGCGCGATGTGGTTGTGGGCCGCCATCCACTGCATCTGTTGGAAGATGCCGTGACCAAACCAGAACTGCGCCCATGCCCAACCCCAGCTAGCAGTGGTGGAGGCGG	GPALPKAYGTGFVGCLRDVVVGRHPLHLLEDAVTKPELRPCPTP	44
CCCAGCCGGCCATGGCCGCCGCGACCGATGCCGCGCTGCGCCGGCTGTTGCGCCTGCATCGCACCGAAATTGCCGTGGCCGTGGATAGCGCCTTTCCACTGTTGCATGCCCTGGCCGATCATGATGTGGTTCCAGAAGATAAATTTCAGGCTAGCAGTGGTGGAGGCGG	AATDAALRRLLRLHRTEIAVAVDSAFPLLHALADHDVVPEDKFQ	43
CCCAGCCGGCCATGGCCGCCCTGGCCGATCATGATGTGGTTCCAGAAGATAAATTTCAGGAAACCCTGCATCTGAAAGAAAAAGAAGGCTGCCCACAGGCCTTTCATGCCCTGTTGAGCTGGCTGTTGACCCAGGATAGCACCGCCATTGCTAGCAGTGGTGGAGGCGG	ALADHDVVPEDKFQETLHLKEKEGCPQAFHALLSWLLTQDSTAI	44
CCCAGCCGGCCATGGCCGCCCTGTTGAGCTGGCTGTTGACCCAGGATAGCACCGCCATTCTGGATTTTTGGCGCGTGCTGTTTAAAGATTATAACCTGGAACGCTATGGCCGCCTGCAGCCAATTCTGGATAGCTTTCCAAAAGATGTGGCTAGCAGTGGTGGAGGCGG	ALLSWLLTQDSTAILDFWRVLFKDYNLERYGRLQPILDSFPKDV	44
CCCAGCCGGCCATGGCCGGCCGCCTGCAGCCAATTCTGGATAGCTTTCCAAAAGATGTGGATCTGAGCCAGCCACGCAAAGGCCGCAAACCACCGGCCGTGCCAAAAGCCCTGGTGCCACCGCCACGCCTGCCAACCAAACGCAAAGCCGCTAGCAGTGGTGGAGGCGG	GRLQPILDSFPKDVDLSQPRKGRKPPAVPKALVPPPRLPTKRKA	44
CCCAGCCGGCCATGGCCGCCCTGGTGCCACCGCCACGCCTGCCAACCAAACGCAAAGCCAGCGAAGAGGCCCGCGCCGCGGCCCCAGCCGCGCTGACCCCACGCGGCACCGCCAGCCCAGGCAGCCAGCTGAAAGCCAAACCACCGAAAGCTAGCAGTGGTGGAGGCGG	ALVPPPRLPTKRKASEEARAAAPAALTPRGTASPGSQLKAKPPK	44
CCCAGCCGGCCATGGCCACCGCCAGCCCAGGCAGCCAGCTGAAAGCCAAACCACCGAAAAAGCCAGAAAGCTCTGCCGAACAGCAACGCCTGCCACTGGGCAACGGCATTCAGACCATGAGCGCCAGCGTGCAGCGCGCCGTGGCGATGGCTAGCAGTGGTGGAGGCGG	TASPGSQLKAKPPKKPESSAEQQRLPLGNGIQTMSASVQRAVAM	44
CCCAGCCGGCCATGGCCATTCAGACCATGAGCGCCAGCGTGCAGCGCGCCGTGGCCATGAGCTCTGGCGATGTGCCAGGCGCCCGCGGCGCCGTGGAAGGCATTCTGATTCAGCAAGTGTTTGAAAGCGGCGGTAGCAAAAAGTGCATTGCTAGCAGTGGTGGAGGCGG	IQTMSASVQRAVAMSSGDVPGARGAVEGILIQQVFESGGSKKCI	44
CCCAGCCGGCCATGGCCATTCAGCAAGTGTTTGAAAGCGGCGGTAGCAAAAAGTGCATTCAGGTGGGCGGTGAATTTTATACCCCAAGCAAATTTGAAGATAGCGGCAGCGGCAAAAACAAAGCCCGCAGCTCTAGCGGCCCAAAACCAGCTAGCAGTGGTGGAGGCGG	IQQVFESGGSKKCIQVGGEFYTPSKFEDSGSGKNKARSSSGPKP	44
CCCAGCCGGCCATGGCCAGCGGCAAAAACAAAGCCCGCAGCTCTAGCGGCCCAAAACCACTGGTGCGCGCCAAAGGCGCCCAGGGCGCCGCGCCAGGCGGTGGCGAAGCCCGCCTGGGCCAGCAAGGCAGCGTGCCAGCCCCACTGGCCGCTAGCAGTGGTGGAGGCGG	SGKNKARSSSGPKPLVRAKGAQGAAPGGGEARLGQQGSVPAPLA	44
CCCAGCCGGCCATGGCCGCCCGCCTGGGCCAGCAAGGCAGCGTGCCAGCCCCACTGGCCCTGCCAAGCGATCCACAGCTGCATCAGAAAAACGAAGATGAATGCGCCGTGTGCCGCGATGGCGGTGAACTGATTTGCTGTGATGGCTGCGCTAGCAGTGGTGGAGGCGG	ARLGQQGSVPAPLALPSDPQLHQKNEDECAVCRDGGELICCDGC	44
CCCAGCCGGCCATGGCCGTGTGCCGCGATGGCGGTGAACTGATTTGCTGTGATGGCTGCCCACGCGCCTTTCATCTGGCCTGCCTGAGCCCACCGCTGCGCGAAATTCCAAGCGGCACCTGGCGCTGCAGCTCTTGCCTGCAGGCCACCGCTAGCAGTGGTGGAGGCGG	VCRDGGELICCDGCPRAFHLACLSPPLREIPSGTWRCSSCLQAT	44
CCCAGCCGGCCATGGCCCCAAGCGGCACCTGGCGCTGCAGCTCTTGCCTGCAGGCCACCGTGCAGGAAGTGCAGCCACGCGCCGAAGAGCCACGCCCACAGGAACCACCGGTGGAAACCCCACTGCCACCGGGCCTGCGCAGCGCCGGCGCTAGCAGTGGTGGAGGCGG	PSGTWRCSSCLQATVQEVQPRAEEPRPQEPPVETPLPPGLRSAG	44
CCCAGCCGGCCATGGCCCCAGTGGAAACCCCACTGCCACCGGGCCTGCGCAGCGCCGGCGAAGAGGTGCGCGGCCCACCGGGCGAACCACTGGCCGGCATGGATACCACGCTGGTGTATAAACATCTGCCAGCCCCACCGAGCGCCGCGGCTAGCAGTGGTGGAGGCGG	PVETPLPPGLRSAGEEVRGPPGEPLAGMDTTLVYKHLPAPPSAA	44
CCCAGCCGGCCATGGCCACCCTGGTGTATAAACATCTGCCAGCCCCACCGAGCGCCGCGCCACTGCCAGGCCTGGATAGCTCTGCCCTGCATCCACTGTTGTGCGTGGGCCCAGAAGGCCAGCAAAACCTGGCCCCAGGCGCCCGCTGCGCTAGCAGTGGTGGAGGCGG	TLVYKHLPAPPSAAPLPGLDSSALHPLLCVGPEGQQNLAPGARC	44
CCCAGCCGGCCATGGCCGGCCCAGAAGGCCAGCAAAACCTGGCCCCAGGCGCCCGCTGCGGCGTGTGCGGCGATGGCACCGATGTGCTGCGCTGCACCCATTGCGCCGCGGCCTTTCATTGGCGCTGCCATTTTCCAGCCGGCACCAGCGCTAGCAGTGGTGGAGGCGG	GPEGQQNLAPGARCGVCGDGTDVLRCTHCAAAFHWRCHFPAGTS	44
CCCAGCCGGCCATGGCCGCCGCGTTTCATTGGCGCTGCCATTTTCCAGCCGGCACCAGCCGCCCAGGCACCGGCCTGCGCTGCCGCAGCTGCAGCGGCGATGTGACCCCAGCCCCAGTGGAAGGCGTGCTGGCCCCAAGCCCAGCCCGCGCTAGCAGTGGTGGAGGCGG	AAFHWRCHFPAGTSRPGTGLRCRSCSGDVTPAPVEGVLAPSPAR	44
CCCAGCCGGCCATGGCCCCAGCCCCAGTGGAAGGCGTGCTGGCCCCAAGCCCAGCCCGCCTGGCCCCAGGCCCAGCCAAAGATGACACCGCCAGCCATGAACCAGCCCTGCATCGCGATGACCTGGAAAGCCTGTTGAGCGAACATACCGCTAGCAGTGGTGGAGGCGG	PAPVEGVLAPSPARLAPGPAKDDTASHEPALHRDDLESLLSEHT	44
CCCAGCCGGCCATGGCCGATGACACCGCCAGCCATGAACCAGCCCTGCATCGCGATGACCTGGAAAGCCTGTTGAGCGAACATACCTTTGATGGCATTCTGCAGTGGGCCATTCAGAGCATGGCCCGCCCAGCCGCGCCATTTCCAAGCGCTAGCAGTGGTGGAGGCGG	DDTASHEPALHRDDLESLLSEHTFDGILQWAIQSMARPAAPFPS	44
CCCAGCCGGCCATGGCCGCCGGCGCCGGCAGCTCTACCGAACAGCGCAGCCCAGAACAGCCACCGGAAGGCAGCTCTACCCCAGCCGAACCAGAACCAAGCGGCGGTGGCCCAAGCGCCGAAGCCGCGCCAGATACCACGGCCGATCCAGCTAGCAGTGGTGGAGGCGG	AGAGSSTEQRSPEQPPEGSSTPAEPEPSGGGPSAEAAPDTTADP	43
CCCAGCCGGCCATGGCCGGCCCAAGCGCCGAAGCCGCGCCAGATACCACGGCCGATCCAGCCATTGCCGCGAGCGATCCAGCCACCAAACTGTTGCAGAAAAACGGCCAGCTGAGCACCATTAACGGCGTGGCCGAACAGGATGAACTGGCTAGCAGTGGTGGAGGCGG	GPSAEAAPDTTADPAIAASDPATKLLQKNGQLSTINGVAEQDEL	44
CCCAGCCGGCCATGGCCCAGCTGAGCACCATTAACGGCGTGGCCGAACAGGATGAACTGAGCCTGCAGGAAGGCGATCTGAACGGCCAGAAAGGCGCCCTGAACGGCCAGGGCGCCCTGAACAGCCAGGAAGAGGAAGAGGTGATTGTGGCTAGCAGTGGTGGAGGCGG	QLSTINGVAEQDELSLQEGDLNGQKGALNGQGALNSQEEEEVIV	44
CCCAGCCGGCCATGGCCCAGGGCGCCCTGAACAGCCAGGAAGAGGAAGAGGTGATTGTGACCGAAGTGGGCCAGCGCGATAGCGAAGATGTGAGCAAACGCGATAGCGATAAAGAAATGGCCACCAAAAGCGCCGTGGTTCATGATATTGCTAGCAGTGGTGGAGGCGG	QGALNSQEEEEVIVTEVGQRDSEDVSKRDSDKEMATKSAVVHDI	44
CCCAGCCGGCCATGGCCGATAAAGAAATGGCCACCAAAAGCGCCGTGGTTCATGATATTACCGATGACGGCCAGGAAGAGACCCCAGAAATTATCGAACAGATTCCAAGCTCTGAAAGCAACCTGGAAGAGCTGACCCAGCCAACCGAAGCTAGCAGTGGTGGAGGCGG	DKEMATKSAVVHDITDDGQEETPEIIEQIPSSESNLEELTQPTE	44
CCCAGCCGGCCATGGCCAGCTCTGAAAGCAACCTGGAAGAGCTGACCCAGCCAACCGAAAGCCAGGCCAACGATATTGGCTTTAAAAAGGTGTTTAAATTTGTGGGCTTTAAATTTACCGTGAAAAAGGATAAAACCGAAAAACCAGATGCTAGCAGTGGTGGAGGCGG	SSESNLEELTQPTESQANDIGFKKVFKFVGFKFTVKKDKTEKPD	44
CCCAGCCGGCCATGGCCTTTAAATTTACCGTGAAAAAGGATAAAACCGAAAAACCAGATACCGTGCAGCTGTTGACCGTGAAAAAGGATGAAGGCGAAGGCGCCGCGGGCGCCGGCGATCATAAAGATCCAAGCCTGGGCGCCGGCGAAGCTAGCAGTGGTGGAGGCGG	FKFTVKKDKTEKPDTVQLLTVKKDEGEGAAGAGDHKDPSLGAGE	44
CCCAGCCGGCCATGGCCGGCGCCGGCGATCATAAAGATCCAAGCCTGGGCGCCGGCGAAGCCGCGAGCAAAGAAAGCGAACCAAAACAGAGCACCGAAAAACCAGAAGAGACCCTGAAACGCGAACAGAGCCATGCCGAAATTAGCCCAGCTAGCAGTGGTGGAGGCGG	GAGDHKDPSLGAGEAASKESEPKQSTEKPEETLKREQSHAEISP	44
CCCAGCCGGCCATGGCCGAAACCCTGAAACGCGAACAGAGCCATGCCGAAATTAGCCCACCGGCCGAAAGCGGCCAGGCCGTGGAAGAGTGCAAAGAAGAGGGCGAAGAGAAACAGGAAAAAGAACCAAGCAAAAGCGCCGAAAGCCCAGCTAGCAGTGGTGGAGGCGG	ETLKREQSHAEISPPAESGQAVEECKEEGEEKQEKEPSKSAESP	44
CCCAGCCGGCCATGGCCGAAAAACAGGAAAAAGAACCAAGCAAAAGCGCCGAAAGCCCAACCAGCCCAGTGACCAGCGAAACCGGCAGCACCTTTAAAAAGTTTTTCACCCAGGGCTGGGCCGGCTGGCGCAAAAAGACCAGCTTTCGCGCTAGCAGTGGTGGAGGCGG	EKQEKEPSKSAESPTSPVTSETGSTFKKFFTQGWAGWRKKTSFR	44
CCCAGCCGGCCATGGCCACCCAGGGCTGGGCCGGCTGGCGCAAAAAGACCAGCTTTCGCAAACCAAAAGAAGATGAAGTGGAAGCCAGCGAAAAAAAGAAAGAACAGGAACCAGAAAAAGTGGATACCGAAGAGGATGGCAAAGCCGAAGCTAGCAGTGGTGGAGGCGG	TQGWAGWRKKTSFRKPKEDEVEASEKKKEQEPEKVDTEEDGKAE	44
CCCAGCCGGCCATGGCCGAACCAGAAAAAGTGGATACCGAAGAGGATGGCAAAGCCGAAGTGGCCAGCGAAAAACTGACCGCCAGCGAACAGGCCCATCCACAGGAACCAGCCGAAAGCGCCCATGAACCACGCCTGAGCGCCGAATATGCTAGCAGTGGTGGAGGCGG	EPEKVDTEEDGKAEVASEKLTASEQAHPQEPAESAHEPRLSAEY	44
CCCAGCCGGCCATGGCCCCAGCCGAAAGCGCCCATGAACCACGCCTGAGCGCCGAATATGAAAAAGTGGAACTGCCAAGCGAAGAGCAGGTGAGCGGCAGCCAGGGCCCAAGCGAAGAGAAACCAGCCCCACTGGCCACCGAAGTGTTTGCTAGCAGTGGTGGAGGCGG	PAESAHEPRLSAEYEKVELPSEEQVSGSQGPSEEKPAPLATEVF	44
CCCAGCCGGCCATGGCCCCAAGCGAAGAGAAACCAGCCCCACTGGCCACCGAAGTGTTTGATGAAAAAATTGAAGTGCATCAGGAAGAGGTGGTTGCCGAAGTGCATGTGAGCACCGTGGAAGAGCGCACCGAAGAGCAGAAAACCGAAGCTAGCAGTGGTGGAGGCGG	PSEEKPAPLATEVFDEKIEVHQEEVVAEVHVSTVEERTEEQKTE	44
CCCAGCCGGCCATGGCCGTGAGCACCGTGGAAGAGCGCACCGAAGAGCAGAAAACCGAAGTGGAAGAGACCGCCGGCAGCGTGCCAGCCGAAGAGCTGGTGGAAATGGATGCCGAACCACAGGAAGCCGAACCAGCCAAAGAACTGGTGGCTAGCAGTGGTGGAGGCGG	VSTVEERTEEQKTEVEETAGSVPAEELVEMDAEPQEAEPAKELV	44
CCCAGCCGGCCATGGCCGATGCCGAACCACAGGAAGCCGAACCAGCCAAAGAACTGGTGAAACTGAAAGAAACCTGCGTGAGCGGCGAAGATCCAACCCAGGGCGCCGATCTGAGCCCAGATGAAAAAGTGCTGAGCAAACCACCGGAAGCTAGCAGTGGTGGAGGCGG	DAEPQEAEPAKELVKLKETCVSGEDPTQGADLSPDEKVLSKPPE	44
CCCAGCCGGCCATGGCCGATCTGAGCCCAGATGAAAAAGTGCTGAGCAAACCACCGGAAGGCGTGGTTAGCGAAGTGGAAATGCTGAGCTCTCAGGAACGCATGAAAGTGCAGGGCAGCCCACTGAAAAAGCTGTTTACCAGCACCGGCGCTAGCAGTGGTGGAGGCGG	DLSPDEKVLSKPPEGVVSEVEMLSSQERMKVQGSPLKKLFTSTG	44
CCCAGCCGGCCATGGCCGTGCAGGGCAGCCCACTGAAAAAGCTGTTTACCAGCACCGGCCTGAAAAAGCTGAGCGGCAAAAAGCAGAAAGGCAAACGCGGCGGTGGCGATGAAGAGAGCGGCGAACATACCCAGGTGCCAGCCGATAGCGCTAGCAGTGGTGGAGGCGG	VQGSPLKKLFTSTGLKKLSGKKQKGKRGGGDEESGEHTQVPADS	44
CCCAGCCGGCCATGGCCGATGAAGAGAGCGGCGAACATACCCAGGTGCCAGCCGATAGCCCAGATAGCCAGGAAGAGCAGAAAGGCGAAAGCTCTGCCAGCTCTCCAGAAGAGCCAGAAGAGATTACCTGCCTGGAAAAAGGCCTGGCCGCTAGCAGTGGTGGAGGCGG	DEESGEHTQVPADSPDSQEEQKGESSASSPEEPEEITCLEKGLA	44
CCCAGCCGGCCATGGCCGAAGAGCCAGAAGAGATTACCTGCCTGGAAAAAGGCCTGGCCGAAGTGCAGCAAGATGGCGAAGCCGAAGAGGGCGCCACCAGCGATGGCGAAAAAAAGCGCGAAGGCGTGACCCCGTGGGCCAGCTTTAAAGCTAGCAGTGGTGGAGGCGG	EEPEEITCLEKGLAEVQQDGEAEEGATSDGEKKREGVTPWASFK	44
CCCAGCCGGCCATGGCCGAAAAAAAGCGCGAAGGCGTGACCCCGTGGGCCAGCTTTAAAAAGATGGTGACCCCAAAAAAGCGCGTGCGCCGGCCAAGCGAAAGCGATAAAGAAGATGAACTGGATAAAGTGAAAAGCGCCACCCTGAGCGCTAGCAGTGGTGGAGGCGG	EKKREGVTPWASFKKMVTPKKRVRRPSESDKEDELDKVKSATLS	44
CCCAGCCGGCCATGGCCAAAGAAGATGAACTGGATAAAGTGAAAAGCGCCACCCTGAGCTCTACCGAAAGCACCGCCAGCGAAATGCAGGAAGAGATGAAAGGCAGCGTGGAAGAGCCAAAACCAGAAGAGCCAAAACGCAAAGTGGATGCTAGCAGTGGTGGAGGCGG	KEDELDKVKSATLSSTESTASEMQEEMKGSVEEPKPEEPKRKVD	44
CCCAGCCGGCCATGGCCGTGGAAGAGCCAAAACCAGAAGAGCCAAAACGCAAAGTGGATACCAGCGTGAGCTGGGAAGCCCTGATTTGCGTGGGCAGCTCTAAAAAGCGCGCCCGCCGGGGCAGCTCTAGCGATGAAGAGGGCGGTCCAGCTAGCAGTGGTGGAGGCGG	VEEPKPEEPKRKVDTSVSWEALICVGSSKKRARRGSSSDEEGGP	44
CCCAGCCGGCCATGGCCCGCGCCCGCCGGGGCAGCTCTAGCGATGAAGAGGGCGGTCCAAAAGCGATGGGCGGTGATCATCAGAAAGCCGATGAAGCCGGCAAAGATAAAGAAACCGGCACCGATGGCATTCTGGCCGGCAGCCAGGAAGCTAGCAGTGGTGGAGGCGG	RARRGSSSDEEGGPKAMGGDHQKADEAGKDKETGTDGILAGSQE	44
CCCAGCCGGCCATGGCCAAAGAAACCGGCACCGATGGCATTCTGGCCGGCAGCCAGGAACATGATCCAGGCCAGGGCAGCTCTAGCCCAGAACAGGCCGGCAGCCCAACCGAAGGCGAAGGCGTGAGCACCTGGGAAAGCTTTAAACGCGCTAGCAGTGGTGGAGGCGG	KETGTDGILAGSQEHDPGQGSSSPEQAGSPTEGEGVSTWESFKR	44
CCCAGCCGGCCATGGCCACCGAAGGCGAAGGCGTGAGCACCTGGGAAAGCTTTAAACGCCTGGTGACCCCACGCAAAAAGAGCAAAAGCAAACTGGAAGAGAAAAGCGAAGATAGCATTGCCGGCAGCGGCGTGGAACATAGCACCCCAGCTAGCAGTGGTGGAGGCGG	TEGEGVSTWESFKRLVTPRKKSKSKLEEKSEDSIAGSGVEHSTP	44
CCCAGCCGGCCATGGCCGAAGATAGCATTGCCGGCAGCGGCGTGGAACATAGCACCCCAGATACCGAACCAGGCAAAGAAGAGAGCTGGGTGAGCATTAAAAAGTTTATTCCAGGCCGCCGGAAAAAGCGCCCAGATGGCAAACAGGAAGCTAGCAGTGGTGGAGGCGG	EDSIAGSGVEHSTPDTEPGKEESWVSIKKFIPGRRKKRPDGKQE	44
CCCAGCCGGCCATGGCCATTCCAGGCCGCCGGAAAAAGCGCCCAGATGGCAAACAGGAACAGGCCCCAGTGGAAGATGCCGGCCCAACCGGCGCCAACGAAGATGACAGCGATGTGCCAGCCGTGGTTCCACTGAGCGAATATGATGCCGCTAGCAGTGGTGGAGGCGG	IPGRRKKRPDGKQEQAPVEDAGPTGANEDDSDVPAVVPLSEYDA	44
CCCAGCCGGCCATGGCCAGCGATGTGCCAGCCGTGGTTCCACTGAGCGAATATGATGCCGTGGAACGCGAAAAAATGGAAGCCCAGCAAGCCCAGAAAAGCGCCGAACAGCCAGAACAGAAAGCCGCGACCGAAGTGAGCAAAGAACTGGCTAGCAGTGGTGGAGGCGG	SDVPAVVPLSEYDAVEREKMEAQQAQKSAEQPEQKAATEVSKEL	44
CCCAGCCGGCCATGGCCCAGCCAGAACAGAAAGCCGCGACCGAAGTGAGCAAAGAACTGAGCGAAAGCCAGGTGCATATGATGGCCGCGGCCGTGGCCGATGGCACCCGCGCCGCGACCATTATCGAAGAGCGCAGCCCAAGCTGGATTGCTAGCAGTGGTGGAGGCGG	QPEQKAATEVSKELSESQVHMMAAAVADGTRAATIIEERSPSWI	44
CCCAGCCGGCCATGGCCCGCGCCGCGACCATTATCGAAGAGCGCAGCCCAAGCTGGATTAGCGCCAGCGTGACCGAACCACTGGAACAGGTGGAAGCCGAAGCCGCGCTGTTGACCGAAGAGGTGCTGGAACGCGAAGTGATTGCCGAAGCTAGCAGTGGTGGAGGCGG	RAATIIEERSPSWISASVTEPLEQVEAEAALLTEEVLEREVIAE	44
CCCAGCCGGCCATGGCCCTGTTGACCGAAGAGGTGCTGGAACGCGAAGTGATTGCCGAAGAGGAACCACCGACCGTGACCGAACCACTGCCAGAAAACCGCGAAGCCCGCGGCGATACCGTGGTTAGCGAAGCCGAACTGACCCCAGAAGCTAGCAGTGGTGGAGGCGG	LLTEEVLEREVIAEEEPPTVTEPLPENREARGDTVVSEAELTPE	44
CCCAGCCGGCCATGGCCCGCGGCGATACCGTGGTTAGCGAAGCCGAACTGACCCCAGAAGCCGTGACCGCCGCGGAAACCGCCGGCCCACTGGGCGCCGAAGAGGGCACCGAAGCCAGCGCCGCGGAAGAGACCACGGAAATGGTGAGCGCTAGCAGTGGTGGAGGCGG	RGDTVVSEAELTPEAVTAAETAGPLGAEEGTEASAAEETTEMVS	44
CCCAGCCGGCCATGGCCACCGAAGCCAGCGCCGCGGAAGAGACCACGGAAATGGTGAGCGCCGTGAGCCAGCTGACCGATAGCCCAGATACCACGGAAGAGGCCACCCCAGTGCAGGAAGTGGAAGGCGGTGTGCCAGATATTGAAGAGGCTAGCAGTGGTGGAGGCGG	TEASAAEETTEMVSAVSQLTDSPDTTEEATPVQEVEGGVPDIEE	44
CCCAGCCGGCCATGGCCCCAGTGCAGGAAGTGGAAGGCGGTGTGCCAGATATTGAAGAGCAGGAACGCCGGACCCAGGAAGTGCTGCAGGCCGTGGCCGAAAAAGTGAAAGAAGAGAGCCAGCTGCCAGGCACCGGCGGTCCAGAAGATGCTAGCAGTGGTGGAGGCGG	PVQEVEGGVPDIEEQERRTQEVLQAVAEKVKEESQLPGTGGPED	44
CCCAGCCGGCCATGGCCAAAGAAGAGAGCCAGCTGCCAGGCACCGGCGGTCCAGAAGATGTGCTGCAGCCAGTGCAGCGCGCCGAAGCCGAACGCCCAGAAGAGCAGGCCGAAGCCAGCGGCCTGAAAAAGGAAACCGATGTGGTTCTGGCTAGCAGTGGTGGAGGCGG	KEESQLPGTGGPEDVLQPVQRAEAERPEEQAEASGLKKETDVVL	44
CCCAGCCGGCCATGGCCGCCGAAGCCAGCGGCCTGAAAAAGGAAACCGATGTGGTTCTGAAAGTGGATGCCCAGGAAGCCAAAACCGAACCATTTACCCAGGGCAAAGTGGTTGGCCAGACCACGCCAGAAAGCTTTGAAAAAGCCCCAGCTAGCAGTGGTGGAGGCGG	AEASGLKKETDVVLKVDAQEAKTEPFTQGKVVGQTTPESFEKAP	44
CCCAGCCGGCCATGGCCGTGGTTGGCCAGACCACGCCAGAAAGCTTTGAAAAAGCCCCACAGGTGACCGAAAGCATTGAAAGCTCTGAACTGGTGACCACGTGCCAGGCCGAAACCCTGGCCGGCGTGAAAAGCCAGGAAATGGTGATGGCTAGCAGTGGTGGAGGCGG	VVGQTTPESFEKAPQVTESIESSELVTTCQAETLAGVKSQEMVM	44
CCCAGCCGGCCATGGCCGCCGAAACCCTGGCCGGCGTGAAAAGCCAGGAAATGGTGATGGAACAGGCCATTCCACCGGATAGCGTGGAAACCCCAACCGATAGCGAAACCGATGGCAGCACCCCAGTGGCCGATTTTGATGCCCCAGGCGCTAGCAGTGGTGGAGGCGG	AETLAGVKSQEMVMEQAIPPDSVETPTDSETDGSTPVADFDAPG	44
CCCAGCCGGCCATGGCCACCGATGGCAGCACCCCAGTGGCCGATTTTGATGCCCCAGGCACCACGCAGAAAGATGAAATTGTGGAAATTCATGAAGAGAACGAAGTGGCCAGCGGCACCCAGAGCGGCGGCACCGAAGCCGAAGCCGTGGCTAGCAGTGGTGGAGGCGG	TDGSTPVADFDAPGTTQKDEIVEIHEENEVASGTQSGGTEAEAV	44
CCCAGCCGGCCATGGCCGCCAGCGGCACCCAGAGCGGCGGCACCGAAGCCGAAGCCGTGCCAGCCCAGAAAGAACGCCCACCGGCCCCAAGCTCTTTTGTGTTTCAGGAAGAGACCAAAGAACAGAGCAAAATGGAAGATACCCTGGAAGCTAGCAGTGGTGGAGGCGG	ASGTQSGGTEAEAVPAQKERPPAPSSFVFQEETKEQSKMEDTLE	44
CCCAGCCGGCCATGGCCGAAGAGACCAAAGAACAGAGCAAAATGGAAGATACCCTGGAACATACCGATAAAGAAGTGAGCGTGGAAACCGTGAGCATTCTGAGCAAAACCGAAGGCACCCAGGAAGCCGATCAGTATGCCGATGAAAAAGCTAGCAGTGGTGGAGGCGG	EETKEQSKMEDTLEHTDKEVSVETVSILSKTEGTQEADQYADEK	44
CCCAGCCGGCCATGGCCACCGAAGGCACCCAGGAAGCCGATCAGTATGCCGATGAAAAAACCAAAGATGTGCCATTTTTCGAAGGCCTGGAAGGCAGCATTGATACCGGCATTACCGTGAGCCGCGAAAAAGTGACCGAAGTGGCCCTGGCTAGCAGTGGTGGAGGCGG	TEGTQEADQYADEKTKDVPFFEGLEGSIDTGITVSREKVTEVAL	44
CCCAGCCGGCCATGGCCGGCATTACCGTGAGCCGCGAAAAAGTGACCGAAGTGGCCCTGAAAGGCGAAGGCACCGAAGAGGCCGAATGCAAAAAGGATGACGCCCTGGAACTGCAGAGCCATGCCAAAAGCCCACCGAGCCCAGTGGAAGCTAGCAGTGGTGGAGGCGG	GITVSREKVTEVALKGEGTEEAECKKDDALELQSHAKSPPSPVE	44
CCCAGCCGGCCATGGCCGAACTGCAGAGCCATGCCAAAAGCCCACCGAGCCCAGTGGAACGCGAAATGGTGGTTCAGGTGGAACGCGAAAAAACCGAAGCCGAACCAACCCATGTGAACGAAGAGAAACTGGAACATGAAACCGCCGTGGCTAGCAGTGGTGGAGGCGG	ELQSHAKSPPSPVEREMVVQVEREKTEAEPTHVNEEKLEHETAV	44
CCCAGCCGGCCATGGCCACCCATGTGAACGAAGAGAAACTGGAACATGAAACCGCCGTGACCGTGAGCGAAGAGGTGAGCAAACAGCTGTTGCAGACCGTGAACGTGCCAATTATCGATGGCGCCAAAGAAGTGAGCTCTCTGGAAGGCGCTAGCAGTGGTGGAGGCGG	THVNEEKLEHETAVTVSEEVSKQLLQTVNVPIIDGAKEVSSLEG	44
CCCAGCCGGCCATGGCCCCAATTATCGATGGCGCCAAAGAAGTGAGCTCTCTGGAAGGCAGCCCACCGCCATGCCTGGGCCAGGAAGAGGCCGTGTGCACCAAAATTCAGGTGCAGAGCTCTGAAGCCAGCTTTACCCTGACCGCCGCGGCTAGCAGTGGTGGAGGCGG	PIIDGAKEVSSLEGSPPPCLGQEEAVCTKIQVQSSEASFTLTAA	44
CCCAGCCGGCCATGGCCCAGGTGCAGAGCTCTGAAGCCAGCTTTACCCTGACCGCCGCGGCCGAAGAGGAAAAAGTGCTGGGCGAAACCGCCAACATTCTGGAAACCGGCGAAACCCTGGAACCAGCCGGCGCCCATCTGGTGCTGGAAGCTAGCAGTGGTGGAGGCGG	QVQSSEASFTLTAAAEEEKVLGETANILETGETLEPAGAHLVLE	44
CCCAGCCGGCCATGGCCGGCGAAACCCTGGAACCAGCCGGCGCCCATCTGGTGCTGGAAGAGAAAAGCTCTGAAAAAAACGAAGATTTTGCCGCGCATCCAGGCGAAGATGCCGTGCCAACCGGCCCAGATTGCCAGGCCAAAAGCACCGCTAGCAGTGGTGGAGGCGG	GETLEPAGAHLVLEEKSSEKNEDFAAHPGEDAVPTGPDCQAKST	44
CCCAGCCGGCCATGGCCGATGCCGTGCCAACCGGCCCAGATTGCCAGGCCAAAAGCACCCCAGTGATTGTGAGCGCCACCACGAAAAAGGGCCTGAGCTCTGATCTGGAAGGCGAAAAAACCACGAGCCTGAAATGGAAAAGCGATGAAGCTAGCAGTGGTGGAGGCGG	DAVPTGPDCQAKSTPVIVSATTKKGLSSDLEGEKTTSLKWKSDE	44
CCCAGCCGGCCATGGCCGAAGGCGAAAAAACCACGAGCCTGAAATGGAAAAGCGATGAAGTGGATGAACAGGTGGCCTGCCAGGAAGTGAAAGTGAGCGTGGCCATTGAAGATCTGGAACCAGAAAACGGCATTCTGGAACTGGAAACCGCTAGCAGTGGTGGAGGCGG	EGEKTTSLKWKSDEVDEQVACQEVKVSVAIEDLEPENGILELET	44
CCCAGCCGGCCATGGCCGAAGATCTGGAACCAGAAAACGGCATTCTGGAACTGGAAACCAAAAGCTCTAAACTGGTGCAGAACATTATCCAGACCGCCGTGGATCAGTTTGTGCGCACCGAAGAGACCGCCACCGAAATGCTGACCAGCGCTAGCAGTGGTGGAGGCGG	EDLEPENGILELETKSSKLVQNIIQTAVDQFVRTEETATEMLTS	44
CCCAGCCGGCCATGGCCTTTGTGCGCACCGAAGAGACCGCCACCGAAATGCTGACCAGCGAACTGCAGACCCAGGCCCATGTGATTAAAGCCGATAGCCAGGATGCCGGCCAGGAAACCGAAAAAGAAGGCGAAGAGCCACAGGCCAGCGCTAGCAGTGGTGGAGGCGG	FVRTEETATEMLTSELQTQAHVIKADSQDAGQETEKEGEEPQAS	44
CCCAGCCGGCCATGGCCGGCCAGGAAACCGAAAAAGAAGGCGAAGAGCCACAGGCCAGCGCCCAGGATGAAACCCCAATTACCAGCGCCAAAGAAGAGAGCGAAAGCACCGCCGTGGGCCAGGCCCATAGCGATATTAGCAAAGATATGGCTAGCAGTGGTGGAGGCGG	GQETEKEGEEPQASAQDETPITSAKEESESTAVGQAHSDISKDM	44
CCCAGCCGGCCATGGCCACCGCCGTGGGCCAGGCCCATAGCGATATTAGCAAAGATATGAGCGAAGCCAGCGAAAAAACCATGACCGTGGAAGTGGAAGGCAGCACCGTGAACGATCAGCAACTGGAAGAGGTGGTTCTGCCAAGCGAAGCTAGCAGTGGTGGAGGCGG	TAVGQAHSDISKDMSEASEKTMTVEVEGSTVNDQQLEEVVLPSE	44
CCCAGCCGGCCATGGCCGTGAACGATCAGCAACTGGAAGAGGTGGTTCTGCCAAGCGAAGAGGAAGGCGGTGGCGCCGGCACCAAAAGCGTGCCAGAAGATGACGGCCATGCCCTGTTGGCCGAACGCATTGAAAAAAGCCTGGTGGAAGCTAGCAGTGGTGGAGGCGG	VNDQQLEEVVLPSEEEGGGAGTKSVPEDDGHALLAERIEKSLVE	44
CCCAGCCGGCCATGGCCCATGCCCTGTTGGCCGAACGCATTGAAAAAAGCCTGGTGGAACCAAAAGAAGATGAAAAAGGCGATGACGTGGATGACCCAGAAAACCAGAACAGCGCCCTGGCCGATACCGATGCCAGCGGCGGTCTGACCGCTAGCAGTGGTGGAGGCGG	HALLAERIEKSLVEPKEDEKGDDVDDPENQNSALADTDASGGLT	44
CCCAGCCGGCCATGGCCAACAGCGCCCTGGCCGATACCGATGCCAGCGGCGGTCTGACCAAAGAAAGCCCAGATACCAACGGCCCAAAACAGAAAGAAAAAGAAGATGCCCAGGAAGTGGAACTGCAGGAAGGCAAAGTGCATAGCGAAGCTAGCAGTGGTGGAGGCGG	NSALADTDASGGLTKESPDTNGPKQKEKEDAQEVELQEGKVHSE	44
CCCAGCCGGCCATGGCCGAAGATGCCCAGGAAGTGGAACTGCAGGAAGGCAAAGTGCATAGCGAAAGCGATAAAGCCATTACCCCACAGGCCCAGGAAGAGCTGCAGAAACAGGAACGCGAAAGCGCCAAAAGCGAACTGACCGAAAGCGCTAGCAGTGGTGGAGGCGG	EDAQEVELQEGKVHSESDKAITPQAQEELQKQERESAKSELTES	44
CCCAGCCGGCCATGGCCATGCCAAAACGCGGCAAAAAGGGCGCCGTGGCCGAAGATGGCGATGAACTGCGCACCGAACCAGAAGCCAAAAAGAGCAAAACCGCCGCGAAAAAGAACGATAAAGAAGCCGCGGGCGAAGGCCCAGCCCTGGCTAGCAGTGGTGGAGGCGG	MPKRGKKGAVAEDGDELRTEPEAKKSKTAAKKNDKEAAGEGPAL	44
CCCAGCCGGCCATGGCCAAAAAGAACGATAAAGAAGCCGCGGGCGAAGGCCCAGCCCTGTATGAAGATCCACCGGATCAGAAAACCAGCCCAAGCGGCAAACCAGCCACCCTGAAAATTTGCAGCTGGAACGTGGATGGCCTGCGCGCCGCTAGCAGTGGTGGAGGCGG	KKNDKEAAGEGPALYEDPPDQKTSPSGKPATLKICSWNVDGLRA	44
CCCAGCCGGCCATGGCCACCCTGAAAATTTGCAGCTGGAACGTGGATGGCCTGCGCGCCTGGATTAAAAAGAAAGGCCTGGATTGGGTGAAAGAAGAGGCCCCAGATATTCTGTGCCTGCAGGAAACCAAATGCAGCGAAAACAAACTGGCTAGCAGTGGTGGAGGCGG	TLKICSWNVDGLRAWIKKKGLDWVKEEAPDILCLQETKCSENKL	44
CCCAGCCGGCCATGGCCATTCTGTGCCTGCAGGAAACCAAATGCAGCGAAAACAAACTGCCAGCCGAACTGCAGGAACTGCCAGGCCTGAGCCATCAGTATTGGAGCGCCCCAAGCGATAAAGAAGGCTATAGCGGCGTGGGCCTGTTGGCTAGCAGTGGTGGAGGCGG	ILCLQETKCSENKLPAELQELPGLSHQYWSAPSDKEGYSGVGLL	44
CCCAGCCGGCCATGGCCGCCCCAAGCGATAAAGAAGGCTATAGCGGCGTGGGCCTGTTGAGCCGCCAGTGCCCACTGAAAGTGAGCTATGGCATTGGCGATGAAGAGCATGATCAGGAAGGCCGCGTGATTGTGGCCGAATTTGATAGCGCTAGCAGTGGTGGAGGCGG	APSDKEGYSGVGLLSRQCPLKVSYGIGDEEHDQEGRVIVAEFDS	44
CCCAGCCGGCCATGGCCCATGATCAGGAAGGCCGCGTGATTGTGGCCGAATTTGATAGCTTTGTGCTGGTGACCGCCTATGTGCCAAACGCCGGCCGCGGCCTGGTGCGCCTGGAATATCGCCAGCGCTGGGATGAAGCCTTTCGCAAAGCTAGCAGTGGTGGAGGCGG	HDQEGRVIVAEFDSFVLVTAYVPNAGRGLVRLEYRQRWDEAFRK	44
CCCAGCCGGCCATGGCCCGCCTGGAATATCGCCAGCGCTGGGATGAAGCCTTTCGCAAATTTCTGAAAGGCCTGGCCAGCCGCAAACCACTGGTGCTGTGCGGCGATCTGAACGTGGCCCATGAAGAGATTGATCTGCGCAACCCAAAAGCTAGCAGTGGTGGAGGCGG	RLEYRQRWDEAFRKFLKGLASRKPLVLCGDLNVAHEEIDLRNPK	44
CCCAGCCGGCCATGGCCCTGAACGTGGCCCATGAAGAGATTGATCTGCGCAACCCAAAAGGCAACAAAAAGAACGCCGGCTTTACCCCACAGGAACGCCAGGGCTTTGGCGAACTGTTGCAGGCCGTGCCACTGGCCGATAGCTTTCGCGCTAGCAGTGGTGGAGGCGG	LNVAHEEIDLRNPKGNKKNAGFTPQERQGFGELLQAVPLADSFR	44
CCCAGCCGGCCATGGCCGGCGAACTGTTGCAGGCCGTGCCACTGGCCGATAGCTTTCGCCATCTGTATCCAAACACCCCATATGCCTATACCTTTTGGACCTATATGATGAACGCCCGCAGCAAAAACGTGGGCTGGCGCCTGGATTATGCTAGCAGTGGTGGAGGCGG	GELLQAVPLADSFRHLYPNTPYAYTFWTYMMNARSKNVGWRLDY	44
CCCAGCCGGCCATGGCCATGAACGCCCGCAGCAAAAACGTGGGCTGGCGCCTGGATTATTTTCTGTTGAGCCATAGCCTGTTGCCAGCCCTGTGCGATAGCAAAATTCGCAGCAAAGCCCTGGGCAGCGATCATTGCCCAATTACCCTGGCTAGCAGTGGTGGAGGCGG	MNARSKNVGWRLDYFLLSHSLLPALCDSKIRSKALGSDHCPITL	44
CCCAGCCGGCCATGGCCAGCAAAAACGTGGGCTGGCGCCTGGATTATTTTCTGTTGAGCCATAGCCTGTTGCCAGCCCTGTGCGATAGCAAAATTCGCAGCAAAGCCCTGGGCAGCGATCATTGCCCAATTACCCTGTATCTGGCCCTGGCTAGCAGTGGTGGAGGCGG	SKNVGWRLDYFLLSHSLLPALCDSKIRSKALGSDHCPITLYLAL	44
CCCAGCCGGCCATGGCCATGAACACCAGCGCCCCACCGGCCGTGAGCCCAAACATTACCGTGCTGGCCCCAGGCAAAGGCCCGTGGCAGGTGGCCTTTATTGGCATTACCACGGGCCTGTTGAGCCTGGCCACCGTGACCGGCAACCTGGCTAGCAGTGGTGGAGGCGG	MNTSAPPAVSPNITVLAPGKGPWQVAFIGITTGLLSLATVTGNL	44
CCCAGCCGGCCATGGCCACCACGGGCCTGTTGAGCCTGGCCACCGTGACCGGCAACCTGTTGGTGCTGATTAGCTTTAAAGTGAACACCGAACTGAAAACCGTGAACAATTATTTTCTGTTGAGCCTGGCCTGCGCCGATCTGATTATCGCTAGCAGTGGTGGAGGCGG	TTGLLSLATVTGNLLVLISFKVNTELKTVNNYFLLSLACADLII	44
CCCAGCCGGCCATGGCCAACTATTTTCTGTTGAGCCTGGCCTGCGCCGATCTGATTATCGGCACCTTTAGCATGAACCTGTATACCACGTATCTGTTGATGGGCCATTGGGCCCTGGGCACCCTGGCCTGCGATCTGTGGCTGGCCCTGGCTAGCAGTGGTGGAGGCGG	NYFLLSLACADLIIGTFSMNLYTTYLLMGHWALGTLACDLWLAL	44
CCCAGCCGGCCATGGCCTGGGCCCTGGGCACCCTGGCCTGCGATCTGTGGCTGGCCCTGGATTATGTGGCCAGCAACGCCAGCGTGATGAACCTGTTGCTGATTAGCTTTGATCGCTATTTTAGCGTGACCCGCCCACTGAGCTATCGCGCTAGCAGTGGTGGAGGCGG	WALGTLACDLWLALDYVASNASVMNLLLISFDRYFSVTRPLSYR	44
CCCAGCCGGCCATGGCCTTTGATCGCTATTTTAGCGTGACCCGCCCACTGAGCTATCGCGCCAAACGCACCCCACGCCGGGCCGCGCTGATGATTGGCCTGGCCTGGCTGGTGAGCTTTGTGCTGTGGGCCCCAGCCATTCTGTTTTGGGCTAGCAGTGGTGGAGGCGG	FDRYFSVTRPLSYRAKRTPRRAALMIGLAWLVSFVLWAPAILFW	44
CCCAGCCGGCCATGGCCCTGGTGAGCTTTGTGCTGTGGGCCCCAGCCATTCTGTTTTGGCAGTATCTGGTGGGCGAACGCACCGTGCTGGCCGGCCAGTGCTATATTCAGTTTCTGAGCCAGCCAATTATCACCTTTGGCACCGCGATGGCTAGCAGTGGTGGAGGCGG	LVSFVLWAPAILFWQYLVGERTVLAGQCYIQFLSQPIITFGTAM	44
CCCAGCCGGCCATGGCCCAGTTTCTGAGCCAGCCAATTATCACCTTTGGCACCGCGATGGCCGCGTTTTATCTGCCAGTGACCGTGATGTGCACCCTGTATTGGCGCATTTATCGCGAAACCGAAAACCGCGCCCGCGAACTGGCCGCGGCTAGCAGTGGTGGAGGCGG	QFLSQPIITFGTAMAAFYLPVTVMCTLYWRIYRETENRARELAA	44
CCCAGCCGGCCATGGCCATTTATCGCGAAACCGAAAACCGCGCCCGCGAACTGGCCGCGCTGCAGGGCAGCGAAACCCCAGGCAAAGGCGGTGGCAGCTCTAGCTCTAGCGAACGCAGCCAGCCAGGCGCCGAAGGCAGCCCAGAAACCGCTAGCAGTGGTGGAGGCGG	IYRETENRARELAALQGSETPGKGGGSSSSSERSQPGAEGSPET	44
CCCAGCCGGCCATGGCCAGCGAACGCAGCCAGCCAGGCGCCGAAGGCAGCCCAGAAACCCCACCGGGCCGCTGCTGTCGCTGCTGTCGCGCCCCACGCCTGTTGCAGGCCTATAGCTGGAAAGAAGAGGAAGAGGAAGATGAAGGCAGCGCTAGCAGTGGTGGAGGCGG	SERSQPGAEGSPETPPGRCCRCCRAPRLLQAYSWKEEEEEDEGS	44
CCCAGCCGGCCATGGCCGCCTATAGCTGGAAAGAAGAGGAAGAGGAAGATGAAGGCAGCATGGAAAGCCTGACCAGCTCTGAAGGCGAAGAGCCAGGCAGCGAAGTGGTTATTAAAATGCCAATGGTGGATCCAGAAGCCCAGGCCCCAGCTAGCAGTGGTGGAGGCGG	AYSWKEEEEEDEGSMESLTSSEGEEPGSEVVIKMPMVDPEAQAP	44
CCCAGCCGGCCATGGCCGTGATTAAAATGCCAATGGTGGATCCAGAAGCCCAGGCCCCAACCAAACAGCCACCGCGCAGCTCTCCAAACACCGTGAAACGCCCAACCAAAAAGGGCCGGGATCGCGCCGGCAAAGGCCAGAAACCACGCGCTAGCAGTGGTGGAGGCGG	VIKMPMVDPEAQAPTKQPPRSSPNTVKRPTKKGRDRAGKGQKPR	44
CCCAGCCGGCCATGGCCAAAAAGGGCCGGGATCGCGCCGGCAAAGGCCAGAAACCACGCGGCAAAGAACAGCTGGCCAAACGCAAAACCTTTAGCCTGGTGAAAGAAAAAAAGGCCGCGCGCACCCTGAGCGCCATTCTGTTGGCCTTTGCTAGCAGTGGTGGAGGCGG	KKGRDRAGKGQKPRGKEQLAKRKTFSLVKEKKAARTLSAILLAF	44
CCCAGCCGGCCATGGCCAAAAAGGCCGCGCGCACCCTGAGCGCCATTCTGTTGGCCTTTATTCTGACCTGGACCCCATATAACATTATGGTGCTGGTGAGCACCTTTTGCAAAGATTGCGTGCCAGAAACCCTGTGGGAACTGGGCTATGCTAGCAGTGGTGGAGGCGG	KKAARTLSAILLAFILTWTPYNIMVLVSTFCKDCVPETLWELGY	44
CCCAGCCGGCCATGGCCTGCAAAGATTGCGTGCCAGAAACCCTGTGGGAACTGGGCTATTGGCTGTGCTATGTGAACAGCACCATTAACCCAATGTGCTATGCCCTGTGCAACAAAGCCTTTCGCGATACCTTTCGCCTGTTGCTGTTGGCTAGCAGTGGTGGAGGCGG	CKDCVPETLWELGYWLCYVNSTINPMCYALCNKAFRDTFRLLLL	44
CCCAGCCGGCCATGGCCTGCTATGCCCTGTGCAACAAAGCCTTTCGCGATACCTTTCGCCTGTTGCTGTTGTGCCGCTGGGATAAACGCCGGTGGCGCAAAATTCCAAAACGCCCAGGCAGCGTGCATCGCACCCCAAGCCGCCAGTGCGCTAGCAGTGGTGGAGGCGG	CYALCNKAFRDTFRLLLLCRWDKRRWRKIPKRPGSVHRTPSRQC	44
CCCAGCCGGCCATGGCCATGAACAATAGCACCAACAGCTCTAACAATAGCCTGGCCCTGACCAGCCCATATAAAACCTTTGAAGTGGTTTTTATTGTGCTGGTGGCCGGCAGCCTGAGCCTGGTGACCATTATCGGCAACATTCTGGTGGCTAGCAGTGGTGGAGGCGG	MNNSTNSSNNSLALTSPYKTFEVVFIVLVAGSLSLVTIIGNILV	44
CCCAGCCGGCCATGGCCGGCAGCCTGAGCCTGGTGACCATTATCGGCAACATTCTGGTGATGGTGAGCATTAAAGTGAACCGCCATCTGCAGACCGTGAACAATTATTTTCTGTTTAGCCTGGCCTGCGCCGATCTGATTATCGGCGTGGCTAGCAGTGGTGGAGGCGG	GSLSLVTIIGNILVMVSIKVNRHLQTVNNYFLFSLACADLIIGV	44
CCCAGCCGGCCATGGCCTTTCTGTTTAGCCTGGCCTGCGCCGATCTGATTATCGGCGTGTTTAGCATGAACCTGTATACCCTGTATACCGTGATTGGCTATTGGCCACTGGGCCCAGTGGTTTGCGATCTGTGGCTGGCCCTGGATTATGCTAGCAGTGGTGGAGGCGG	FLFSLACADLIIGVFSMNLYTLYTVIGYWPLGPVVCDLWLALDY	44
CCCAGCCGGCCATGGCCCTGGGCCCAGTGGTTTGCGATCTGTGGCTGGCCCTGGATTATGTGGTTAGCAACGCCAGCGTGATGAACCTGTTGATTATCAGCTTTGATCGCTATTTTTGCGTGACCAAACCACTGACCTATCCAGTGAAAGCTAGCAGTGGTGGAGGCGG	LGPVVCDLWLALDYVVSNASVMNLLIISFDRYFCVTKPLTYPVK	44
CCCAGCCGGCCATGGCCCGCTATTTTTGCGTGACCAAACCACTGACCTATCCAGTGAAACGCACCACGAAAATGGCCGGCATGATGATTGCCGCGGCCTGGGTGCTGAGCTTTATTCTGTGGGCCCCAGCCATTCTGTTTTGGCAGTTTGCTAGCAGTGGTGGAGGCGG	RYFCVTKPLTYPVKRTTKMAGMMIAAAWVLSFILWAPAILFWQF	44
CCCAGCCGGCCATGGCCAGCTTTATTCTGTGGGCCCCAGCCATTCTGTTTTGGCAGTTTATTGTGGGCGTGCGCACCGTGGAAGATGGCGAATGCTATATTCAGTTTTTCAGCAACGCCGCGGTGACCTTTGGCACCGCCATTGCCGCGGCTAGCAGTGGTGGAGGCGG	SFILWAPAILFWQFIVGVRTVEDGECYIQFFSNAAVTFGTAIAA	44
CCCAGCCGGCCATGGCCTTTAGCAACGCCGCGGTGACCTTTGGCACCGCCATTGCCGCGTTTTATCTGCCAGTGATTATCATGACCGTGCTGTATTGGCATATTAGCCGCGCCAGCAAAAGCCGCATTAAAAAGGATAAAAAGGAACCAGCTAGCAGTGGTGGAGGCGG	FSNAAVTFGTAIAAFYLPVIIMTVLYWHISRASKSRIKKDKKEP	44
CCCAGCCGGCCATGGCCCGCGCCAGCAAAAGCCGCATTAAAAAGGATAAAAAGGAACCAGTGGCCAACCAGGATCCAGTGAGCCCAAGCCTGGTGCAGGGCCGCATTGTGAAACCAAACAATAACAATATGCCAAGCTCTGATGACGGCGCTAGCAGTGGTGGAGGCGG	RASKSRIKKDKKEPVANQDPVSPSLVQGRIVKPNNNNMPSSDDG	44
CCCAGCCGGCCATGGCCGTGAAACCAAACAATAACAATATGCCAAGCTCTGATGACGGCCTGGAACATAACAAAATTCAGAACGGCAAAGCCCCACGCGATCCAGTGACCGAAAACTGCGTGCAGGGCGAAGAGAAAGAAAGCTCTAACGCTAGCAGTGGTGGAGGCGG	VKPNNNNMPSSDDGLEHNKIQNGKAPRDPVTENCVQGEEKESSN	44
CCCAGCCGGCCATGGCCACCGAAAACTGCGTGCAGGGCGAAGAGAAAGAAAGCTCTAACGATAGCACCAGCGTGAGCGCCGTGGCCAGCAACATGCGCGATGACGAAATTACCCAGGATGAAAACACCGTGAGCACCAGCCTGGGCCATGCTAGCAGTGGTGGAGGCGG	TENCVQGEEKESSNDSTSVSAVASNMRDDEITQDENTVSTSLGH	44
CCCAGCCGGCCATGGCCATTACCCAGGATGAAAACACCGTGAGCACCAGCCTGGGCCATAGCAAAGATGAAAACAGCAAACAGACCTGCATTCGCATTGGCACCAAAACCCCAAAAAGCGATAGCTGCACCCCAACCAACACCACGGTGGCTAGCAGTGGTGGAGGCGG	ITQDENTVSTSLGHSKDENSKQTCIRIGTKTPKSDSCTPTNTTV	44
CCCAGCCGGCCATGGCCACCCCAAAAAGCGATAGCTGCACCCCAACCAACACCACGGTGGAAGTGGTTGGCAGCTCTGGCCAGAACGGCGATGAAAAACAGAACATTGTGGCCCGCAAAATTGTGAAAATGACCAAACAGCCAGCCAAAGCTAGCAGTGGTGGAGGCGG	TPKSDSCTPTNTTVEVVGSSGQNGDEKQNIVARKIVKMTKQPAK	44
CCCAGCCGGCCATGGCCGTGGCCCGCAAAATTGTGAAAATGACCAAACAGCCAGCCAAAAAGAAACCACCGCCAAGCCGCGAAAAAAAGGTGACCCGCACCATTCTGGCCATTCTGTTGGCCTTTATTATCACCTGGGCCCCATATAACGCTAGCAGTGGTGGAGGCGG	VARKIVKMTKQPAKKKPPPSREKKVTRTILAILLAFIITWAPYN	44
CCCAGCCGGCCATGGCCGCCATTCTGTTGGCCTTTATTATCACCTGGGCCCCATATAACGTGATGGTGCTGATTAACACCTTTTGCGCCCCATGCATTCCAAACACCGTGTGGACCATTGGCTATTGGCTGTGCTATATTAACAGCACCGCTAGCAGTGGTGGAGGCGG	AILLAFIITWAPYNVMVLINTFCAPCIPNTVWTIGYWLCYINST	44
CCCAGCCGGCCATGGCCGTGTGGACCATTGGCTATTGGCTGTGCTATATTAACAGCACCATTAACCCAGCCTGCTATGCCCTGTGCAACGCCACCTTTAAAAAGACCTTTAAACATCTGTTGATGTGCCATTATAAAAACATTGGCGCCGCTAGCAGTGGTGGAGGCGG	VWTIGYWLCYINSTINPACYALCNATFKKTFKHLLMCHYKNIGA	44
CCCAGCCGGCCATGGCCACCATTGGCTATTGGCTGTGCTATATTAACAGCACCATTAACCCAGCCTGCTATGCCCTGTGCAACGCCACCTTTAAAAAGACCTTTAAACATCTGTTGATGTGCCATTATAAAAACATTGGCGCCACCCGCGCTAGCAGTGGTGGAGGCGG	TIGYWLCYINSTINPACYALCNATFKKTFKHLLMCHYKNIGATR	44
CCCAGCCGGCCATGGCCATGACCCTGCATAACAATAGCACCACGAGCCCACTGTTTCCAAACATTAGCTCTAGCTGGATTCATAGCCCAAGCGATGCCGGCCTGCCACCGGGCACCGTGACCCATTTTGGCAGCTATAACGTGAGCCGCGCTAGCAGTGGTGGAGGCGG	MTLHNNSTTSPLFPNISSSWIHSPSDAGLPPGTVTHFGSYNVSR	44
CCCAGCCGGCCATGGCCCCAGGCACCGTGACCCATTTTGGCAGCTATAACGTGAGCCGCGCCGCGGGCAACTTTAGCTCTCCAGATGGCACCACGGATGACCCACTGGGCGGTCATACCGTGTGGCAGGTGGTTTTTATTGCCTTTCTGGCTAGCAGTGGTGGAGGCGG	PGTVTHFGSYNVSRAAGNFSSPDGTTDDPLGGHTVWQVVFIAFL	44
CCCAGCCGGCCATGGCCGGCGGTCATACCGTGTGGCAGGTGGTTTTTATTGCCTTTCTGACCGGCATTCTGGCCCTGGTGACCATTATCGGCAACATTCTGGTGATTGTGAGCTTTAAAGTGAACAAACAGCTGAAAACCGTGAACAATGCTAGCAGTGGTGGAGGCGG	GGHTVWQVVFIAFLTGILALVTIIGNILVIVSFKVNKQLKTVNN	44
CCCAGCCGGCCATGGCCGTGAGCTTTAAAGTGAACAAACAGCTGAAAACCGTGAACAATTATTTTCTGTTGAGCCTGGCCTGCGCCGATCTGATTATCGGCGTGATTAGCATGAACCTGTTTACCACGTATATTATCATGAACCGCTGGGCTAGCAGTGGTGGAGGCGG	VSFKVNKQLKTVNNYFLLSLACADLIIGVISMNLFTTYIIMNRW	44
CCCAGCCGGCCATGGCCAGCATGAACCTGTTTACCACGTATATTATCATGAACCGCTGGGCCCTGGGCAACCTGGCCTGCGATCTGTGGCTGGCCATTGATTATGTGGCCAGCAACGCCAGCGTGATGAACCTGTTGGTGATTAGCTTTGCTAGCAGTGGTGGAGGCGG	SMNLFTTYIIMNRWALGNLACDLWLAIDYVASNASVMNLLVISF	44
CCCAGCCGGCCATGGCCGCCAGCAACGCCAGCGTGATGAACCTGTTGGTGATTAGCTTTGATCGCTATTTTAGCATTACCCGCCCACTGACCTATCGCGCCAAACGCACCACGAAACGCGCCGGCGTGATGATTGGCCTGGCCTGGGTGGCTAGCAGTGGTGGAGGCGG	ASNASVMNLLVISFDRYFSITRPLTYRAKRTTKRAGVMIGLAWV	44
CCCAGCCGGCCATGGCCACCACGAAACGCGCCGGCGTGATGATTGGCCTGGCCTGGGTGATTAGCTTTGTGCTGTGGGCCCCAGCCATTCTGTTTTGGCAGTATTTTGTGGGCAAACGCACCGTGCCACCGGGCGAATGCTTTATTCAGGCTAGCAGTGGTGGAGGCGG	TTKRAGVMIGLAWVISFVLWAPAILFWQYFVGKRTVPPGECFIQ	44
CCCAGCCGGCCATGGCCGTGGGCAAACGCACCGTGCCACCGGGCGAATGCTTTATTCAGTTTCTGAGCGAACCAACCATTACCTTTGGCACCGCCATTGCCGCGTTTTATATGCCAGTGACCATTATGACCATTCTGTATTGGCGCATTGCTAGCAGTGGTGGAGGCGG	VGKRTVPPGECFIQFLSEPTITFGTAIAAFYMPVTIMTILYWRI	44
CCCAGCCGGCCATGGCCTATATGCCAGTGACCATTATGACCATTCTGTATTGGCGCATTTATAAAGAAACCGAAAAACGCACCAAAGAACTGGCCGGCCTGCAGGCCAGCGGCACCGAAGCCGAAACCGAAAACTTTGTGCATCCAACCGCTAGCAGTGGTGGAGGCGG	YMPVTIMTILYWRIYKETEKRTKELAGLQASGTEAETENFVHPT	44
CCCAGCCGGCCATGGCCAGCGGCACCGAAGCCGAAACCGAAAACTTTGTGCATCCAACCGGCAGCTCTCGCAGCTGCAGCTCTTATGAACTGCAGCAACAGAGCATGAAACGCAGCAACCGCCGGAAATATGGCCGCTGCCATTTTTGGGCTAGCAGTGGTGGAGGCGG	SGTEAETENFVHPTGSSRSCSSYELQQQSMKRSNRRKYGRCHFW	44
CCCAGCCGGCCATGGCCAAACGCAGCAACCGCCGGAAATATGGCCGCTGCCATTTTTGGTTTACCACGAAAAGCTGGAAACCAAGCTCTGAACAGATGGATCAGGATCATAGCTCTAGCGATAGCTGGAACAATAACGATGCCGCGGCCGCTAGCAGTGGTGGAGGCGG	KRSNRRKYGRCHFWFTTKSWKPSSEQMDQDHSSSDSWNNNDAAA	44
CCCAGCCGGCCATGGCCCATAGCTCTAGCGATAGCTGGAACAATAACGATGCCGCGGCCAGCCTGGAAAACAGCGCCAGCTCTGATGAAGAGGATATTGGCAGCGAAACCCGCGCCATTTATAGCATTGTGCTGAAACTGCCAGGCCATGCTAGCAGTGGTGGAGGCGG	HSSSDSWNNNDAAASLENSASSDEEDIGSETRAIYSIVLKLPGH	44
CCCAGCCGGCCATGGCCACCCGCGCCATTTATAGCATTGTGCTGAAACTGCCAGGCCATAGCACCATTCTGAACAGCACCAAACTGCCAAGCTCTGATAACCTGCAGGTGCCAGAAGAGGAACTGGGCATGGTGGATCTGGAACGCAAAGCTAGCAGTGGTGGAGGCGG	TRAIYSIVLKLPGHSTILNSTKLPSSDNLQVPEEELGMVDLERK	44
CCCAGCCGGCCATGGCCGTGCCAGAAGAGGAACTGGGCATGGTGGATCTGGAACGCAAAGCCGATAAACTGCAGGCCCAGAAAAGCGTGGATGACGGCGGTAGCTTTCCAAAAAGCTTTAGCAAACTGCCAATTCAGCTGGAAAGCGCCGCTAGCAGTGGTGGAGGCGG	VPEEELGMVDLERKADKLQAQKSVDDGGSFPKSFSKLPIQLESA	44
CCCAGCCGGCCATGGCCCCAAAAAGCTTTAGCAAACTGCCAATTCAGCTGGAAAGCGCCGTGGATACCGCCAAAACCAGCGATGTGAACAGCTCTGTGGGCAAAAGCACCGCCACCCTGCCACTGAGCTTTAAAGAAGCCACCCTGGCCGCTAGCAGTGGTGGAGGCGG	PKSFSKLPIQLESAVDTAKTSDVNSSVGKSTATLPLSFKEATLA	44
CCCAGCCGGCCATGGCCACCGCCACCCTGCCACTGAGCTTTAAAGAAGCCACCCTGGCCAAACGCTTTGCCCTGAAAACCCGCAGCCAGATTACCAAACGCAAACGCATGAGCCTGGTGAAAGAAAAAAAGGCCGCGCAGACCCTGAGCGCTAGCAGTGGTGGAGGCGG	TATLPLSFKEATLAKRFALKTRSQITKRKRMSLVKEKKAAQTLS	44
CCCAGCCGGCCATGGCCATGAGCCTGGTGAAAGAAAAAAAGGCCGCGCAGACCCTGAGCGCCATTCTGTTGGCCTTTATTATCACCTGGACCCCATATAACATTATGGTGCTGGTGAACACCTTTTGCGATAGCTGCATTCCAAAAACCGCTAGCAGTGGTGGAGGCGG	MSLVKEKKAAQTLSAILLAFIITWTPYNIMVLVNTFCDSCIPKT	44
CCCAGCCGGCCATGGCCGTGCTGGTGAACACCTTTTGCGATAGCTGCATTCCAAAAACCTTTTGGAACCTGGGCTATTGGCTGTGCTATATTAACAGCACCGTGAACCCAGTGTGCTATGCCCTGTGCAACAAAACCTTTCGCACCACGGCTAGCAGTGGTGGAGGCGG	VLVNTFCDSCIPKTFWNLGYWLCYINSTVNPVCYALCNKTFRTT	44
CCCAGCCGGCCATGGCCCCAGTGTGCTATGCCCTGTGCAACAAAACCTTTCGCACCACGTTTAAAATGCTGTTGCTGTGCCAGTGCGATAAAAAGAAACGCCGGAAACAGCAATATCAGCAACGCCAGAGCGTGATTTTTCATAAACGCGCTAGCAGTGGTGGAGGCGG	PVCYALCNKTFRTTFKMLLLCQCDKKKRRKQQYQQRQSVIFHKR	44
CCCAGCCGGCCATGGCCTGCAACAAAACCTTTCGCACCACGTTTAAAATGCTGTTGCTGTGCCAGTGCGATAAAAAGAAACGCCGGAAACAGCAATATCAGCAACGCCAGAGCGTGATTTTTCATAAACGCGCCCCAGAACAGGCCCTGGCTAGCAGTGGTGGAGGCGG	CNKTFRTTFKMLLLCQCDKKKRRKQQYQQRQSVIFHKRAPEQAL	44
CCCAGCCGGCCATGGCCGCCGCGAACTTTACCCCAGTGAACGGCAGCTCTGGCAACCAGAGCGTGCGCCTGGTGACCAGCTCTAGCCATAACCGCTATGAAACCGTGGAAATGGTGTTTATTGCCACCGTGACCGGCAGCCTGAGCCTGGCTAGCAGTGGTGGAGGCGG	AANFTPVNGSSGNQSVRLVTSSSHNRYETVEMVFIATVTGSLSL	43
CCCAGCCGGCCATGGCCGAAATGGTGTTTATTGCCACCGTGACCGGCAGCCTGAGCCTGGTGACCGTGGTTGGCAACATTCTGGTGATGCTGAGCATTAAAGTGAACCGCCAGCTGCAGACCGTGAACAATTATTTTCTGTTTAGCCTGGCTAGCAGTGGTGGAGGCGG	EMVFIATVTGSLSLVTVVGNILVMLSIKVNRQLQTVNNYFLFSL	44
CCCAGCCGGCCATGGCCCGCCAGCTGCAGACCGTGAACAATTATTTTCTGTTTAGCCTGGCCTGCGCCGATCTGATTATCGGCGCCTTTAGCATGAACCTGTATACCGTGTATATTATCAAAGGCTATTGGCCACTGGGCGCCGTGGTTGCTAGCAGTGGTGGAGGCGG	RQLQTVNNYFLFSLACADLIIGAFSMNLYTVYIIKGYWPLGAVV	44
CCCAGCCGGCCATGGCCGTGTATATTATCAAAGGCTATTGGCCACTGGGCGCCGTGGTTTGCGATCTGTGGCTGGCCCTGGATTATGTGGTTAGCAACGCCAGCGTGATGAACCTGTTGATTATCAGCTTTGATCGCTATTTTTGCGTGGCTAGCAGTGGTGGAGGCGG	VYIIKGYWPLGAVVCDLWLALDYVVSNASVMNLLIISFDRYFCV	44
CCCAGCCGGCCATGGCCATGAACCTGTTGATTATCAGCTTTGATCGCTATTTTTGCGTGACCAAACCACTGACCTATCCAGCCCGCCGGACCACGAAAATGGCCGGCCTGATGATTGCCGCGGCCTGGGTGCTGAGCTTTGTGCTGTGGGCTAGCAGTGGTGGAGGCGG	MNLLIISFDRYFCVTKPLTYPARRTTKMAGLMIAAAWVLSFVLW	44
CCCAGCCGGCCATGGCCCTGATGATTGCCGCGGCCTGGGTGCTGAGCTTTGTGCTGTGGGCCCCAGCCATTCTGTTTTGGCAGTTTGTGGTTGGCAAACGCACCGTGCCAGATAACCAGTGCTTTATTCAGTTTCTGAGCAACCCAGCCGCTAGCAGTGGTGGAGGCGG	LMIAAAWVLSFVLWAPAILFWQFVVGKRTVPDNQCFIQFLSNPA	44
CCCAGCCGGCCATGGCCCCAGATAACCAGTGCTTTATTCAGTTTCTGAGCAACCCAGCCGTGACCTTTGGCACCGCCATTGCCGCGTTTTATCTGCCAGTGGTTATTATGACCGTGCTGTATATTCATATTAGCCTGGCCAGCCGCAGCGCTAGCAGTGGTGGAGGCGG	PDNQCFIQFLSNPAVTFGTAIAAFYLPVVIMTVLYIHISLASRS	44
CCCAGCCGGCCATGGCCATGACCGTGCTGTATATTCATATTAGCCTGGCCAGCCGCAGCCGCGTGCATAAACATCGCCCAGAAGGCCCAAAAGAAAAAAAGGCCAAAACCCTGGCCTTTCTGAAAAGCCCACTGATGAAACAGAGCGTGGCTAGCAGTGGTGGAGGCGG	MTVLYIHISLASRSRVHKHRPEGPKEKKAKTLAFLKSPLMKQSV	44
CCCAGCCGGCCATGGCCACCCTGGCCTTTCTGAAAAGCCCACTGATGAAACAGAGCGTGAAAAAGCCACCGCCAGGCGAAGCCGCGCGCGAAGAGCTGCGCAACGGCAAACTGGAAGAGGCCCCACCGCCAGCCCTGCCACCGCCACCGGCTAGCAGTGGTGGAGGCGG	TLAFLKSPLMKQSVKKPPPGEAAREELRNGKLEEAPPPALPPPP	44
CCCAGCCGGCCATGGCCAAACTGGAAGAGGCCCCACCGCCAGCCCTGCCACCGCCACCGCGCCCAGTGGCCGATAAAGATACCAGCAACGAAAGCTCTAGCGGCAGCGCCACCCAGAACACCAAAGAACGCCCAGCCACCGAACTGAGCGCTAGCAGTGGTGGAGGCGG	KLEEAPPPALPPPPRPVADKDTSNESSSGSATQNTKERPATELS	44
CCCAGCCGGCCATGGCCGCCACCCAGAACACCAAAGAACGCCCAGCCACCGAACTGAGCACCACGGAAGCCACCACGCCAGCCATGCCAGCCCCACCGCTGCAGCCACGCGCCCTGAACCCAGCCAGCCGCTGGAGCAAAATTCAGATTGCTAGCAGTGGTGGAGGCGG	ATQNTKERPATELSTTEATTPAMPAPPLQPRALNPASRWSKIQI	44
CCCAGCCGGCCATGGCCCGCGCCCTGAACCCAGCCAGCCGCTGGAGCAAAATTCAGATTGTGACCAAACAGACCGGCAACGAATGCGTGACCGCCATTGAAATTGTGCCAGCCACCCCAGCCGGCATGCGCCCAGCCGCGAACGTGGCCGCTAGCAGTGGTGGAGGCGG	RALNPASRWSKIQIVTKQTGNECVTAIEIVPATPAGMRPAANVA	44
CCCAGCCGGCCATGGCCCCAGCCACCCCAGCCGGCATGCGCCCAGCCGCGAACGTGGCCCGCAAATTTGCCAGCATTGCCCGCAACCAGGTGCGCAAAAAGCGCCAGATGGCCGCGCGCGAACGCAAAGTGACCCGCACCATTTTTGCCGCTAGCAGTGGTGGAGGCGG	PATPAGMRPAANVARKFASIARNQVRKKRQMAARERKVTRTIFA	44
CCCAGCCGGCCATGGCCGCCGCGGCCCGCGAACGCAAAGTGACCCGCACCATTTTTGCCATTCTGTTGGCCTTTATTCTGACCTGGACCCCATATAACGTGATGGTGCTGGTGAACACCTTTTGCCAGAGCTGCATTCCAGATACCGTGGCTAGCAGTGGTGGAGGCGG	AAARERKVTRTIFAILLAFILTWTPYNVMVLVNTFCQSCIPDTV	43
CCCAGCCGGCCATGGCCCTGGTGAACACCTTTTGCCAGAGCTGCATTCCAGATACCGTGTGGAGCATTGGCTATTGGCTGTGCTATGTGAACAGCACCATTAACCCAGCCTGCTATGCCCTGTGCAACGCCACCTTTAAAAAGACCTTTGCTAGCAGTGGTGGAGGCGG	LVNTFCQSCIPDTVWSIGYWLCYVNSTINPACYALCNATFKKTF	44
CCCAGCCGGCCATGGCCAGCATTGGCTATTGGCTGTGCTATGTGAACAGCACCATTAACCCAGCCTGCTATGCCCTGTGCAACGCCACCTTTAAAAAGACCTTTCGCCATCTGTTGCTGTGCCAGTATCGCAACATTGGCACCGCCCGCGCTAGCAGTGGTGGAGGCGG	SIGYWLCYVNSTINPACYALCNATFKKTFRHLLLCQYRNIGTAR	44
CCCAGCCGGCCATGGCCGCCGAAGGCGATAGCTATCATAACGCCACCACGGTGAACGGCACCCCAGTGAACCATCAGCCACTGGAACGCCATCGCCTGTGGGAAGTGATTACCATTGCCGCGGTGACCGCCGTGGTTAGCCTGATTACCGCTAGCAGTGGTGGAGGCGG	AEGDSYHNATTVNGTPVNHQPLERHRLWEVITIAAVTAVVSLIT	43
CCCAGCCGGCCATGGCCATTACCATTGCCGCGGTGACCGCCGTGGTTAGCCTGATTACCATTGTGGGCAACGTGCTGGTGATGATTAGCTTTAAAGTGAACAGCCAGCTGAAAACCGTGAACAATTATTACCTGTTGAGCCTGGCCTGCGCTAGCAGTGGTGGAGGCGG	ITIAAVTAVVSLITIVGNVLVMISFKVNSQLKTVNNYYLLSLAC	44
CCCAGCCGGCCATGGCCCTGAAAACCGTGAACAATTATTACCTGTTGAGCCTGGCCTGCGCCGATCTGATTATCGGCATTTTTAGCATGAACCTGTATACCACGTATATTCTGATGGGCCGCTGGGCCCTGGGCAGCCTGGCCTGCGATGCTAGCAGTGGTGGAGGCGG	LKTVNNYYLLSLACADLIIGIFSMNLYTTYILMGRWALGSLACD	44
CCCAGCCGGCCATGGCCATTCTGATGGGCCGCTGGGCCCTGGGCAGCCTGGCCTGCGATCTGTGGCTGGCCCTGGATTATGTGGCCAGCAACGCCAGCGTGATGAACCTGTTGGTGATTAGCTTTGATCGCTATTTTAGCATTACCCGCGCTAGCAGTGGTGGAGGCGG	ILMGRWALGSLACDLWLALDYVASNASVMNLLVISFDRYFSITR	44
CCCAGCCGGCCATGGCCCTGTTGGTGATTAGCTTTGATCGCTATTTTAGCATTACCCGCCCACTGACCTATCGCGCCAAACGCACCCCAAAACGCGCCGGCATTATGATTGGCCTGGCCTGGCTGATTAGCTTTATTCTGTGGGCCCCAGCTAGCAGTGGTGGAGGCGG	LLVISFDRYFSITRPLTYRAKRTPKRAGIMIGLAWLISFILWAP	44
CCCAGCCGGCCATGGCCATTGGCCTGGCCTGGCTGATTAGCTTTATTCTGTGGGCCCCAGCCATTCTGTGCTGGCAGTATCTGGTGGGCAAACGCACCGTGCCACTGGATGAATGCCAGATTCAGTTTCTGAGCGAACCAACCATTACCGCTAGCAGTGGTGGAGGCGG	IGLAWLISFILWAPAILCWQYLVGKRTVPLDECQIQFLSEPTIT	44
CCCAGCCGGCCATGGCCGATGAATGCCAGATTCAGTTTCTGAGCGAACCAACCATTACCTTTGGCACCGCCATTGCCGCGTTTTATATTCCAGTGAGCGTGATGACCATTCTGTATTGCCGCATTTATCGCGAAACCGAAAAACGCACCGCTAGCAGTGGTGGAGGCGG	DECQIQFLSEPTITFGTAIAAFYIPVSVMTILYCRIYRETEKRT	44
CCCAGCCGGCCATGGCCATTCTGTATTGCCGCATTTATCGCGAAACCGAAAAACGCACCAAAGATCTGGCCGATCTGCAGGGCAGCGATAGCGTGACCAAAGCCGAAAAACGCAAACCAGCCCATCGCGCCCTGTTTCGCAGCTGCCTGGCTAGCAGTGGTGGAGGCGG	ILYCRIYRETEKRTKDLADLQGSDSVTKAEKRKPAHRALFRSCL	44
CCCAGCCGGCCATGGCCAAACGCAAACCAGCCCATCGCGCCCTGTTTCGCAGCTGCCTGCGCTGCCCACGCCCAACCCTGGCCCAGCGCGAACGCAACCAGGCCAGCTGGAGCTCTAGCCGCCGGAGCACCAGCACCACGGGCAAACCAGCTAGCAGTGGTGGAGGCGG	KRKPAHRALFRSCLRCPRPTLAQRERNQASWSSSRRSTSTTGKP	44
CCCAGCCGGCCATGGCCTGGAGCTCTAGCCGCCGGAGCACCAGCACCACGGGCAAACCAAGCCAGGCCACCGGCCCAAGCGCCAACTGGGCCAAAGCCGAACAGCTGACCACGTGCAGCTCTTATCCAAGCTCTGAAGATGAAGATAAAGCTAGCAGTGGTGGAGGCGG	WSSSRRSTSTTGKPSQATGPSANWAKAEQLTTCSSYPSSEDEDK	44
CCCAGCCGGCCATGGCCACCACGTGCAGCTCTTATCCAAGCTCTGAAGATGAAGATAAACCAGCCACCGATCCAGTGCTGCAGGTGGTTTATAAAAGCCAGGGCAAAGAAAGCCCAGGCGAAGAGTTTAGCGCCGAAGAGACCGAAGAGGCTAGCAGTGGTGGAGGCGG	TTCSSYPSSEDEDKPATDPVLQVVYKSQGKESPGEEFSAEETEE	44
CCCAGCCGGCCATGGCCGAAAGCCCAGGCGAAGAGTTTAGCGCCGAAGAGACCGAAGAGACCTTTGTGAAAGCCGAAACCGAAAAAAGCGATTATGATACCCCAAACTATCTGTTGAGCCCAGCCGCGGCCCATCGCCCAAAAAGCCAGGCTAGCAGTGGTGGAGGCGG	ESPGEEFSAEETEETFVKAETEKSDYDTPNYLLSPAAAHRPKSQ	44
CCCAGCCGGCCATGGCCTATCTGTTGAGCCCAGCCGCGGCCCATCGCCCAAAAAGCCAGAAATGCGTGGCCTATAAATTTCGCCTGGTGGTTAAAGCCGATGGCAACCAGGAAACCAACAATGGCTGCCATAAAGTGAAAATTATGCCAGCTAGCAGTGGTGGAGGCGG	YLLSPAAAHRPKSQKCVAYKFRLVVKADGNQETNNGCHKVKIMP	44
CCCAGCCGGCCATGGCCCAGGAAACCAACAATGGCTGCCATAAAGTGAAAATTATGCCATGCCCATTTCCAGTGGCCAAAGAACCAAGCACCAAAGGCCTGAACCCAAACCCAAGCCATCAGATGACCAAACGCAAACGCGTGGTTCTGGCTAGCAGTGGTGGAGGCGG	QETNNGCHKVKIMPCPFPVAKEPSTKGLNPNPSHQMTKRKRVVL	44
CCCAGCCGGCCATGGCCAACCCAAGCCATCAGATGACCAAACGCAAACGCGTGGTTCTGGTGAAAGAACGCAAAGCCGCGCAGACCCTGAGCGCCATTCTGTTGGCCTTTATTATCACCTGGACCCCATATAACATTATGGTGCTGGTGGCTAGCAGTGGTGGAGGCGG	NPSHQMTKRKRVVLVKERKAAQTLSAILLAFIITWTPYNIMVLV	44
CCCAGCCGGCCATGGCCTTTATTATCACCTGGACCCCATATAACATTATGGTGCTGGTGAGCACCTTTTGCGATAAATGCGTGCCAGTGACCCTGTGGCATCTGGGCTATTGGCTGTGCTATGTGAACAGCACCGTGAACCCAATTTGCGCTAGCAGTGGTGGAGGCGG	FIITWTPYNIMVLVSTFCDKCVPVTLWHLGYWLCYVNSTVNPIC	44
CCCAGCCGGCCATGGCCTATTGGCTGTGCTATGTGAACAGCACCGTGAACCCAATTTGCTATGCCCTGTGCAACCGCACCTTTCGCAAAACCTTTAAAATGCTGTTGCTGTGCCGCTGGAAAAAGAAAAAGGTGGAAGAGAAACTGTATGCTAGCAGTGGTGGAGGCGG	YWLCYVNSTVNPICYALCNRTFRKTFKMLLLCRWKKKKVEEKLY	44
CCCAGCCGGCCATGGCCACCGTGAACCCAATTTGCTATGCCCTGTGCAACCGCACCTTTCGCAAAACCTTTAAAATGCTGTTGCTGTGCCGCTGGAAAAAGAAAAAGGTGGAAGAGAAACTGTATTGGCAGGGCAACAGCAAACTGCCAGCTAGCAGTGGTGGAGGCGG	TVNPICYALCNRTFRKTFKMLLLCRWKKKKVEEKLYWQGNSKLP	44
CCCAGCCGGCCATGGCCATGAACTGGAGCCATAGCTGCATTAGCTTTTGCTGGATTTATTTTGCCGCGAGCCGCCTGCGCGCCGCGGAAACCGCCGATGGCAAATATGCCCAGAAACTGTTTAACGATCTGTTTGAAGATTATAGCAACGCTAGCAGTGGTGGAGGCGG	MNWSHSCISFCWIYFAASRLRAAETADGKYAQKLFNDLFEDYSN	44
CCCAGCCGGCCATGGCCGCCCAGAAACTGTTTAACGATCTGTTTGAAGATTATAGCAACGCCCTGCGCCCAGTGGAAGATACCGATAAAGTGCTGAACGTGACCCTGCAGATTACCCTGAGCCAGATTAAAGATATGGATGAACGCAACGCTAGCAGTGGTGGAGGCGG	AQKLFNDLFEDYSNALRPVEDTDKVLNVTLQITLSQIKDMDERN	44
CCCAGCCGGCCATGGCCCAGATTACCCTGAGCCAGATTAAAGATATGGATGAACGCAACCAGATTCTGACCGCCTATCTGTGGATTCGCCAGATTTGGCATGATGCCTATCTGACCTGGGATCGCGATCAGTATGATGGCCTGGATAGCGCTAGCAGTGGTGGAGGCGG	QITLSQIKDMDERNQILTAYLWIRQIWHDAYLTWDRDQYDGLDS	44
CCCAGCCGGCCATGGCCTATCTGACCTGGGATCGCGATCAGTATGATGGCCTGGATAGCATTCGCATTCCAAGCGATCTGGTGTGGCGCCCAGATATTGTGCTGTATAACAAAGCCGATGACGAAAGCTCTGAACCAGTGAACACCAACGCTAGCAGTGGTGGAGGCGG	YLTWDRDQYDGLDSIRIPSDLVWRPDIVLYNKADDESSEPVNTN	44
CCCAGCCGGCCATGGCCAACAAAGCCGATGACGAAAGCTCTGAACCAGTGAACACCAACGTGGTTCTGCGCTATGATGGCCTGATTACCTGGGATGCCCCAGCCATTACCAAAAGCTCTTGCGTGGTTGATGTGACCTATTTTCCATTTGCTAGCAGTGGTGGAGGCGG	NKADDESSEPVNTNVVLRYDGLITWDAPAITKSSCVVDVTYFPF	44
CCCAGCCGGCCATGGCCACCAAAAGCTCTTGCGTGGTTGATGTGACCTATTTTCCATTTGATAACCAGCAATGCAACCTGACCTTTGGCAGCTGGACCTATAACGGCAACCAGGTGGATATTTTTAACGCCCTGGATAGCGGCGATCTGGCTAGCAGTGGTGGAGGCGG	TKSSCVVDVTYFPFDNQQCNLTFGSWTYNGNQVDIFNALDSGDL	44
CCCAGCCGGCCATGGCCAACCAGGTGGATATTTTTAACGCCCTGGATAGCGGCGATCTGAGCGATTTTATTGAAGATGTGGAATGGGAAGTGCATGGCATGCCAGCCGTGAAAAACGTGATTAGCTATGGCTGCTGTAGCGAACCATATGCTAGCAGTGGTGGAGGCGG	NQVDIFNALDSGDLSDFIEDVEWEVHGMPAVKNVISYGCCSEPY	44
CCCAGCCGGCCATGGCCGTGAAAAACGTGATTAGCTATGGCTGCTGTAGCGAACCATATCCAGATGTGACCTTTACCCTGTTGCTGAAACGCCGGAGCTCTTTTTATATTGTGAACCTGTTGATTCCATGCGTGCTGATTAGCTTTCTGGCTAGCAGTGGTGGAGGCGG	VKNVISYGCCSEPYPDVTFTLLLKRRSSFYIVNLLIPCVLISFL	44
CCCAGCCGGCCATGGCCATTGTGAACCTGTTGATTCCATGCGTGCTGATTAGCTTTCTGGCCCCACTGAGCTTTTATCTGCCAGCCGCGAGCGGCGAAAAAGTGAGCCTGGGCGTGACCATTCTGTTGGCCATGACCGTGTTTCAGCTGGCTAGCAGTGGTGGAGGCGG	IVNLLIPCVLISFLAPLSFYLPAASGEKVSLGVTILLAMTVFQL	44
CCCAGCCGGCCATGGCCCTGGGCGTGACCATTCTGTTGGCCATGACCGTGTTTCAGCTGATGGTGGCCGAAATTATGCCAGCCAGCGAAAACGTGCCACTGATTGGCAAATATTACATTGCCACGATGGCCCTGATTACCGCCAGCACCGCTAGCAGTGGTGGAGGCGG	LGVTILLAMTVFQLMVAEIMPASENVPLIGKYYIATMALITAST	44
CCCAGCCGGCCATGGCCAAATATTACATTGCCACGATGGCCCTGATTACCGCCAGCACCGCCCTGACCATTATGGTGATGAACATTCATTTTTGCGGCGCCGAAGCCCGCCCAGTGCCACATTGGGCCCGCGTGGTTATTCTGAAATATGCTAGCAGTGGTGGAGGCGG	KYYIATMALITASTALTIMVMNIHFCGAEARPVPHWARVVILKY	44
CCCAGCCGGCCATGGCCCGCCCAGTGCCACATTGGGCCCGCGTGGTTATTCTGAAATATATGAGCCGCGTGCTGTTTGTGTATGATGTGGGCGAAAGCTGCCTGAGCCCACATCACAGCCGCGAACGCGATCATCTGACCAAAGTGTATGCTAGCAGTGGTGGAGGCGG	RPVPHWARVVILKYMSRVLFVYDVGESCLSPHHSRERDHLTKVY	44
CCCAGCCGGCCATGGCCCCACATCACAGCCGCGAACGCGATCATCTGACCAAAGTGTATAGCAAACTGCCAGAAAGCAACCTGAAAGCCGCGCGCAACAAAGATCTGAGCCGCAAAAAGGATATGAACAAACGCCTGAAAAACGATCTGGCTAGCAGTGGTGGAGGCGG	PHHSRERDHLTKVYSKLPESNLKAARNKDLSRKKDMNKRLKNDL	44
CCCAGCCGGCCATGGCCAGCCGCAAAAAGGATATGAACAAACGCCTGAAAAACGATCTGGGCTGCCAGGGCAAAAACCCACAGGAAGCCGAAAGCTATTGCGCCCAGTATAAAGTGCTGACCCGCAACATTGAATATATTGCCAAATGCGCTAGCAGTGGTGGAGGCGG	SRKKDMNKRLKNDLGCQGKNPQEAESYCAQYKVLTRNIEYIAKC	44
CCCAGCCGGCCATGGCCTATAAAGTGCTGACCCGCAACATTGAATATATTGCCAAATGCCTGAAAGATCATAAAGCCACCAACAGCAAAGGCAGCGAATGGAAAAAGGTGGCCAAAGTGATTGATCGCTTTTTCATGTGGATTTTTTTCGCTAGCAGTGGTGGAGGCGG	YKVLTRNIEYIAKCLKDHKATNSKGSEWKKVAKVIDRFFMWIFF	44
CCCAGCCGGCCATGGCCAAAGATCATAAAGCCACCAACAGCAAAGGCAGCGAATGGAAAAAGGTGGCCAAAGTGATTGATCGCTTTTTCATGTGGATTTTTTTCATTATGGTGTTTGTGATGACCATTCTGATTATCGCCCGCGCCGATGCTAGCAGTGGTGGAGGCGG	KDHKATNSKGSEWKKVAKVIDRFFMWIFFIMVFVMTILIIARAD	44
CCCAGCCGGCCATGGCCATGACCCCAGGCGCCCTGTTGATGCTGTTGGGCGCCCTGGGCGCCCCACTGGCCCCAGGCGTGCGCGGCAGCGAAGCCGAAGGCCGCCTGCGCGAAAAACTGTTTAGCGGCTATGATAGCTCTGTGCGCCCAGCTAGCAGTGGTGGAGGCGG	MTPGALLMLLGALGAPLAPGVRGSEAEGRLREKLFSGYDSSVRP	44
CCCAGCCGGCCATGGCCCGCGAAAAACTGTTTAGCGGCTATGATAGCTCTGTGCGCCCAGCCCGCGAAGTGGGTGATCGCGTGCGCGTGAGCGTGGGCCTGATTCTGGCCCAGCTGATTAGCCTGAACGAAAAAGATGAAGAGATGAGCGCTAGCAGTGGTGGAGGCGG	REKLFSGYDSSVRPAREVGDRVRVSVGLILAQLISLNEKDEEMS	44
CCCAGCCGGCCATGGCCGCCCAGCTGATTAGCCTGAACGAAAAAGATGAAGAGATGAGCACCAAAGTGTATCTGGATCTGGAATGGACCGATTATCGCCTGAGCTGGGATCCAGCCGAACATGATGGCATTGATAGCCTGCGCATTACCGCTAGCAGTGGTGGAGGCGG	AQLISLNEKDEEMSTKVYLDLEWTDYRLSWDPAEHDGIDSLRIT	44
CCCAGCCGGCCATGGCCGATCCAGCCGAACATGATGGCATTGATAGCCTGCGCATTACCGCCGAAAGCGTGTGGCTGCCAGATGTGGTTCTGTTGAACAATAACGATGGCAACTTTGATGTGGCCCTGGATATTAGCGTGGTTGTGAGCGCTAGCAGTGGTGGAGGCGG	DPAEHDGIDSLRITAESVWLPDVVLLNNNDGNFDVALDISVVVS	44
CCCAGCCGGCCATGGCCGGCAACTTTGATGTGGCCCTGGATATTAGCGTGGTTGTGAGCTCTGATGGCAGCGTGCGCTGGCAGCCACCGGGCATTTATCGCAGCTCTTGCAGCATTCAGGTGACCTATTTTCCATTTGATTGGCAGAACGCTAGCAGTGGTGGAGGCGG	GNFDVALDISVVVSSDGSVRWQPPGIYRSSCSIQVTYFPFDWQN	44
CCCAGCCGGCCATGGCCTGCAGCATTCAGGTGACCTATTTTCCATTTGATTGGCAGAACTGCACGATGGTGTTTAGCTCTTATAGCTATGATAGCTCTGAAGTGAGCCTGCAGACCGGCCTGGGCCCAGATGGCCAGGGCCATCAGGAAGCTAGCAGTGGTGGAGGCGG	CSIQVTYFPFDWQNCTMVFSSYSYDSSEVSLQTGLGPDGQGHQE	44
CCCAGCCGGCCATGGCCCTGCAGACCGGCCTGGGCCCAGATGGCCAGGGCCATCAGGAAATTCATATTCATGAAGGCACCTTTATTGAAAACGGCCAGTGGGAAATTATCCATAAACCAAGCCGCCTGATTCAGCCACCGGGCGATCCAGCTAGCAGTGGTGGAGGCGG	LQTGLGPDGQGHQEIHIHEGTFIENGQWEIIHKPSRLIQPPGDP	44
CCCAGCCGGCCATGGCCATTCATAAACCAAGCCGCCTGATTCAGCCACCGGGCGATCCACGCGGCGGTCGCGAAGGCCAGCGCCAGGAAGTGATTTTTTATCTGATTATCCGCCGGAAACCACTGTTTTATCTGGTGAACGTGATTGCCGCTAGCAGTGGTGGAGGCGG	IHKPSRLIQPPGDPRGGREGQRQEVIFYLIIRRKPLFYLVNVIA	44
CCCAGCCGGCCATGGCCATTCGCCGGAAACCACTGTTTTATCTGGTGAACGTGATTGCCCCATGCATTCTGATTACCCTGTTGGCCATTTTTGTGTTTTATCTGCCACCGGATGCCGGCGAAAAAATGGGCCTGAGCATTTTTGCCCTGGCTAGCAGTGGTGGAGGCGG	IRRKPLFYLVNVIAPCILITLLAIFVFYLPPDAGEKMGLSIFAL	44
CCCAGCCGGCCATGGCCCCAGATGCCGGCGAAAAAATGGGCCTGAGCATTTTTGCCCTGTTGACCCTGACCGTGTTTCTGTTGCTGTTGGCCGATAAAGTGCCAGAAACCAGCCTGAGCGTGCCAATTATCATTAAATATCTGATGTTTGCTAGCAGTGGTGGAGGCGG	PDAGEKMGLSIFALLTLTVFLLLLADKVPETSLSVPIIIKYLMF	44
CCCAGCCGGCCATGGCCACCAGCCTGAGCGTGCCAATTATCATTAAATATCTGATGTTTACGATGGTGCTGGTGACCTTTAGCGTGATTCTGAGCGTGGTTGTGCTGAACCTGCATCACCGCAGCCCACATACCCATCAGATGCCACTGGCTAGCAGTGGTGGAGGCGG	TSLSVPIIIKYLMFTMVLVTFSVILSVVVLNLHHRSPHTHQMPL	44
CCCAGCCGGCCATGGCCAACCTGCATCACCGCAGCCCACATACCCATCAGATGCCACTGTGGGTGCGCCAGATTTTTATTCATAAACTGCCACTGTATCTGCGCCTGAAACGCCCAAAACCAGAACGCGATCTGATGCCAGAACCACCGGCTAGCAGTGGTGGAGGCGG	NLHHRSPHTHQMPLWVRQIFIHKLPLYLRLKRPKPERDLMPEPP	44
CCCAGCCGGCCATGGCCAAACGCCCAAAACCAGAACGCGATCTGATGCCAGAACCACCGCATTGCAGCTCTCCAGGCAGCGGCTGGGGCCGCGGCACCGATGAATATTTTATTCGCAAACCACCGAGCGATTTTCTGTTTCCAAAACCAGCTAGCAGTGGTGGAGGCGG	KRPKPERDLMPEPPHCSSPGSGWGRGTDEYFIRKPPSDFLFPKP	44
CCCAGCCGGCCATGGCCTTTATTCGCAAACCACCGAGCGATTTTCTGTTTCCAAAACCAAACCGCTTTCAGCCAGAACTGAGCGCCCCAGATCTGCGCCGGTTTATTGATGGCCCAAACCGCGCCGTGGCCCTGTTGCCAGAACTGCGCGCTAGCAGTGGTGGAGGCGG	FIRKPPSDFLFPKPNRFQPELSAPDLRRFIDGPNRAVALLPELR	44
CCCAGCCGGCCATGGCCGATGGCCCAAACCGCGCCGTGGCCCTGTTGCCAGAACTGCGCGAAGTGGTTAGCTCTATTAGCTATATTGCCCGCCAGCTGCAGGAACAGGAAGATCATGATGCCCTGAAAGAAGATTGGCAGTTTGTGGCCGCTAGCAGTGGTGGAGGCGG	DGPNRAVALLPELREVVSSISYIARQLQEQEDHDALKEDWQFVA	44
CCCAGCCGGCCATGGCCGAAGATCATGATGCCCTGAAAGAAGATTGGCAGTTTGTGGCGATGGTGGTTGATCGCCTGTTTCTGTGGACCTTTATTATCTTTACCAGCGTGGGCACCCTGGTGATTTTTCTGGATGCCACCTATCATCTGGCTAGCAGTGGTGGAGGCGG	EDHDALKEDWQFVAMVVDRLFLWTFIIFTSVGTLVIFLDATYHL	44
CCCAGCCGGCCATGGCCGAAGATTGGCAGTTTGTGGCGATGGTGGTTGATCGCCTGTTTCTGTGGACCTTTATTATCTTTACCAGCGTGGGCACCCTGGTGATTTTTCTGGATGCCACCTATCATCTGCCACCGCCAGATCCATTTCCAGCTAGCAGTGGTGGAGGCGG	EDWQFVAMVVDRLFLWTFIIFTSVGTLVIFLDATYHLPPPDPFP	44
CCCAGCCGGCCATGGCCATGCAGCAACCATTTAACTATCCATATCCACAGATTTATTGGGTGGATAGCTCTGCCAGCTCTCCGTGGGCCCCACCGGGCACCGTGCTGCCATGCCCAACCAGCGTGCCACGCCGGCCAGGCCAGCGCCGGGCTAGCAGTGGTGGAGGCGG	MQQPFNYPYPQIYWVDSSASSPWAPPGTVLPCPTSVPRRPGQRR	44
CCCAGCCGGCCATGGCCCCATGCCCAACCAGCGTGCCACGCCGGCCAGGCCAGCGCCGGCCACCGCCACCGCCACCGCCACCGCCACTGCCACCGCCACCGCCACCGCCACCGCTGCCACCGCTGCCACTGCCACCGCTGAAAAAGCGCGCTAGCAGTGGTGGAGGCGG	PCPTSVPRRPGQRRPPPPPPPPPLPPPPPPPPLPPLPLPPLKKR	44
CCCAGCCGGCCATGGCCCCACCGCTGCCACCGCTGCCACTGCCACCGCTGAAAAAGCGCGGCAACCATAGCACCGGCCTGTGCCTGTTGGTGATGTTTTTCATGGTGCTGGTGGCCCTGGTGGGCCTGGGCCTGGGCATGTTTCAGCTGGCTAGCAGTGGTGGAGGCGG	PPLPPLPLPPLKKRGNHSTGLCLLVMFFMVLVALVGLGLGMFQL	44
CCCAGCCGGCCATGGCCCTGGTGGCCCTGGTGGGCCTGGGCCTGGGCATGTTTCAGCTGTTTCATCTGCAGAAAGAACTGGCCGAACTGCGCGAAAGCACCAGCCAGATGCATACCGCCAGCTCTCTGGAAAAACAGATTGGCCATCCAGCTAGCAGTGGTGGAGGCGG	LVALVGLGLGMFQLFHLQKELAELRESTSQMHTASSLEKQIGHP	44
CCCAGCCGGCCATGGCCATGCATACCGCCAGCTCTCTGGAAAAACAGATTGGCCATCCAAGCCCACCGCCAGAAAAAAAGGAACTGCGCAAAGTGGCCCATCTGACCGGCAAAAGCAACAGCCGCAGCATGCCACTGGAATGGGAAGATGCTAGCAGTGGTGGAGGCGG	MHTASSLEKQIGHPSPPPEKKELRKVAHLTGKSNSRSMPLEWED	44
CCCAGCCGGCCATGGCCGGCAAAAGCAACAGCCGCAGCATGCCACTGGAATGGGAAGATACCTATGGCATTGTGCTGTTGAGCGGCGTGAAATATAAAAAGGGCGGTCTGGTGATTAACGAAACCGGCCTGTATTTTGTGTATAGCAAAGCTAGCAGTGGTGGAGGCGG	GKSNSRSMPLEWEDTYGIVLLSGVKYKKGGLVINETGLYFVYSK	44
CCCAGCCGGCCATGGCCCTGGTGATTAACGAAACCGGCCTGTATTTTGTGTATAGCAAAGTGTATTTTCGCGGCCAGAGCTGCAACAATCTGCCACTGAGCCATAAAGTGTATATGCGCAACAGCAAATATCCACAGGATCTGGTGATGGCTAGCAGTGGTGGAGGCGG	LVINETGLYFVYSKVYFRGQSCNNLPLSHKVYMRNSKYPQDLVM	44
CCCAGCCGGCCATGGCCGTGTATATGCGCAACAGCAAATATCCACAGGATCTGGTGATGATGGAAGGCAAAATGATGAGCTATTGCACCACGGGCCAGATGTGGGCCCGCAGCTCTTATCTGGGCGCCGTGTTTAACCTGACCAGCGCCGCTAGCAGTGGTGGAGGCGG	VYMRNSKYPQDLVMMEGKMMSYCTTGQMWARSSYLGAVFNLTSA	44
CCCAGCCGGCCATGGCCATGTGGGCCCGCAGCTCTTATCTGGGCGCCGTGTTTAACCTGACCAGCGCCGATCATCTGTATGTGAACGTGAGCGAACTGAGCCTGGTGAACTTTGAAGAGAGCCAGACCTTTTTCGGCCTGTATAAACTGGCTAGCAGTGGTGGAGGCGG	MWARSSYLGAVFNLTSADHLYVNVSELSLVNFEESQTFFGLYKL	44
CCCAGCCGGCCATGGCCGCCGAAGAGGTGGTTATTGCCGGCATGAGCGGCAAACTGCCAGAAAGCGAAAACCTGCAGGAATTTTGGGATAACCTGATTGGCGGTGTGGATATGGTGACCGATGATGATCGCCGGTGGAAAGCCGGCCTGGCTAGCAGTGGTGGAGGCGG	AEEVVIAGMSGKLPESENLQEFWDNLIGGVDMVTDDDRRWKAGL	43
CCCAGCCGGCCATGGCCGATATGGTGACCGATGATGATCGCCGGTGGAAAGCCGGCCTGTATGGCCTGCCACGCCGGAGCGGCAAACTGAAAGATCTGAGCCGCTTTGATGCCAGCTTTTTCGGCGTGCATCCAAAACAGGCCCATACCGCTAGCAGTGGTGGAGGCGG	DMVTDDDRRWKAGLYGLPRRSGKLKDLSRFDASFFGVHPKQAHT	44
CCCAGCCGGCCATGGCCGATGCCAGCTTTTTCGGCGTGCATCCAAAACAGGCCCATACGATGGATCCACAGCTGCGCCTGTTGCTGGAAGTGACCTATGAAGCCATTGTGGATGGCGGTATTAACCCAGATAGCCTGCGCGGCACCCATGCTAGCAGTGGTGGAGGCGG	DASFFGVHPKQAHTMDPQLRLLLEVTYEAIVDGGINPDSLRGTH	44
CCCAGCCGGCCATGGCCGTGGATGGCGGTATTAACCCAGATAGCCTGCGCGGCACCCATACCGGCGTGTGGGTGGGCGTGAGCGGCAGCGAAACCAGCGAAGCCCTGAGCCGCGATCCAGAAACCCTGGTGGGCTATAGCATGGTGGGCGCTAGCAGTGGTGGAGGCGG	VDGGINPDSLRGTHTGVWVGVSGSETSEALSRDPETLVGYSMVG	44
CCCAGCCGGCCATGGCCAGCCGCGATCCAGAAACCCTGGTGGGCTATAGCATGGTGGGCTGCCAGCGCGCCATGATGGCCAACCGCCTGAGCTTTTTCTTTGATTTTCGCGGCCCAAGCATTGCCCTGGATACCGCCTGCAGCTCTAGCGCTAGCAGTGGTGGAGGCGG	SRDPETLVGYSMVGCQRAMMANRLSFFFDFRGPSIALDTACSSS	44
CCCAGCCGGCCATGGCCCGCGGCCCAAGCATTGCCCTGGATACCGCCTGCAGCTCTAGCCTGATGGCCCTGCAGAACGCCTATCAGGCCATTCATAGCGGCCAGTGCCCAGCCGCGATTGTGGGCGGTATTAACGTGCTGTTGAAACCAGCTAGCAGTGGTGGAGGCGG	RGPSIALDTACSSSLMALQNAYQAIHSGQCPAAIVGGINVLLKP	44
CCCAGCCGGCCATGGCCCCAGCCGCGATTGTGGGCGGTATTAACGTGCTGTTGAAACCAAACACCAGCGTGCAGTTTCTGCGCCTGGGCATGCTGAGCCCAGAAGGCACCTGCAAAGCCTTTGATACCGCCGGCAACGGCTATTGCCGCGCTAGCAGTGGTGGAGGCGG	PAAIVGGINVLLKPNTSVQFLRLGMLSPEGTCKAFDTAGNGYCR	44
CCCAGCCGGCCATGGCCACCTGCAAAGCCTTTGATACCGCCGGCAACGGCTATTGCCGCAGCGAAGGCGTGGTTGCCGTGCTGTTGACCAAAAAGAGCCTGGCCCGCCGGGTGTATGCCACCATTCTGAACGCCGGCACCAACACCGATGCTAGCAGTGGTGGAGGCGG	TCKAFDTAGNGYCRSEGVVAVLLTKKSLARRVYATILNAGTNTD	44
CCCAGCCGGCCATGGCCCGCGTGTATGCCACCATTCTGAACGCCGGCACCAACACCGATGGCTTTAAAGAACAGGGCGTGACCTTTCCAAGCGGCGATATTCAGGAACAGCTGATTCGCAGCCTGTATCAGAGCGCCGGCGTGGCCCCAGCTAGCAGTGGTGGAGGCGG	RVYATILNAGTNTDGFKEQGVTFPSGDIQEQLIRSLYQSAGVAP	44
CCCAGCCGGCCATGGCCCAGCTGATTCGCAGCCTGTATCAGAGCGCCGGCGTGGCCCCAGAAAGCTTTGAATATATTGAAGCGCATGGCACCGGCACCAAAGTGGGCGATCCACAGGAACTGAACGGCATTACCCGCGCCCTGTGCGCCGCTAGCAGTGGTGGAGGCGG	QLIRSLYQSAGVAPESFEYIEAHGTGTKVGDPQELNGITRALCA	44
CCCAGCCGGCCATGGCCGATCCACAGGAACTGAACGGCATTACCCGCGCCCTGTGCGCCACCCGCCAGGAACCACTGTTGATTGGCAGCACCAAAAGCAACATGGGCCATCCAGAACCAGCCAGCGGCCTGGCCGCGCTGGCCAAAGTGGCTAGCAGTGGTGGAGGCGG	DPQELNGITRALCATRQEPLLIGSTKSNMGHPEPASGLAALAKV	44
CCCAGCCGGCCATGGCCCATCCAGAACCAGCCAGCGGCCTGGCCGCGCTGGCCAAAGTGCTGTTGAGCCTGGAACATGGCCTGTGGGCCCCAAACCTGCATTTTCATAGCCCAAACCCAGAAATTCCAGCCCTGTTGGATGGCCGCCTGGCTAGCAGTGGTGGAGGCGG	HPEPASGLAALAKVLLSLEHGLWAPNLHFHSPNPEIPALLDGRL	44
CCCAGCCGGCCATGGCCAGCCCAAACCCAGAAATTCCAGCCCTGTTGGATGGCCGCCTGCAGGTGGTTGATCAGCCACTGCCAGTGCGCGGCGGTAACGTGGGCATTAACAGCTTTGGCTTTGGCGGTAGCAACGTGCATATTATCCTGGCTAGCAGTGGTGGAGGCGG	SPNPEIPALLDGRLQVVDQPLPVRGGNVGINSFGFGGSNVHIIL	44
CCCAGCCGGCCATGGCCAACAGCTTTGGCTTTGGCGGTAGCAACGTGCATATTATCCTGCGCCCAAACACCCAGCCACCGCCAGCCCCAGCCCCACATGCCACCCTGCCACGCCTGTTGCGCGCCAGCGGCCGCACCCCAGAAGCCGTGGCTAGCAGTGGTGGAGGCGG	NSFGFGGSNVHIILRPNTQPPPAPAPHATLPRLLRASGRTPEAV	44
CCCAGCCGGCCATGGCCCCACGCCTGTTGCGCGCCAGCGGCCGCACCCCAGAAGCCGTGCAGAAACTGTTGGAACAGGGCCTGCGCCATAGCCAGGATCTGGCCTTTCTGAGCATGCTGAACGATATTGCCGCGGTGCCAGCCACCGCCGCTAGCAGTGGTGGAGGCGG	PRLLRASGRTPEAVQKLLEQGLRHSQDLAFLSMLNDIAAVPATA	44
CCCAGCCGGCCATGGCCCTGAGCATGCTGAACGATATTGCCGCGGTGCCAGCCACCGCCATGCCATTTCGCGGCTATGCCGTGCTGGGCGGTGAACGCGGCGGTCCAGAAGTGCAGCAAGTGCCAGCCGGCGAACGCCCACTGTGGTTTGCTAGCAGTGGTGGAGGCGG	LSMLNDIAAVPATAMPFRGYAVLGGERGGPEVQQVPAGERPLWF	44
CCCAGCCGGCCATGGCCGAAGTGCAGCAAGTGCCAGCCGGCGAACGCCCACTGTGGTTTATTTGCAGCGGCATGGGCACCCAGTGGCGCGGCATGGGCCTGAGCCTGATGCGCCTGGATCGCTTTCGCGATAGCATTCTGCGCAGCGATGCTAGCAGTGGTGGAGGCGG	EVQQVPAGERPLWFICSGMGTQWRGMGLSLMRLDRFRDSILRSD	44
CCCAGCCGGCCATGGCCATGCGCCTGGATCGCTTTCGCGATAGCATTCTGCGCAGCGATGAAGCCGTGAAACCATTTGGCCTGAAAGTGAGCCAGCTGTTGCTGAGCACCGATGAAAGCACCTTTGATGACATTGTGCATAGCTTTGTGGCTAGCAGTGGTGGAGGCGG	MRLDRFRDSILRSDEAVKPFGLKVSQLLLSTDESTFDDIVHSFV	44
CCCAGCCGGCCATGGCCACCGATGAAAGCACCTTTGATGACATTGTGCATAGCTTTGTGAGCCTGACCGCCATTCAGATTGGCCTGATTGATCTGTTGAGCTGCATGGGCCTGCGCCCAGATGGCATTGTGGGCCATAGCCTGGGCGAAGCTAGCAGTGGTGGAGGCGG	TDESTFDDIVHSFVSLTAIQIGLIDLLSCMGLRPDGIVGHSLGE	44
CCCAGCCGGCCATGGCCGGCCTGCGCCCAGATGGCATTGTGGGCCATAGCCTGGGCGAAGTGGCCTGCGGCTATGCCGATGGCTGCCTGAGCCAGGAAGAGGCCGTGCTGGCCGCGTATTGGCGCGGCCAGTGCATTAAAGAAGCCCATGCTAGCAGTGGTGGAGGCGG	GLRPDGIVGHSLGEVACGYADGCLSQEEAVLAAYWRGQCIKEAH	44
CCCAGCCGGCCATGGCCCTGGCCGCGTATTGGCGCGGCCAGTGCATTAAAGAAGCCCATCTGCCACCGGGCGCGATGGCCGCGGTGGGCCTGAGCTGGGAAGAGTGCAAACAGCGCTGCCCACCGGGCGTGGTTCCAGCCTGCCATAACGCTAGCAGTGGTGGAGGCGG	LAAYWRGQCIKEAHLPPGAMAAVGLSWEECKQRCPPGVVPACHN	44
CCCAGCCGGCCATGGCCAAACAGCGCTGCCCACCGGGCGTGGTTCCAGCCTGCCATAACAGCAAAGATACCGTGACCATTAGCGGCCCACAGGCCCCAGTGTTTGAATTTGTGGAACAGCTGCGCAAAGAAGGCGTGTTTGCCAAAGAAGCTAGCAGTGGTGGAGGCGG	KQRCPPGVVPACHNSKDTVTISGPQAPVFEFVEQLRKEGVFAKE	44
CCCAGCCGGCCATGGCCTTTGTGGAACAGCTGCGCAAAGAAGGCGTGTTTGCCAAAGAAGTGCGCACCGGCGGTATGGCCTTTCATAGCTATTTTATGGAAGCCATTGCCCCACCGCTGTTGCAGGAACTGAAAAAGGTGATTCGCGAAGCTAGCAGTGGTGGAGGCGG	FVEQLRKEGVFAKEVRTGGMAFHSYFMEAIAPPLLQELKKVIRE	44
CCCAGCCGGCCATGGCCGCCCCACCGCTGTTGCAGGAACTGAAAAAGGTGATTCGCGAACCAAAACCACGCAGCGCCCGCTGGCTGAGCACCAGCATTCCAGAAGCCCAGTGGCATAGCTCTCTGGCCCGCACCAGCTCTGCCGAATATGCTAGCAGTGGTGGAGGCGG	APPLLQELKKVIREPKPRSARWLSTSIPEAQWHSSLARTSSAEY	44
CCCAGCCGGCCATGGCCCAGTGGCATAGCTCTCTGGCCCGCACCAGCTCTGCCGAATATAACGTGAACAATCTGGTGAGCCCAGTGCTGTTTCAGGAAGCCCTGTGGCATGTGCCAGAACATGCCGTGGTTCTGGAAATTGCCCCACATGCTAGCAGTGGTGGAGGCGG	QWHSSLARTSSAEYNVNNLVSPVLFQEALWHVPEHAVVLEIAPH	44
CCCAGCCGGCCATGGCCCATGTGCCAGAACATGCCGTGGTTCTGGAAATTGCCCCACATGCCCTGTTGCAGGCCGTGCTGAAACGCGGCCTGAAACCAAGCTGCACCATTATCCCACTGATGAAAAAGGATCATCGCGATAACCTGGAAGCTAGCAGTGGTGGAGGCGG	HVPEHAVVLEIAPHALLQAVLKRGLKPSCTIIPLMKKDHRDNLE	44
CCCAGCCGGCCATGGCCATTATCCCACTGATGAAAAAGGATCATCGCGATAACCTGGAATTTTTCCTGGCCGGCATTGGCCGCCTGCATCTGAGCGGCATTGATGCCAACCCAAACGCCCTGTTTCCACCGGTGGAATTTCCAGCCCCAGCTAGCAGTGGTGGAGGCGG	IIPLMKKDHRDNLEFFLAGIGRLHLSGIDANPNALFPPVEFPAP	44
CCCAGCCGGCCATGGCCAACCCAAACGCCCTGTTTCCACCGGTGGAATTTCCAGCCCCACGCGGCACCCCACTGATTAGCCCACTGATTAAATGGGATCATAGCCTGGCCTGGGATGTGCCAGCCGCGGAAGATTTTCCAAACGGCAGCGCTAGCAGTGGTGGAGGCGG	NPNALFPPVEFPAPRGTPLISPLIKWDHSLAWDVPAAEDFPNGS	44
CCCAGCCGGCCATGGCCGCCTGGGATGTGCCAGCCGCGGAAGATTTTCCAAACGGCAGCGGCAGCCCAAGCGCCGCGATTTATAACATTGATACCAGCTCTGAAAGCCCAGATCATTATCTGGTGGATCATACCCTGGATGGCCGCGTGGCTAGCAGTGGTGGAGGCGG	AWDVPAAEDFPNGSGSPSAAIYNIDTSSESPDHYLVDHTLDGRV	44
CCCAGCCGGCCATGGCCCCAGATCATTATCTGGTGGATCATACCCTGGATGGCCGCGTGCTGTTTCCAGCCACCGGCTATCTGAGCATTGTGTGGAAAACCCTGGCCCGCGCCCTGGGCCTGGGCGTGGAACAGCTGCCAGTGGTTTTTGCTAGCAGTGGTGGAGGCGG	PDHYLVDHTLDGRVLFPATGYLSIVWKTLARALGLGVEQLPVVF	44
CCCAGCCGGCCATGGCCCGCGCCCTGGGCCTGGGCGTGGAACAGCTGCCAGTGGTTTTTGAAGATGTGGTTCTGCATCAGGCCACCATTCTGCCAAAAACCGGCACCGTGAGCCTGGAAGTGCGCCTGTTGGAAGCCAGCCGCGCCTTTGCTAGCAGTGGTGGAGGCGG	RALGLGVEQLPVVFEDVVLHQATILPKTGTVSLEVRLLEASRAF	44
CCCAGCCGGCCATGGCCGTGAGCCTGGAAGTGCGCCTGTTGGAAGCCAGCCGCGCCTTTGAAGTGAGCGAAAACGGCAACCTGGTGGTTAGCGGCAAAGTGTATCAGTGGGATGACCCAGATCCACGCCTGTTTGATCATCCAGAAAGCGCTAGCAGTGGTGGAGGCGG	VSLEVRLLEASRAFEVSENGNLVVSGKVYQWDDPDPRLFDHPES	44
CCCAGCCGGCCATGGCCTGGGATGACCCAGATCCACGCCTGTTTGATCATCCAGAAAGCCCAACCCCAAACCCAACCGAACCACTGTTTCTGGCCCAGGCCGAAGTGTATAAAGAACTGCGCCTGCGCGGCTATGATTATGGCCCACATGCTAGCAGTGGTGGAGGCGG	WDDPDPRLFDHPESPTPNPTEPLFLAQAEVYKELRLRGYDYGPH	44
CCCAGCCGGCCATGGCCTATAAAGAACTGCGCCTGCGCGGCTATGATTATGGCCCACATTTTCAGGGCATTCTGGAAGCCAGCCTGGAAGGCGATAGCGGCCGCCTGTTGTGGAAAGATAACTGGGTGAGCTTTATGGATACCATGCTGGCTAGCAGTGGTGGAGGCGG	YKELRLRGYDYGPHFQGILEASLEGDSGRLLWKDNWVSFMDTML	44
CCCAGCCGGCCATGGCCCTGTGGAAAGATAACTGGGTGAGCTTTATGGATACCATGCTGCAGATGAGCATTCTGGGCAGCGCCAAACATGGCCTGTATCTGCCAACCCGCGTGACCGCCATTCATATTGATCCAGCCACCCATCGCCAGGCTAGCAGTGGTGGAGGCGG	LWKDNWVSFMDTMLQMSILGSAKHGLYLPTRVTAIHIDPATHRQ	44
CCCAGCCGGCCATGGCCCGCGTGACCGCCATTCATATTGATCCAGCCACCCATCGCCAGAAACTGTATACCCTGCAGGATAAAGCCCAGGTGGCCGATGTGGTTGTGAGCCGCTGGCTGCGCGTGACCGTGGCCGGCGGTGTGCATATTGCTAGCAGTGGTGGAGGCGG	RVTAIHIDPATHRQKLYTLQDKAQVADVVVSRWLRVTVAGGVHI	44
CCCAGCCGGCCATGGCCAGCCGCTGGCTGCGCGTGACCGTGGCCGGCGGTGTGCATATTAGCGGCCTGCATACCGAAAGCGCCCCACGCCGGCAGCAAGAACAGCAAGTGCCAATTCTGGAAAAATTTTGCTTTACCCCACATACCGAAGCTAGCAGTGGTGGAGGCGG	SRWLRVTVAGGVHISGLHTESAPRRQQEQQVPILEKFCFTPHTE	44
CCCAGCCGGCCATGGCCGTGCCAATTCTGGAAAAATTTTGCTTTACCCCACATACCGAAGAGGGCTGCCTGAGCGAACGCGCCGCGCTGCAGGAAGAGCTGCAGCTGTGCAAAGGCCTGGTGCAGGCCCTGCAGACCAAAGTGACCCAGGCTAGCAGTGGTGGAGGCGG	VPILEKFCFTPHTEEGCLSERAALQEELQLCKGLVQALQTKVTQ	44
CCCAGCCGGCCATGGCCTGCAAAGGCCTGGTGCAGGCCCTGCAGACCAAAGTGACCCAGCAAGGCCTGAAAATGGTGGTTCCAGGCCTGGATGGCGCCCAGATTCCACGCGATCCAAGCCAGCAAGAACTGCCACGCCTGTTGAGCGCCGCTAGCAGTGGTGGAGGCGG	CKGLVQALQTKVTQQGLKMVVPGLDGAQIPRDPSQQELPRLLSA	44
CCCAGCCGGCCATGGCCCGCGATCCAAGCCAGCAAGAACTGCCACGCCTGTTGAGCGCCGCGTGCCGCCTGCAGCTGAACGGCAACCTGCAGCTGGAACTGGCCCAGGTGCTGGCCCAGGAACGCCCAAAACTGCCAGAAGATCCACTGGCTAGCAGTGGTGGAGGCGG	RDPSQQELPRLLSAACRLQLNGNLQLELAQVLAQERPKLPEDPL	44
CCCAGCCGGCCATGGCCGTGCTGGCCCAGGAACGCCCAAAACTGCCAGAAGATCCACTGTTGAGCGGCCTGTTGGATAGCCCAGCCCTGAAAGCCTGCCTGGATACCGCCGTGGAAAACATGCCAAGCCTGAAAATGAAAGTGGTTGAAGCTAGCAGTGGTGGAGGCGG	VLAQERPKLPEDPLLSGLLDSPALKACLDTAVENMPSLKMKVVE	44
CCCAGCCGGCCATGGCCGCCGTGGAAAACATGCCAAGCCTGAAAATGAAAGTGGTTGAAGTGCTGGCCGGTCATGGCCATCTGTATAGCCGCATTCCAGGCCTGTTGAGCCCACATCCACTGTTGCAGCTGAGCTATACCGCCACCGATGCTAGCAGTGGTGGAGGCGG	AVENMPSLKMKVVEVLAGHGHLYSRIPGLLSPHPLLQLSYTATD	44
CCCAGCCGGCCATGGCCAGCCCACATCCACTGTTGCAGCTGAGCTATACCGCCACGGATCGCCATCCACAGGCCCTGGAAGCCGCGCAGGCCGAACTGCAGCAACATGATGTGGCCCAGGGCCAGTGGGATCCAGCCGATCCAGCCCCAGCTAGCAGTGGTGGAGGCGG	SPHPLLQLSYTATDRHPQALEAAQAELQQHDVAQGQWDPADPAP	44
CCCAGCCGGCCATGGCCGATGTGGCCCAGGGCCAGTGGGATCCAGCCGATCCAGCCCCAAGCGCCCTGGGCAGCGCCGATCTGTTGGTGTGCAACTGCGCCGTGGCCGCGCTGGGCGATCCAGCCAGCGCCCTGAGCAACATGGTGGCCGCTAGCAGTGGTGGAGGCGG	DVAQGQWDPADPAPSALGSADLLVCNCAVAALGDPASALSNMVA	44
CCCAGCCGGCCATGGCCGCCCTGGGCGATCCAGCCAGCGCCCTGAGCAACATGGTGGCCGCGCTGCGCGAAGGCGGTTTTCTGTTGCTGCATACCCTGTTGCGCGGCCATCCACTGGGCGATATTGTGGCCTTTCTGACCAGCACCGAAGCTAGCAGTGGTGGAGGCGG	ALGDPASALSNMVAALREGGFLLLHTLLRGHPLGDIVAFLTSTE	44
CCCAGCCGGCCATGGCCCATCCACTGGGCGATATTGTGGCCTTTCTGACCAGCACCGAACCACAGTATGGCCAGGGCATTCTGAGCCAGGATGCCTGGGAAAGCCTGTTTAGCCGCGTGAGCCTGCGCCTGGTGGGCCTGAAAAAGAGCGCTAGCAGTGGTGGAGGCGG	HPLGDIVAFLTSTEPQYGQGILSQDAWESLFSRVSLRLVGLKKS	44
CCCAGCCGGCCATGGCCTTTAGCCGCGTGAGCCTGCGCCTGGTGGGCCTGAAAAAGAGCTTTTATGGCAGCACCCTGTTTCTGTGCCGCCGGCCAACCCCACAGGATAGCCCAATTTTTCTGCCAGTGGATGACACCAGCTTTCGCTGGGCTAGCAGTGGTGGAGGCGG	FSRVSLRLVGLKKSFYGSTLFLCRRPTPQDSPIFLPVDDTSFRW	44
CCCAGCCGGCCATGGCCAGCCCAATTTTTCTGCCAGTGGATGACACCAGCTTTCGCTGGGTGGAAAGCCTGAAAGGCATTCTGGCCGATGAAGATAGCTCTCGCCCAGTGTGGCTGAAAGCCATTAACTGCGCCACCAGCGGCGTGGTTGCTAGCAGTGGTGGAGGCGG	SPIFLPVDDTSFRWVESLKGILADEDSSRPVWLKAINCATSGVV	44
CCCAGCCGGCCATGGCCGTGTGGCTGAAAGCCATTAACTGCGCCACCAGCGGCGTGGTTGGCCTGGTGAACTGCCTGCGCCGGGAACCAGGCGGTAACCGCCTGCGCTGCGTGCTGTTGAGCAACCTGAGCTCTACCAGCCATGTGCCAGCTAGCAGTGGTGGAGGCGG	VWLKAINCATSGVVGLVNCLRREPGGNRLRCVLLSNLSSTSHVP	44
CCCAGCCGGCCATGGCCTGCGTGCTGTTGAGCAACCTGAGCTCTACCAGCCATGTGCCAGAAGTGGATCCAGGCAGCGCCGAACTGCAGAAAGTGCTGCAGGGCGATCTGGTGATGAACGTGTATCGCGATGGCGCCTGGGGCGCCTTTGCTAGCAGTGGTGGAGGCGG	CVLLSNLSSTSHVPEVDPGSAELQKVLQGDLVMNVYRDGAWGAF	44
CCCAGCCGGCCATGGCCCTGGTGATGAACGTGTATCGCGATGGCGCCTGGGGCGCCTTTCGCCATTTTCTGTTGGAAGAGGATAAACCAGAAGAGCCAACCGCCCATGCCTTTGTGAGCACCCTGACCCGCGGCGATCTGAGCTCTATTGCTAGCAGTGGTGGAGGCGG	LVMNVYRDGAWGAFRHFLLEEDKPEEPTAHAFVSTLTRGDLSSI	44
CCCAGCCGGCCATGGCCGCCTTTGTGAGCACCCTGACCCGCGGCGATCTGAGCTCTATTCGCTGGGTGTGCAGCTCTCTGCGCCATGCCCAGCCAACCTGCCCAGGCGCCCAGCTGTGCACCGTGTATTACGCCAGCCTGAACTTTCGCGCTAGCAGTGGTGGAGGCGG	AFVSTLTRGDLSSIRWVCSSLRHAQPTCPGAQLCTVYYASLNFR	44
CCCAGCCGGCCATGGCCGCCCAGCTGTGCACCGTGTATTACGCCAGCCTGAACTTTCGCGATATTATGCTGGCCACCGGCAAACTGAGCCCAGATGCCATTCCAGGCAAATGGACCAGCCAGGATAGCCTGTTGGGCATGGAATTTAGCGCTAGCAGTGGTGGAGGCGG	AQLCTVYYASLNFRDIMLATGKLSPDAIPGKWTSQDSLLGMEFS	44
CCCAGCCGGCCATGGCCAAATGGACCAGCCAGGATAGCCTGTTGGGCATGGAATTTAGCGGCCGCGATGCCAGCGGCAAACGCGTGATGGGCCTGGTGCCAGCCAAAGGCCTGGCCACCAGCGTGCTGTTGAGCCCAGATTTTCTGTGGGCTAGCAGTGGTGGAGGCGG	KWTSQDSLLGMEFSGRDASGKRVMGLVPAKGLATSVLLSPDFLW	44
CCCAGCCGGCCATGGCCGGCCTGGCCACCAGCGTGCTGTTGAGCCCAGATTTTCTGTGGGATGTGCCAAGCAACTGGACCCTGGAAGAGGCCGCGAGCGTGCCAGTGGTTTATAGCACCGCCTATTACGCCCTGGTGGTTCGCGGCCGCGCTAGCAGTGGTGGAGGCGG	GLATSVLLSPDFLWDVPSNWTLEEAASVPVVYSTAYYALVVRGR	44
CCCAGCCGGCCATGGCCGTGTATAGCACCGCCTATTACGCCCTGGTGGTTCGCGGCCGCGTGCGCCCAGGCGAAACCCTGTTGATTCATAGCGGCAGCGGCGGTGTGGGCCAGGCCGCGATTGCCATTGCCCTGAGCCTGGGCTGCCGCGCTAGCAGTGGTGGAGGCGG	VYSTAYYALVVRGRVRPGETLLIHSGSGGVGQAAIAIALSLGCR	44
CCCAGCCGGCCATGGCCGGCCAGGCCGCGATTGCCATTGCCCTGAGCCTGGGCTGCCGCGTGTTTACCACGGTGGGCAGCGCCGAAAAACGCGCCTATCTGCAGGCCCGCTTTCCACAGCTGGATAGCACCAGCTTTGCCAACAGCCGCGCTAGCAGTGGTGGAGGCGG	GQAAIAIALSLGCRVFTTVGSAEKRAYLQARFPQLDSTSFANSR	44
CCCAGCCGGCCATGGCCCGCTTTCCACAGCTGGATAGCACCAGCTTTGCCAACAGCCGCGATACCAGCTTTGAACAGCATGTGCTGTGGCATACCGGCGGTAAAGGCGTGGATCTGGTGCTGAACAGCCTGGCCGAAGAGAAACTGCAGGCTAGCAGTGGTGGAGGCGG	RFPQLDSTSFANSRDTSFEQHVLWHTGGKGVDLVLNSLAEEKLQ	44
CCCAGCCGGCCATGGCCGTGGATCTGGTGCTGAACAGCCTGGCCGAAGAGAAACTGCAGGCCAGCGTGCGCTGCCTGGCCACGCATGGCCGCTTTCTGGAAATTGGCAAATTTGATCTGAGCCAGAACCATCCACTGGGCATGGCCATTGCTAGCAGTGGTGGAGGCGG	VDLVLNSLAEEKLQASVRCLATHGRFLEIGKFDLSQNHPLGMAI	44
CCCAGCCGGCCATGGCCAAATTTGATCTGAGCCAGAACCATCCACTGGGCATGGCCATTTTTCTGAAAAACGTGACCTTTCATGGCGTGCTGTTGGATGCCTTTTTCAACGAAAGCTCTGCCGATTGGCGCGAAGTGTGGGCCCTGGTGGCTAGCAGTGGTGGAGGCGG	KFDLSQNHPLGMAIFLKNVTFHGVLLDAFFNESSADWREVWALV	44
CCCAGCCGGCCATGGCCAACGAAAGCTCTGCCGATTGGCGCGAAGTGTGGGCCCTGGTGCAGGCCGGCATTCGCGATGGCGTGGTTCGCCCACTGAAATGCACCGTGTTTCATGGCGCCCAGGTGGAAGATGCCTTTCGCTATATGGCCGCTAGCAGTGGTGGAGGCGG	NESSADWREVWALVQAGIRDGVVRPLKCTVFHGAQVEDAFRYMA	44
CCCAGCCGGCCATGGCCTTTCATGGCGCCCAGGTGGAAGATGCCTTTCGCTATATGGCCCAGGGCAAACATATTGGCAAAGTGGTTGTGCAGGTGCTGGCCGAAGAGCCAGAAGCCGTGCTGAAAGGCGCCAAACCAAAACTGATGAGCGCTAGCAGTGGTGGAGGCGG	FHGAQVEDAFRYMAQGKHIGKVVVQVLAEEPEAVLKGAKPKLMS	44
CCCAGCCGGCCATGGCCCCAGAAGCCGTGCTGAAAGGCGCCAAACCAAAACTGATGAGCGCCATTAGCAAAACCTTTTGCCCAGCCCATAAAAGCTATATTATCGCCGGCGGTCTGGGCGGTTTTGGCCTGGAACTGGCCCAGTGGCTGGCTAGCAGTGGTGGAGGCGG	PEAVLKGAKPKLMSAISKTFCPAHKSYIIAGGLGGFGLELAQWL	44
CCCAGCCGGCCATGGCCGGCGGTCTGGGCGGTTTTGGCCTGGAACTGGCCCAGTGGCTGATTCAGCGCGGCGTGCAGAAACTGGTGCTGACCAGCCGCAGCGGCATTCGCACCGGCTATCAGGCCAAACAGGTGCGCCGGTGGCGCCGGGCTAGCAGTGGTGGAGGCGG	GGLGGFGLELAQWLIQRGVQKLVLTSRSGIRTGYQAKQVRRWRR	44
CCCAGCCGGCCATGGCCCGCACCGGCTATCAGGCCAAACAGGTGCGCCGGTGGCGCCGGCAGGGCGTGCAGGTGCAGGTGAGCACCAGCAACATTAGCTCTCTGGAAGGCGCCCGCGGCCTGATTGCCGAAGCCGCGCAGCTGGGCCCAGCTAGCAGTGGTGGAGGCGG	RTGYQAKQVRRWRRQGVQVQVSTSNISSLEGARGLIAEAAQLGP	44
CCCAGCCGGCCATGGCCGGCGCCCGCGGCCTGATTGCCGAAGCCGCGCAGCTGGGCCCAGTGGGCGGTGTGTTTAACCTGGCCGTGGTTCTGCGCGATGGCCTGTTGGAAAACCAGACCCCAGAATTTTTCCAGGATGTGTGCAAACCAGCTAGCAGTGGTGGAGGCGG	GARGLIAEAAQLGPVGGVFNLAVVLRDGLLENQTPEFFQDVCKP	44
CCCAGCCGGCCATGGCCGAAAACCAGACCCCAGAATTTTTCCAGGATGTGTGCAAACCAAAATATAGCGGCACCCTGAACCTGGATCGCGTGACCCGCGAAGCCTGCCCAGAACTGGATTATTTTGTGGTTTTTAGCTCTGTGAGCTGCGCTAGCAGTGGTGGAGGCGG	ENQTPEFFQDVCKPKYSGTLNLDRVTREACPELDYFVVFSSVSC	44
CCCAGCCGGCCATGGCCCCAGAACTGGATTATTTTGTGGTTTTTAGCTCTGTGAGCTGCGGCCGCGGCAACGCCGGCCAGAGCAACTATGGCTTTGCCAACAGCGCGATGGAACGCATTTGCGAAAAACGCCGGCATGAAGGCCTGCCAGCTAGCAGTGGTGGAGGCGG	PELDYFVVFSSVSCGRGNAGQSNYGFANSAMERICEKRRHEGLP	44
CCCAGCCGGCCATGGCCGCCGAACGCATTTGCGAAAAACGCCGGCATGAAGGCCTGCCAGGCCTGGCCGTGCAGTGGGGCGCCATTGGCGATGTGGGCATTCTGGTGGAAACCATGAGCACCAACGATACCATTGTGAGCGGCACCCTGGCTAGCAGTGGTGGAGGCGG	AERICEKRRHEGLPGLAVQWGAIGDVGILVETMSTNDTIVSGTL	43
CCCAGCCGGCCATGGCCGAAACCATGAGCACCAACGATACCATTGTGAGCGGCACCCTGCCACAGCGCATGGCCAGCTGCCTGGAAGTGCTGGATCTGTTTCTGAACCAGCCACATATGGTGCTGAGCTCTTTTGTGCTGGCCGAAAAAGCTAGCAGTGGTGGAGGCGG	ETMSTNDTIVSGTLPQRMASCLEVLDLFLNQPHMVLSSFVLAEK	44
CCCAGCCGGCCATGGCCCAGCCACATATGGTGCTGAGCTCTTTTGTGCTGGCCGAAAAAGCCGCGGCCTATCGGGATCGCGATAGCCAGCGCGATCTGGTGGAAGCCGTGGCCCATATTCTGGGCATTCGCGATCTGGCCGCGGTGAACGCTAGCAGTGGTGGAGGCGG	QPHMVLSSFVLAEKAAAYRDRDSQRDLVEAVAHILGIRDLAAVN	44
CCCAGCCGGCCATGGCCGTGGCCCATATTCTGGGCATTCGCGATCTGGCCGCGGTGAACCTGGATAGCTCTCTGGCCGATCTGGGCCTGGATAGCCTGATGAGCGTGGAAGTGCGCCAGACCCTGGAACGCGAACTGAACCTGGTGCTGGCTAGCAGTGGTGGAGGCGG	VAHILGIRDLAAVNLDSSLADLGLDSLMSVEVRQTLERELNLVL	44
CCCAGCCGGCCATGGCCGAAGTGCGCCAGACCCTGGAACGCGAACTGAACCTGGTGCTGAGCGTGCGCGAAGTGCGCCAGCTGACCCTGCGCAAACTGCAGGAACTGAGCTCTAAAGCCGATGAAGCCAGCGAACTGGCCTGCCCAACCGCTAGCAGTGGTGGAGGCGG	EVRQTLERELNLVLSVREVRQLTLRKLQELSSKADEASELACPT	44
CCCAGCCGGCCATGGCCAGCTCTAAAGCCGATGAAGCCAGCGAACTGGCCTGCCCAACCCCAAAAGAAGATGGCCTGGCCCAGCAACAGACCCAGCTGAACCTGCGCAGCCTGTTGGTGAACCCAGAAGGCCCAACCCTGATGCGCCTGGCTAGCAGTGGTGGAGGCGG	SSKADEASELACPTPKEDGLAQQQTQLNLRSLLVNPEGPTLMRL	44
CCCAGCCGGCCATGGCCAGCCTGTTGGTGAACCCAGAAGGCCCAACCCTGATGCGCCTGAACAGCGTGCAGAGCTCTGAACGCCCACTGTTTCTGGTGCATCCAATTGAAGGCAGCACCACGGTGTTTCATAGCCTGGCCAGCCGCCTGGCTAGCAGTGGTGGAGGCGG	SLLVNPEGPTLMRLNSVQSSERPLFLVHPIEGSTTVFHSLASRL	44
CCCAGCCGGCCATGGCCGAAGGCAGCACCACGGTGTTTCATAGCCTGGCCAGCCGCCTGAGCATTCCAACCTATGGCCTGCAGTGCACCCGCGCCGCGCCACTGGATAGCATTCATAGCCTGGCCGCGTATTACATTGATTGCATTCGCGCTAGCAGTGGTGGAGGCGG	EGSTTVFHSLASRLSIPTYGLQCTRAAPLDSIHSLAAYYIDCIR	44
CCCAGCCGGCCATGGCCAGCATTCATAGCCTGGCCGCGTATTACATTGATTGCATTCGCCAGGTGCAGCCAGAAGGCCCATATCGCGTGGCCGGCTATAGCTATGGCGCCTGCGTGGCCTTTGAAATGTGCAGCCAGCTGCAGGCCCAGGCTAGCAGTGGTGGAGGCGG	SIHSLAAYYIDCIRQVQPEGPYRVAGYSYGACVAFEMCSQLQAQ	44
CCCAGCCGGCCATGGCCGCCTGCGTGGCCTTTGAAATGTGCAGCCAGCTGCAGGCCCAGCAAAGCCCAGCCCCAACCCATAACAGCCTGTTTCTGTTTGATGGCAGCCCAACCTATGTGCTGGCCTATACCCAGAGCTATCGCGCCAAAGCTAGCAGTGGTGGAGGCGG	ACVAFEMCSQLQAQQSPAPTHNSLFLFDGSPTYVLAYTQSYRAK	44
CCCAGCCGGCCATGGCCCCAACCTATGTGCTGGCCTATACCCAGAGCTATCGCGCCAAACTGACCCCAGGCTGCGAAGCCGAAGCCGAAACCGAAGCCATTTGCTTTTTCGTGCAGCAATTTACCGATATGGAACATAACCGCGTGCTGGCTAGCAGTGGTGGAGGCGG	PTYVLAYTQSYRAKLTPGCEAEAETEAICFFVQQFTDMEHNRVL	44
CCCAGCCGGCCATGGCCTTTGTGCAGCAATTTACCGATATGGAACATAACCGCGTGCTGGAAGCCCTGTTGCCACTGAAAGGCCTGGAAGAGCGCGTGGCCGCGGCCGTGGATCTGATTATCAAAAGCCATCAGGGCCTGGATCGCCAGGCTAGCAGTGGTGGAGGCGG	FVQQFTDMEHNRVLEALLPLKGLEERVAAAVDLIIKSHQGLDRQ	44
CCCAGCCGGCCATGGCCGTGGATCTGATTATCAAAAGCCATCAGGGCCTGGATCGCCAGGAACTGAGCTTTGCCGCGCGCAGCTTTTATTACAAACTGCGCGCCGCGGAACAGTATACCCCAAAAGCCAAATATCATGGCAACGTGATGGCTAGCAGTGGTGGAGGCGG	VDLIIKSHQGLDRQELSFAARSFYYKLRAAEQYTPKAKYHGNVM	44
CCCAGCCGGCCATGGCCGAACAGTATACCCCAAAAGCCAAATATCATGGCAACGTGATGCTGTTGCGCGCCAAAACCGGCGGTGCCTATGGCGAAGATCTGGGCGCCGATTATAACCTGAGCCAGGTGTGCGATGGCAAAGTGAGCGTGGCTAGCAGTGGTGGAGGCGG	EQYTPKAKYHGNVMLLRAKTGGAYGEDLGADYNLSQVCDGKVSV	44
CCCAGCCGGCCATGGCCGATTATAACCTGAGCCAGGTGTGCGATGGCAAAGTGAGCGTGCATGTGATTGAAGGCGATCATCGCACCCTGTTGGAAGGCAGCGGCCTGGAAAGCATTATCAGCATTATCCATAGCTCTCTGGCCGAACCAGCTAGCAGTGGTGGAGGCGG	DYNLSQVCDGKVSVHVIEGDHRTLLEGSGLESIISIIHSSLAEP	44
CCCAGCCGGCCATGGCCTGCGATGGCAAAGTGAGCGTGCATGTGATTGAAGGCGATCATCGCACCCTGTTGGAAGGCAGCGGCCTGGAAAGCATTATCAGCATTATCCATAGCTCTCTGGCCGAACCACGCGTGAGCGTGCGCGAAGGCGCTAGCAGTGGTGGAGGCGG	CDGKVSVHVIEGDHRTLLEGSGLESIISIIHSSLAEPRVSVREG	44
CCCAGCCGGCCATGGCCATGTGGAACCTGTTGCATGAAACCGATAGCGCCGTGGCCACCGCCCGCCGGCCACGCTGGCTGTGCGCCGGCGCCCTGGTGCTGGCCGGCGGTTTTTTCCTGTTGGGCTTTCTGTTTGGCTGGTTTATTAAAGCTAGCAGTGGTGGAGGCGG	MWNLLHETDSAVATARRPRWLCAGALVLAGGFFLLGFLFGWFIK	44
CCCAGCCGGCCATGGCCGGCTTTTTCCTGTTGGGCTTTCTGTTTGGCTGGTTTATTAAAAGCTCTAACGAAGCCACCAACATTACCCCAAAACATAACATGAAAGCCTTTCTGGATGAACTGAAAGCCGAAAACATTAAAAAGTTTCTGGCTAGCAGTGGTGGAGGCGG	GFFLLGFLFGWFIKSSNEATNITPKHNMKAFLDELKAENIKKFL	44
CCCAGCCGGCCATGGCCTTTCTGGATGAACTGAAAGCCGAAAACATTAAAAAGTTTCTGTATAACTTTACCCAGATTCCACATCTGGCCGGCACCGAACAGAACTTTCAGCTGGCCAAACAGATTCAGAGCCAGTGGAAAGAATTTGGCGCTAGCAGTGGTGGAGGCGG	FLDELKAENIKKFLYNFTQIPHLAGTEQNFQLAKQIQSQWKEFG	44
CCCAGCCGGCCATGGCCCAGCTGGCCAAACAGATTCAGAGCCAGTGGAAAGAATTTGGCCTGGATAGCGTGGAACTGGCCCATTATGATGTGCTGTTGAGCTATCCAAACAAAACCCATCCAAACTATATTAGCATTATCAACGAAGATGCTAGCAGTGGTGGAGGCGG	QLAKQIQSQWKEFGLDSVELAHYDVLLSYPNKTHPNYISIINED	44
CCCAGCCGGCCATGGCCAACAAAACCCATCCAAACTATATTAGCATTATCAACGAAGATGGCAACGAAATTTTTAACACCAGCCTGTTTGAACCACCGCCACCGGGCTATGAAAACGTGAGCGATATTGTGCCACCGTTTAGCGCCTTTGCTAGCAGTGGTGGAGGCGG	NKTHPNYISIINEDGNEIFNTSLFEPPPPGYENVSDIVPPFSAF	44
CCCAGCCGGCCATGGCCTATGAAAACGTGAGCGATATTGTGCCACCGTTTAGCGCCTTTAGCCCACAGGGCATGCCAGAAGGCGATCTGGTGTATGTGAACTATGCCCGCACCGAAGATTTTTTCAAACTGGAACGCGATATGAAAATTGCTAGCAGTGGTGGAGGCGG	YENVSDIVPPFSAFSPQGMPEGDLVYVNYARTEDFFKLERDMKI	44
CCCAGCCGGCCATGGCCCGCACCGAAGATTTTTTCAAACTGGAACGCGATATGAAAATTAACTGCAGCGGCAAAATTGTGATTGCCCGCTATGGCAAAGTGTTTCGCGGCAACAAAGTGAAAAACGCCCAGCTGGCCGGCGCCAAAGGCGCTAGCAGTGGTGGAGGCGG	RTEDFFKLERDMKINCSGKIVIARYGKVFRGNKVKNAQLAGAKG	44
CCCAGCCGGCCATGGCCGGCAACAAAGTGAAAAACGCCCAGCTGGCCGGCGCCAAAGGCGTGATTCTGTATAGCGATCCAGCCGATTATTTTGCCCCAGGCGTGAAAAGCTATCCAGATGGCTGGAACCTGCCAGGCGGTGGCGTGCAGGCTAGCAGTGGTGGAGGCGG	GNKVKNAQLAGAKGVILYSDPADYFAPGVKSYPDGWNLPGGGVQ	44
CCCAGCCGGCCATGGCCAGCTATCCAGATGGCTGGAACCTGCCAGGCGGTGGCGTGCAGCGCGGCAACATTCTGAACCTGAACGGCGCCGGCGATCCACTGACCCCAGGCTATCCAGCCAACGAATATGCCTATCGCCGGGGCATTGCCGCTAGCAGTGGTGGAGGCGG	SYPDGWNLPGGGVQRGNILNLNGAGDPLTPGYPANEYAYRRGIA	44
CCCAGCCGGCCATGGCCGGCTATCCAGCCAACGAATATGCCTATCGCCGGGGCATTGCCGAAGCCGTGGGCCTGCCAAGCATTCCAGTGCATCCAATTGGCTATTACGATGCCCAGAAACTGTTGGAAAAAATGGGCGGTAGCGCCCCAGCTAGCAGTGGTGGAGGCGG	GYPANEYAYRRGIAEAVGLPSIPVHPIGYYDAQKLLEKMGGSAP	44
CCCAGCCGGCCATGGCCGATGCCCAGAAACTGTTGGAAAAAATGGGCGGTAGCGCCCCACCGGATAGCTCTTGGCGCGGCAGCCTGAAAGTGCCATATAACGTGGGCCCAGGCTTTACCGGCAACTTTAGCACCCAGAAAGTGAAAATGGCTAGCAGTGGTGGAGGCGG	DAQKLLEKMGGSAPPDSSWRGSLKVPYNVGPGFTGNFSTQKVKM	44
CCCAGCCGGCCATGGCCCCAGGCTTTACCGGCAACTTTAGCACCCAGAAAGTGAAAATGCATATTCATAGCACCAACGAAGTGACCCGCATTTATAACGTGATTGGCACCCTGCGCGGCGCCGTGGAACCAGATCGCTATGTGATTCTGGCTAGCAGTGGTGGAGGCGG	PGFTGNFSTQKVKMHIHSTNEVTRIYNVIGTLRGAVEPDRYVIL	44
CCCAGCCGGCCATGGCCACCCTGCGCGGCGCCGTGGAACCAGATCGCTATGTGATTCTGGGCGGTCATCGCGATAGCTGGGTGTTTGGCGGTATTGATCCACAGAGCGGCGCCGCGGTGGTTCATGAAATTGTGCGCAGCTTTGGCACCGCTAGCAGTGGTGGAGGCGG	TLRGAVEPDRYVILGGHRDSWVFGGIDPQSGAAVVHEIVRSFGT	44
CCCAGCCGGCCATGGCCGGCGCCGCGGTGGTTCATGAAATTGTGCGCAGCTTTGGCACCCTGAAAAAGGAAGGCTGGCGCCCACGCCGGACCATTCTGTTTGCCAGCTGGGATGCCGAAGAGTTTGGCCTGTTGGGCAGCACCGAATGGGCTAGCAGTGGTGGAGGCGG	GAAVVHEIVRSFGTLKKEGWRPRRTILFASWDAEEFGLLGSTEW	44
CCCAGCCGGCCATGGCCTGGGATGCCGAAGAGTTTGGCCTGTTGGGCAGCACCGAATGGGCCGAAGAGAACAGCCGCCTGTTGCAGGAACGCGGCGTGGCCTATATTAACGCCGATAGCTCTATTGAAGGCAACTATACCCTGCGCGTGGCTAGCAGTGGTGGAGGCGG	WDAEEFGLLGSTEWAEENSRLLQERGVAYINADSSIEGNYTLRV	44
CCCAGCCGGCCATGGCCAACGCCGATAGCTCTATTGAAGGCAACTATACCCTGCGCGTGGATTGCACCCCACTGATGTATAGCCTGGTGCATAACCTGACCAAAGAACTGAAAAGCCCAGATGAAGGCTTTGAAGGCAAAAGCCTGTATGCTAGCAGTGGTGGAGGCGG	NADSSIEGNYTLRVDCTPLMYSLVHNLTKELKSPDEGFEGKSLY	44
CCCAGCCGGCCATGGCCCTGAAAAGCCCAGATGAAGGCTTTGAAGGCAAAAGCCTGTATGAAAGCTGGACCAAAAAGAGCCCAAGCCCAGAATTTAGCGGCATGCCACGCATTAGCAAACTGGGCAGCGGCAACGATTTTGAAGTGTTTGCTAGCAGTGGTGGAGGCGG	LKSPDEGFEGKSLYESWTKKSPSPEFSGMPRISKLGSGNDFEVF	44
[truncated: 10,158 more rows]
