# Supplementary material for: Autoantigenic peptide landscape of rheumatoid arthritis-associated HLA class II
Source: Genes Dis. 2024 Nov 26;12(4):101469. doi: 10.1016/j.gendis.2024.101469 (PMC11999199; doi:10.1016/j.gendis.2024.101469)
Supplement: Multimedia component 4 [file mmc4.xlsx]

## Sheet: P-DR1
DRB1_0101	KHFVALSTNTTKVKEFGIDPQNMFEFWDWVGGRYSLWSAIGLSI	3	{'Glucose-6-phosphate isomerase'} First
DRB1_0101	KTFTTQETITNAETAKEWFLQAAKDPSAVAKHFVALSTNTTKVK	3	{'Glucose-6-phosphate isomerase'} First
DRB1_0101	VKSIRSIPAYLAETLYYAMKGAGTDDHTLIRVMVSRSEIDLFNI	4	{'Annexin A5'} First
DRB1_0101	QTLIPYYISVKKGSVVTNERDQALQLQVLNSRFKALEAKSIHLS	4	{'Multimerin-1'} First
DRB1_0101	FGEPWKLITKDLVQEKYLEYKQVPSSDPPRFQFLWGPRAYAETS	4	{'Melanoma-associated antigen B2'} Second
DRB1_0101	RSEIDMNDIKAFYQKMYGISLCQAILDETKGDYEKILVALCGGN	4	Annexin A1	Not found First
DRB1_0101	LLQGLDEAKNNYIVLQSSVNGLIQEVEDGKQKLEKKDEEISRLK	5	{'Centromere protein F'} First
DRB1_0101	EDGNSQKTMPSASVPPNKIQSLQILPTTRVMSAEIATTPEARTS	5	{'Multimerin-1'} First
DRB1_0101	LGTDEESILTLLTSRSNAQRQEISAAFKTLFGRDLLDDLKSELT	5	{'Annexin A5'} Second
DRB1_0101	LKIPLERPLGEVYLDSSKPAVYNYPEGAAYEFNAAAAANAQVYG	5	{'Estrogen receptor'} Second
DRB1_0101	QVNADCDACMCQDFMLHGAVSLPGGAPASGAAIYLLTKTPKLLT	6	{'Cartilage intermediate layer protein 1'} First
DRB1_0101	MSILKIHAREIFDSRGNPTVEVDLFTSKGLFRAAVPSGASTGIY	6	{'Alpha-enolase'} First
DRB1_0101	IGEDGPSQMALEDLAMFRSVPTSTVFYPSDGVATEKAVELAANT	6	{'Transketolase'} First
DRB1_0101	FPYLENGYNQNYGRKFVQGKSIDVACHPGYALPKAQTTVTCMEN	7	{'Complement factor H'} First
DRB1_0101	LDNARQSAERNSNLVGAAHEELQQSRIRIDSLSAQLSQLQKQLA	7	{'Prelamin-A/C'} First
DRB1_0101	DKAEKLKSLMASEVDDHHAAIERRNEYNLRKLDEEYKERIAALK	8	{'Ninein'} First
DRB1_0101	SLMTLSTKTPKDFFTNHTLVLHVARSEMDKVRVFQATRGKLSSK	8	{'Protein-arginine deiminase type-4'} First
DRB1_0101	IMHQTVKELSPKCNVSFLLSEDGSGKGAALITAVGVRLRTEASS	8	Hexokinase-1	Not found First
DRB1_0101	LHIIETKFEMIKLIDIARQTAQGMDYLHAKSIIHRDLKSNNIFL	9	{'Serine/threonine-protein kinase B-raf'} First
DRB1_0101	FVEMQAQKVMHVSSAELNYSLPYDSKHQIRNASNVKHHDSSALG	10	{'Tyrosine-protein phosphatase non-receptor type 22'} First
DRB1_0101	RTGHPRFFNQLSTGLDIIGLAGEWLTSTANTNMFTYEIAPVFVL	11	{'Glutamate decarboxylase 1'} First
DRB1_0101	LTNDRYLATLTVRNLVGKSDAAVLTIPACDFQATHPVMDLKAFP	11	{'Interleukin-6 receptor subunit beta'} First
DRB1_0101	TDPSVRWEYCNLTRCSDAEWTAFVPPNVILAPSLEAFFEQALTE	11	{'Apolipoprotein(a)'} First
DRB1_0101	LRMPTFGLSLLEPRPAAPEVVESKLKLPTIKMPSLGIGVSGPEV	11	{'Periaxin'} First
DRB1_0101	QTDLKEPLKVLGITDMFDSSKANFAKITTGSENLHVSHILQKAK	11	{'Glia-derived nexin'} First
DRB1_0101	YNNNEDFQVGQAKVVLKSKDDQVTVIGAGVTLHEALAAAELLKK	11	{'Transketolase'} First
DRB1_0101	LQTYVDSLKAENLVLSTNLRNFQGDLVKEMQLGLEEGLVPSLSS	12	{'Centromere protein F'} First
DRB1_0101	LIKCDERGKMIPSDLERRILEAKQKGFVPFLVSATAGTTVYGAF	12	{'Glutamate decarboxylase 2'} First
DRB1_0101	HISTKTIDSWMSIMVPKRVQVILPKFTAVAQTDLKEPLKVLGIT	12	{'Glia-derived nexin'} First
DRB1_0101	NVKYNFMRIIKYEFILNDALNQSIIRANDQYLTAAALHNLDEAV	14	{'Interleukin-1 alpha'} First
DRB1_0101	IICDNTGITTVSKNNIFMSNSYPRDFVNCSTLPALNLASWREAS	14	Myeloperoxidase	Not found First
DRB1_0101	TIHLENEGLKKKQVKLDEQLMEMQHLRSTATPSPSPHAWDLQLL	15	{'Ninein'} First
DRB1_0101	SRSNEHIRELNRAYKAEFKKTLEEAIRSDTSGHFQRLLISLSQG	17	{'Annexin A11'} First
DRB1_0101	TPLTPSQYYSGSKYEDLKEKYNKEVEERKRLEAEVKALQAKKAS	17	{'Centromere protein F'} First
DRB1_0101	DFLRGATVHRILGQQVPYATKGNQWVGYDDQESVKSKVQYLKDR	17	{'Chitinase-3-like protein 1'} First
DRB1_0101	TVDGCTSHTGAWGKTVIEYKTTKTSRLPIIDVAPLDVGAPDQEF	17	{'Collagen alpha-1(I) chain'} First
DRB1_0101	IKPDVRSYTITGLQPGTDYKIYLYTLNDNARSSPVVIDASTAID	17	{'Fibronectin'} First
DRB1_0101	VPVEKRVFKNLQLFMENKQPEDDLFDRLNTGILNKHLQDLMEGL	17	{'DNA topoisomerase 1'} First
DRB1_0101	RQATKDAGTIAGLNVMRIINEPTAAAIAYGLDKREGEKNILVFD	18	{'Endoplasmic reticulum chaperone BiP'} First
DRB1_0101	IQDIDLCENSVQRHIGHANLTFEQLRSLMESLPGKKVGAEDIEK	18	{'Tumor necrosis factor receptor superfamily member 11B'} First
DRB1_0101	YDPTRPFSEASMMGLLTNLADRELVHMINWAKRVPGFVDLTLHD	19	{'Estrogen receptor'} First
DRB1_0101	QSCTHSLQGQNCRLLLREEATHIYRKPGISLLSYEASVPSVPIS	19	{'Thyroglobulin'} First
DRB1_0101	LSTLSEKAKPALEDLRQGLLPVLESFKVSFLSALEEYTKKLNTQ	19	Apolipoprotein A-I	Not found First
DRB1_0101	TFSFPCQQTSLDAGILITWTKGFKATDCVGHDVVTLLRDAIKRR	21	{'Hexokinase-1'} First
DRB1_0101	EFLQLDVKRVTHLLNQDTLTVRAEDQVYDAAVRWLKYDEPNRQP	21	{'Kelch-like protein 7'} First
DRB1_0101	RGLLPESLDYWTYPGSLTTPPLLECVTWIVLKEPISVSSEQVLK	22	{'Carbonic anhydrase 2'} First
DRB1_0101	LEIIEGMKFDRGYISPYFINTSKGQKCEFQDAYVLLSEKKISSI	22	{'60 kDa heat shock protein, mitochondrial'} First
DRB1_0101	EQTGDMSLLSNLEGAVSANQCSVDEVFCSSLQTYVDSLKAENLV	22	Centromere protein F	Not found First
DRB1_0101	DCYHGDGQSYRGSFSTTVTGRTCQSWSSMTPHWHQRTTEYYPNG	23	{'Apolipoprotein(a)'} First
DRB1_0101	AQELYAAGENRLGTDESKFNAVLCSRSRAHLVAVFNEYQRMTGR	23	{'Annexin A11'} Second
DRB1_0101	EQLLDVKLALDMEISAYRKLLEGEEERLKLSPSPSSRVTVSRAS	24	{'Lamin-B1'} First
DRB1_0101	SRTNEQMHQLVAAYKDAYERDLEADIIGDTSGHFQKMLVVLLQG	25	{'Annexin A6'} First
DRB1_0101	SAKPGLQKVVDVLDSIKTKGKSADFTNFDPRGLLPESLDYWTYP	25	{'Carbonic anhydrase 2'} First
DRB1_0101	NSITLTNLTPGTEYVVSIVALNGREESPLLIGQQSTVSDVPRDL	27	{'Fibronectin'} First
DRB1_0101	LNGITFSIPEGALVAVVGQVGCGKSSLLSALLAEMDKVEGHVAI	28	{'Multidrug resistance-associated protein 1'} First
DRB1_0101	NVAKVNDSWKERFLDVENELSRIRSEKASIEHEALYLEADLEVV	28	{'Centromere protein F'} First
DRB1_0101	KTPVLFDIYEIKEAIKGVGTDEACLIEILASRSNEHIRELNRAY	29	{'Annexin A11'} First
DRB1_0101	FSLDGNINLTELTLALENELLVTKNSIHQAALASFKAEIRHLLE	29	{'Ninein'} First
DRB1_0101	ESTRQIIQKVNESVVSIAAQQKFVLVQENRPTLTDIVELRNHIV	30	{'Multimerin-1'} First
DRB1_0101	KRLESVSRSPVYSHFNETLLGVSVIRAFEEQERFIHQSDLKVDE	31	{'Multidrug resistance-associated protein 1'} First
DRB1_0101	LTTDFNVIVEALSKSKAELMEISEDKTKIRRSPSKPLPEVTDEY	33	{'Lupus La protein'} First
DRB1_0101	SKPISINYRTEIDKPSQMQVTDVQDNSISVKWLPSSSPVTGYRV	34	{'Fibronectin'} First
DRB1_0101	EAAPTEQTPVVRQCYHGNGQSYRGTFSTTVTGRTCQSWSSMTPH	34	{'Apolipoprotein(a)'} First
DRB1_0101	LSAQQVQAPVKLYSDWLSVGHVDEFLSFVPAPDRKGFRLLLASP	34	{'Protein-arginine deiminase type-4'} First
DRB1_0101	HINFDPVYKVKPNPPHNLSVINSEELSSILKLTWTNPSIKSVII	38	{'Interleukin-6 receptor subunit beta'} First
DRB1_0101	ISAKEELVLHPAKSSTSFDFLELNYSFDKNADTTMKWQTKAFPI	39	{'Tyrosine-protein phosphatase non-receptor type 22'} First
DRB1_0101	FGTSGRTIKLQANFFEMDIPKIDIYHYELDIKPEKCPRRVNREI	40	{'Protein argonaute-2'} First
DRB1_0101	KVWPHKDYPLIPVGKLVLNRNPVNYFAEVEQIAFDPSNMPPGIE	40	{'Catalase'} First
DRB1_0101	KKSNHLLEDSLKELQLLSETLSLEKKEMSSIISLNKREIEELTQ	40	{'Centromere protein F'} First
DRB1_0101	YLTAAALHNLDEAVKFDMGAYKSSKDDAKITVILRISKTQLYVT	40	{'Interleukin-1 alpha'} First
DRB1_0101	RFESGNLQKAVRVDTYEYELTLRTDLYTNKHTQWFYFRVQNTRK	41	{'Cytosolic carboxypeptidase 2'} First
DRB1_0101	LVLTQEREMLEKTYKEHLNSMVVERQQLLQDLEDLRNVSETQQS	41	{'Ninein'} First
DRB1_0101	DLVWKAQNTWGCGNSLRTALINSTGEEVAMRKLVRSVTVVEDDE	42	{'Prelamin-A/C'} First
DRB1_0101	IQEIYSQIQSKKKILATPPQEDAPSVDIANIRMPSLPSYKVGDK	42	{'Transketolase'} First
DRB1_0101	NQKSFYHVSYGPLHEGCMDQSVSLSISETSKTSKLTFKESMVVV	44	{'Interleukin-1 alpha'} First
DRB1_0101	KLLASANLEEVTMKQICKKVYENYPTYDLTERKDFIKTTVKELI	47	{'Protein DEK'} First
DRB1_0101	TGKYPSWTFYIQVMTFNQAETFPFNPFDLTKVWPHKDYPLIPVG	49	{'Catalase'} First
DRB1_0101	QQAIALAKEVSCPMSSSQEVVSCLRQKPANVLNDAQTKLLAVSG	49	{'Thyroglobulin'} First
DRB1_0101	GSADTVRDPRGFAVKFYTEDGNWDLVGNNTPIFFIRDPILFPSF	53	{'Catalase'} First
DRB1_0101	MSHLEEKLLLTTKISKNFETRLQDIESKVTQTLIPYYISVKKGS	53	{'Multimerin-1'} First
DRB1_0101	ASPGKATEVRVTVLRQADSQVTEVCAATYMMGNELTFLDDSICT	56	{'Cytotoxic T-lymphocyte protein 4'} First
DRB1_0101	LLNNADSVQAKVEMLDNLLDIEVAYSLLRGGSDDSSKDPIDVNY	56	{'Poly [ADP-ribose] polymerase 1'} First
DRB1_0101	NEDLRSWTAADTAAQISKRKCEAANVAEQRRAYLEGTCVEWLHR	57	{'HLA class I histocompatibility antigen, alpha chain G'} First
DRB1_0101	RQALAQISLPRIICDNTGITTVSKNNIFMSNSYPRDFVNCSTLP	58	{'Myeloperoxidase'} First
DRB1_0101	EVTRFDFTTTSTSTPVTSNTVTGETTPFSPLVATSESVTEITAS	59	{'Fibronectin'} First
DRB1_0101	FHHNSDFHIPKATLKDSGSYFCRGLVGSKNVSSETVNITITQGL	61	{'Low affinity immunoglobulin gamma Fc region receptor III-B'} First
DRB1_0101	YNITDHGSLIYSFSECAFTGPLRPFFSPGFNDGGKNTAPLTLCP	61	{'E3 ubiquitin-protein ligase TRIM21'} First
DRB1_0101	KMDKMSEQLNDLTYDMEILQPLLEQGASLRQTMTYEQPKEAIVI	62	{'Multimerin-1'} First
DRB1_0101	KTEESKAAAPAPVSEAVCRTSMCSIQSAPPEPATLKGTVPDDAV	63	{'Calpastatin'} First
DRB1_0101	WLHGTIQTHQERPRVQNQVILEENTTLLGFQDKHFQHQATIAEL	65	{'Ninein'} First
DRB1_0101	CNSKDGGAWGTEQREAVFPFQPGSVAEVCITFDQANLTVKLPDG	66	{'Galectin-1'} First
DRB1_0101	NDFKFQLKDTEENLHVLNQTLAEVLFPMDNKMDKMSEQLNDLTY	66	{'Multimerin-1'} First
DRB1_0101	AQQTTKLDAPTNLQFVNETDSTVLVRWTPPRAQITGYRLTVGLT	67	{'Fibronectin'} First
DRB1_0101	TFLPEVAKKFPNMKIQIHVSASTPPHLSVQPTGLTFYPAVDVQA	70	{'Bactericidal permeability-increasing protein'} First
DRB1_0101	KQLQDEMLRRVDAENRLQTMKEELDFQKNIYSEELRETKRRHET	70	{'Prelamin-A/C'} First
DRB1_0101	AAKVPDMFEDLKNCYSENEEDSSSIDHLSLNQKSFYHVSYGPLH	75	Interleukin-1 alpha	Not found First
DRB1_0101	RQFHLHWGSSDDHGSEHTVDGVKYAAELHLVHWNPKYNTFKEAL	78	{'Carbonic anhydrase 3'} First
DRB1_0101	LVNCDRDNLESSAMDCEDDEVLDSEDLQDMSLMTLSTKTPKDFF	78	{'Protein-arginine deiminase type-4'} First
DRB1_0101	TAGVSAGRQMIDNSYQVEKLAKDLDFINLLSFDFHGSWEKPLIT	79	{'Chitinase-3-like protein 2'} First
DRB1_0101	GDAAATLGPSAQDMVAVHMHRLYEKYSRQGARPGGGNTVRSFRA	84	{'Growth/differentiation factor 10'} First
DRB1_0101	KLTWTNPSIKSVIILKYNIQYRTKDASTWSQIPPEDTASTRSSF	84	{'Interleukin-6 receptor subunit beta'} First
DRB1_0101	TKMKETAEAYLGKKVTHAVVTVPAYFNDAQRQATKDAGTIAGLN	85	{'Endoplasmic reticulum chaperone BiP'} First
DRB1_0101	SSGQPSATGAYPATGPYGAPAGPLIVPYNLPLPGGVVPRMLITI	85	{'Galectin-3'} First
DRB1_0101	WTGSWDASKPRASCWQPGTRTSTSPGVSEDCLYLNVFIPQNVAP	85	{'Thyroglobulin'} First
DRB1_0101	QEKEELRELNDRLAVYIDKVRSLETENSALQLQVTEREEVRGRE	89	{'Lamin-B1'} First
DRB1_0101	SQHQARIEIESFYEGEDFSETLTRAKFEELNMDLFRSTMKPVQK	92	{'Endoplasmic reticulum chaperone BiP'} First
DRB1_0101	LLNLENGEDAGVQLSDFSLIIIDECHHTNKEAVYNNIMRHYLMQ	93	{'Interferon-induced helicase C domain-containing protein 1'} First
DRB1_0101	TFDQANLTVKLPDGYEFKFPNRLNLEAINYMAADGDFKIKCVAF	94	{'Galectin-1'} First
DRB1_0101	KSEPLIGRKKTDELPQLVTLPHPNLHGPEILDVPSTVQKTPFVT	96	{'Fibronectin'} First
DRB1_0101	YKEHLNSMVVERQQLLQDLEDLRNVSETQQSLLSDQILELKSSH	96	{'Ninein'} First
DRB1_0101	LNLRETNLDSLPLVDTHSKRTLLIKTVETRDGQVINETSQHHDD	97	{'Vimentin'} First
DRB1_0101	VTFDDHDSVDKIVIQKYHTVNGHNCEVRKALSKQEMASASSSQR	98	{'Heterogeneous nuclear ribonucleoprotein A1', 'Heterogeneous nuclear ribonucleoprotein A1-like 3'} First
DRB1_0101	QNDLIWNIKDELKKVCSTNDLKELLIFNKQQVPSGESAILDRVA	98	{'Poly [ADP-ribose] polymerase 1'} First
DRB1_0101	TRNYCRNPDAEISPWCYTMDPNVRWEYCNLTQCPVTESSVLATS	109	{'Apolipoprotein(a)'} First
DRB1_0101	QDELKKMEEVTETFLSLEKSYDEVKIENEGLNVLVLRLQGKIEK	111	{'Ninein'} First
DRB1_0101	SVDFRDEVTSEPLNAGKVKVHLDSTQVKMPEHISTVKLWSLNPD	121	{'Cartilage intermediate layer protein 1'} First
DRB1_0101	QVILEENTTLLGFQDKHFQHQATIAELELEKTKLQELTRKLKER	124	{'Ninein'} First
DRB1_0101	KSTGSSTWPLDPGVEVTLTMKVASGSTGDQKVQISYYGPKTPPV	132	{'Protein-arginine deiminase type-4'} First
DRB1_0101	DDEQYAWESSAGGSFTVRADHGEPIGRGTKVILHLKEDQTEYLE	138	{'Heat shock protein HSP 90-beta'} First
DRB1_0101	FNAADKVNFATWNQARLERDLSNKKIYQEEEMPESGAGSEFNRK	140	{'General transcription factor IIF subunit 1'} First
DRB1_0101	FSTASDNQPTVTIKVYEGERPLTKDNHLLGTFDLTGIPPAPRGV	140	{'Endoplasmic reticulum chaperone BiP'} First
DRB1_0101	QPGVQYNITIYAVEENQESTPVVIQQETTGTPRSDTVPSPRDLQ	143	{'Fibronectin'} First
DRB1_0101	TALDQLSEKMKEKTQELESHQSECLHCIQVAEAEVKEKTELLQT	145	{'Centromere protein F'} First
DRB1_0101	SDDLTERAATFGLILDDVSLTHLTFGKEFTEAVEAKQVAQQEAE	145	{'Prohibitin 1'} First
DRB1_0101	RSHFEQWGTLTDCVVMRDPNTKRSRGFGFVTYATVEEVDAAMNA	151	{'Heterogeneous nuclear ribonucleoprotein A1'} First
DRB1_0101	ALEMEDGLNKTMTIINNAIDFIQDNYALKETLSTIKDNSEIHHK	151	{'Multimerin-1'} First
DRB1_0101	SLTPLEGTQDTFTNFQQVYLWKDSDMGSRPESMGCRKDTVPRPA	156	{'Thyroglobulin'} First
DRB1_0101	CKSELERSQQAAQSADVSLNPCNTPQKIFTTPLTPSQYYSGSKY	162	{'Centromere protein F'} First
DRB1_0101	LQHEMELKARLTQAQASFEREREGLQSSAWTEEKVRGLTQELEQ	166	{'Ninein'} First
DRB1_0101	TSQIEAQFQSDCQKVTERCESALQSLEGRYRQELKDLQEQQREE	170	{'Ninein'} First
DRB1_0101	NISTATAAQTDLNFINDEGDTFPLRTYGMFSVDFRDEVTSEPLN	175	{'Cartilage intermediate layer protein 1'} First
DRB1_0101	YYDSVYTERYMGLPTPEDNLDHYRNSTVMSRAENFKQVEYLLIH	183	{'Dipeptidyl peptidase 4'} First
DRB1_0101	YSGAFKCLRDGAGDVAFIRESTVFEDLSDEAERDEYELLCPDNT	186	{'Lactotransferrin'} First
DRB1_0101	YSEELRETKRRHETRLVEIDNGKQREFESRLADALQELRAQHED	188	{'Prelamin-A/C'} First
DRB1_0101	LQEELENRTSETNTPQGNQEQLVTVMEERMIEVEQKLKLVKRLL	190	{'Ninein'} First
DRB1_0101	QEAKQKLEEDAEMKSLEEKIGCLLKFSGDLDDQTCREDLHILFS	193	{'Lupus La protein'} First
DRB1_0101	KLQQENSILRNEITTLNEEDSISNLKLGTLNGSQEEMWQKTETV	195	{'Ninein'} First
DRB1_0101	ESKINNLTVSLEMEKESLRGECEDMLSKCRNDFKFQLKDTEENL	200	{'Multimerin-1'} First
DRB1_0101	SKLKEVHEQLLSTEQVSDQKNAPAAESVSNNVTEYMSTLHENIK	211	{'Multimerin-1'} First
DRB1_0101	EHISTVKLWSLNPDTGLWEEEGDFKFENQRRNKREDRTFLVGNL	240	{'Cartilage intermediate layer protein 1'} First
DRB1_0101	NIKQCLNQSQNFAEEMKAKNTSQETMLRDLQEKINQQENSLTLE	244	{'Centromere protein F'} First
DRB1_0101	YIPNGDYSPLRIKHRTGDEITYQCRNGFYPATRGNTAKCTSTGW	245	{'Complement factor H'} First
DRB1_0101	EIGNIISDAMKKVGRKGVITVKDGKTLNDELEIIEGMKFDRGYI	250	{'60 kDa heat shock protein, mitochondrial'} First
DRB1_0101	YPNAGLIMNYCRNPDAVAAPYCYTRDPGVRWEYCNLTQCSDAEG	251	{'Apolipoprotein(a)'} First
DRB1_0101	ASPGEKAESTAVQLKIPEVELVTLGAQEEGRAEGAVAVSGMQLS	252	{'Periaxin'} First
DRB1_0101	EEEMRELRRQVDQLTNDKARVEVERDNLAEDIMRLREKLQEEML	256	{'Vimentin'} First
DRB1_0101	NLSQVDGPQVEEQLLSTTVQPNLEKEVWGMENNSSESSFADSSV	294	{'Interferon-induced helicase C domain-containing protein 1'} First
DRB1_0101	RSECRLEADQSPKNSAILQNRVDSLEFSLESQKQMNSDLQKQCE	407	{'Centromere protein F'} First
DRB1_0101	KLPKVPEAALPEVRLPEVELPKVSEMKLPKVPEMAVPEVRLPEV	417	{'Periaxin'} First
DRB1_0101	KVPEMKLPKMPEMAVPEVRLPEVQLPKVSEMKLPKVPEMAVPDV	417	{'Periaxin'} First
DRB1_0101	TQCSDAEGTAVAPPTVTPVPSLEAPSEQAPTEQRPGVQECYHGN	519	{'Apolipoprotein(a)'} First
DRB1_0101	QELNQRLTEMLCQKEKEPGNSALEEREQEKFNLKEELERCKVQS	769	{'Ninein'} First
DRB1_0101	LITNDEAYAEEFGNETWGVTKAAEKQMKDKQDEEQRLKEEEEDK	818	{'Calreticulin'} First
DRB1_0101	LPEMKLPEVKLPKVPEMAVPDVHLPEVQLPKVPEMKLPKMPEMA	885	{'Periaxin'} First
DRB1_0101	KELKELLEKEFRQILKNPDDPDMVDVFMDHLDIDHNKKIDFTEF	937	{'Filaggrin'} First
DRB1_0101	TYPGQPPVPLPGQQQPVPSYPGYPGSGTVTPAVPPTQFGSRGTI	1390	{'Annexin A11'} First
DRB1_0101	SAGAFSQTHCVTDCQRNEAGLQCDQNGQYRASQKDRGSGKAFCV	1919	{'Thyroglobulin'} First

## Sheet: P-DR4
DRB1_0401	IKPDVRSYTITGLQPGTDYKIYLYTLNDNARSSPVVIDASTAID	14	{'Fibronectin'} Second
DRB1_0401	CYFTNWSQDRQEPGKFTPENIDPFLCSHLIYSFASIENNKVIIK	15	{'Chitinase-3-like protein 2'} First
DRB1_0401	QLTFLRLMSTEASQNITYHCKNSVAYMDQQTGNLKKALLLQGSN	15	{'Collagen alpha-1(I) chain'} Second
DRB1_0401	KVWPHKDYPLIPVGKLVLNRNPVNYFAEVEQIAFDPSNMPPGIE	33	{'Catalase'} First
DRB1_0401	LGTDEESILTLLTSRSNAQRQEISAAFKTLFGRDLLDDLKSELT	34	{'Annexin A5'} Second
DRB1_0401	EQLLDVKLALDMEISAYRKLLEGEEERLKLSPSPSSRVTVSRAS	36	{'Lamin-B1'} First
DRB1_0401	TDPSVRWEYCNLTRCSDAEWTAFVPPNVILAPSLEAFFEQALTE	38	{'Apolipoprotein(a)'} First
DRB1_0401	VKSIRSIPAYLAETLYYAMKGAGTDDHTLIRVMVSRSEIDLFNI	40	{'Annexin A5'} First
DRB1_0401	EQMHQSFVAETSQRISKLQEDTSAHQNVVAETLSALENKEKELQ	40	{'Centromere protein F'} First
DRB1_0401	ISNDHIDTWEWNDVTLYGMLNTLKNRNPNLKTLLSVGGWNFGSQ	40	{'Chitinase-3-like protein 1'} First
DRB1_0401	EKAGFASTLQKQPTFFKNSENSSFLPMKNENPRLNETNLNRRDK	42	{'Cytosolic carboxypeptidase 2'} First
DRB1_0401	EVHPDYGSHIQALLDKYNAEKPKNAIHTFVQSGSHLAAREKANL	42	Catalase	Not found Second
DRB1_0401	SFKTAYGKDLIKDLKSELSGNFEKTILALMKTPVLFDIYEIKEA	43	{'Annexin A11'} First
DRB1_0401	NQWVGYDDVKSMETKVQFLKNLNLGGAMIWSIDMDDFTGKSCNQ	45	{'Chitinase-3-like protein 2'} First
DRB1_0401	KLENARLSSEMNTSTVNSAREELMESRMRIESLSSQLSNLQKES	45	{'Lamin-B1'} First
DRB1_0401	SCNFKVQKCKEGTGRVVMWRMGILNSYTMESTFGGSTLGNKRDT	47	{'Cytosolic carboxypeptidase 2'} First
DRB1_0401	EDGNSQKTMPSASVPPNKIQSLQILPTTRVMSAEIATTPEARTS	47	{'Multimerin-1'} First
DRB1_0401	KGLTEFVEPIIQIKTQAALSNLTCCIDRSLPGSLANVVKSQKQV	47	{'Multimerin-1'} First
DRB1_0401	HRSCPPGFGVVQAGTPERNTVCKRCPDGFFSNETSSKAPCRKHT	48	{'Tumor necrosis factor receptor superfamily member 11B'} First
DRB1_0401	LSAQQVQAPVKLYSDWLSVGHVDEFLSFVPAPDRKGFRLLLASP	52	{'Protein-arginine deiminase type-4'} Second
DRB1_0401	HMNGYGSHTFKLVNANGEAVYCKFHYKTDQGIKNLSVEDAARLS	58	{'Catalase'} First
DRB1_0401	DVAITELSFSREYTAAVEAKQVAQQEAQRAQFLVEKAKQEQRQK	61	{'Prohibitin-2'} First
DRB1_0401	EVTRFDFTTTSTSTPVTSNTVTGETTPFSPLVATSESVTEITAS	62	{'Fibronectin'} First
DRB1_0401	LVTDSAGKQLQRQLSSSSSYSGDISRHHNSTAELQKAEAKKEET	64	{'Multidrug resistance-associated protein 1'} First
DRB1_0401	VDIDTHTAKYDPSLKPLSVSYDQATSLRILNNGHAFNVEFDDSQ	66	{'Carbonic anhydrase 2'} First
DRB1_0401	QDKHFQHQATIAELELEKTKLQELTRKLKERVTILVKQKDVLSH	73	{'Ninein'} First
DRB1_0401	NSVSSELQPYFQTLPVMTKIDSVAGINYGLVAPPATTAETLDVQ	76	{'Bactericidal permeability-increasing protein'} First
DRB1_0401	SDDLTERAATFGLILDDVSLTHLTFGKEFTEAVEAKQVAQQEAE	76	{'Prohibitin 1'} First
DRB1_0401	TRNYCRNPDAEISPWCYTMDPNVRWEYCNLTQCPVTESSVLATS	77	{'Apolipoprotein(a)'} First
DRB1_0401	KRLESVSRSPVYSHFNETLLGVSVIRAFEEQERFIHQSDLKVDE	78	{'Multidrug resistance-associated protein 1'} Second
DRB1_0401	LLRPMVEGQSQQFSVSENLLKEAIRAIFPSRGLARLALQFTTNP	79	{'Thyroglobulin'} Second
DRB1_0401	EILPSGDRTEIGEKGVNLSGGQKQRVSLARAVYSNADIYLFDDP	82	{'Multidrug resistance-associated protein 1'} First
DRB1_0401	YKGEWKPRQIDNPDYKGTWIHPEIDNPEYSPDPSIYAYDNFGVL	82	{'Calreticulin'} First
DRB1_0401	SHKESARGQSGESSGRSGSFLYQVSTHEQSESTHGQSAPSTGGR	86	{'Filaggrin'} First
DRB1_0401	QPGVQYNITIYAVEENQESTPVVIQQETTGTPRSDTVPSPRDLQ	86	{'Fibronectin'} First
DRB1_0401	NSITLTNLTPGTEYVVSIVALNGREESPLLIGQQSTVSDVPRDL	86	{'Fibronectin'} Second
DRB1_0401	QNTSSTVQYSTVVHSGYRHQVPSVQVFSRSESTQPLLDSEERPE	90	{'Interleukin-6 receptor subunit beta'} First
DRB1_0401	KQLQDEMLRRVDAENRLQTMKEELDFQKNIYSEELRETKRRHET	93	{'Prelamin-A/C'} First
DRB1_0401	NRSARIPCFLAGDTRSSEMPELTSMHTLLLREHNRLATELKSLN	94	{'Myeloperoxidase'} First
DRB1_0401	QASSSVFSWQQEKTPSHLSSNSQRTPIRRDFSASYFSGEQEVTP	111	{'Centromere protein F'} First
DRB1_0401	VTPLSPPTNLHLEANPDTGVLTVSWERSTTPDITGYRITTTPTN	113	{'Fibronectin'} First
DRB1_0401	APDSSSVVVSGLMVATKYEVSVYALKDTLTSRPAQGVVTTLENV	114	{'Fibronectin'} First
DRB1_0401	FHHNSDFHIPKATLKDSGSYFCRGLVGSKNVSSETVNITITQGL	115	{'Low affinity immunoglobulin gamma Fc region receptor III-B'} First
DRB1_0401	KVENLERELQMSEENQELVILDAENSKAEVETLKTQIEEMARSL	116	{'Centromere protein F'} First
DRB1_0401	AEAEVKEKTELLQTLSSDVSELLKDKTHLQEKLQSLEKDSQALS	118	{'Centromere protein F'} First
DRB1_0401	EFLQLDVKRVTHLLNQDTLTVRAEDQVYDAAVRWLKYDEPNRQP	119	{'Kelch-like protein 7'} First
DRB1_0401	EESEASVEGFSELENSEETRTESWELKNQISQLQEQLMMLCADC	124	{'Ninein'} First
DRB1_0401	TLSTIKDNSEIHHKCTSDMETILTFIPQFHRLNDSIQTLVNDNQ	127	{'Multimerin-1'} First
DRB1_0401	LSTLSEKAKPALEDLRQGLLPVLESFKVSFLSALEEYTKKLNTQ	127	Apolipoprotein A-I	Not found First
DRB1_0401	ATMKQEQKSWEHQSASLKSQLVASQEKVQNLEDTVQNVNLQMSR	128	{'Ninein'} First
DRB1_0401	VFTTLQPGSSIPPYNTEVTETTIVITWTPAPRIGFKLGVRPSQG	129	{'Fibronectin'} First
DRB1_0401	LSECSQHEACLITTLQTQPGAVRCMFYADTQSCTHSLQGQNCRL	131	{'Thyroglobulin'} First
DRB1_0401	FSTASDNQPTVTIKVYEGERPLTKDNHLLGTFDLTGIPPAPRGV	131	{'Endoplasmic reticulum chaperone BiP'} Second
DRB1_0401	WQKFTASAGIQVVGDDLTVTNPKRIAKAVNEKSCNCLLLKVNQI	132	{'Alpha-enolase'} First
DRB1_0401	SQPLIGTQSTAIPAPTDLKFTQVTPTSLSAQWTPPNVQLTGYRV	146	{'Fibronectin'} First
DRB1_0401	NIDYPGGKGDYERLDAIRFYYGDRVCARPLRLEARTTDWTPAGS	155	{'Cartilage intermediate layer protein 1'} First
DRB1_0401	YLTAAALHNLDEAVKFDMGAYKSSKDDAKITVILRISKTQLYVT	163	{'Interleukin-1 alpha'} First
DRB1_0401	RQALAQISLPRIICDNTGITTVSKNNIFMSNSYPRDFVNCSTLP	171	{'Myeloperoxidase'} First
DRB1_0401	HISTKTIDSWMSIMVPKRVQVILPKFTAVAQTDLKEPLKVLGIT	171	{'Glia-derived nexin'} First
DRB1_0401	QESVKSKVQYLKDRQLAGAMVWALDLDDFQGSFCGQDLRFPLTN	172	{'Chitinase-3-like protein 1'} First
DRB1_0401	LPSVPFETIQALDVVMRHLPSMRYTPVGRSFFTASEGCSNPLGG	175	{'Protein argonaute-2'} First
DRB1_0401	DLVWKAQNTWGCGNSLRTALINSTGEEVAMRKLVRSVTVVEDDE	182	{'Prelamin-A/C'} First
DRB1_0401	EAQELLKETLKREKTTSLVLTQEREMLEKTYKEHLNSMVVERQQ	188	{'Ninein'} First
DRB1_0401	EAAPTEQTPVVRQCYHGNGQSYRGTFSTTVTGRTCQSWSSMTPH	195	{'Apolipoprotein(a)'} Second
DRB1_0401	REHNRLATELKSLNPRWDGERLYQEARKIVGAMVQIITYRDYLP	211	{'Myeloperoxidase'} First
DRB1_0401	SYKYTSRYVLKAGQTVTIWAANAGVTASPPTDLIWKNQNSWGTG	212	{'Lamin-B1'} First
DRB1_0401	NLSQVDGPQVEEQLLSTTVQPNLEKEVWGMENNSSESSFADSSV	242	{'Interferon-induced helicase C domain-containing protein 1'} First
DRB1_0401	ISLDSYNAQLVQLEAMLRNKELKLQESEKEKECLQHELQTIRGD	264	{'Centromere protein F'} First
DRB1_0401	LKKKLKMLERIPEASPKYKLLYEDVSRENDCLQEELRMMETRYD	289	{'Ninein'} First
DRB1_0401	RGLLPESLDYWTYPGSLTTPPLLECVTWIVLKEPISVSSEQVLK	305	{'Carbonic anhydrase 2'} First
DRB1_0401	VQECYHGNGQSYRGTYSTTVTGRTCQAWSSMTPHSHSRTPEYYP	307	{'Apolipoprotein(a)'} First
DRB1_0401	SIIHRDLKSNNIFLHEDLTVKIGDFGLATVKSRWSGSHQFEQLS	308	{'Serine/threonine-protein kinase B-raf'} First
DRB1_0401	ASPGKATEVRVTVLRQADSQVTEVCAATYMMGNELTFLDDSICT	310	{'Cytotoxic T-lymphocyte protein 4'} First
DRB1_0401	KLIVCGMTSNGFTIADPDDRGMLDMCGFDTGALDVIRNFTLDMI	320	RNA-binding protein RO60	Not found Second
DRB1_0401	RSHFEQWGTLTDCVVMRDPNTKRSRGFGFVTYATVEEVDAAMNA	322	{'Heterogeneous nuclear ribonucleoprotein A1'} First
DRB1_0401	FLSLQSEHKILHDQHCQMSSKMSELQTYVDSLKAENLVLSTNLR	327	{'Centromere protein F'} Second
DRB1_0401	TKMKETAEAYLGKKVTHAVVTVPAYFNDAQRQATKDAGTIAGLN	342	{'Endoplasmic reticulum chaperone BiP'} First
DRB1_0401	VPTKFTPNWLSVLVDNLPGTKVNAESVERIKRQHSSQEQTFQLL	343	{'Tumor necrosis factor receptor superfamily member 11B'} First
DRB1_0401	RCSTEVPLMCVNYDQLDLLFVSKFFEHHPIPQEEASLAETALTS	355	{'Serine/threonine-protein kinase B-raf'} First
DRB1_0401	ELGGGPGAGSLQPLALEGSLQKRGIVEQCCTSICSLYQLENYCN	375	Insulin	Not found First
DRB1_0401	VLAEKFGDLDPSSAEFFLQEERLTQMRNEYERQCRVLQDQVDEL	392	{'Ninein'} First
DRB1_0401	LNLRETNLDSLPLVDTHSKRTLLIKTVETRDGQVINETSQHHDD	463	{'Vimentin'} First
DRB1_0401	TALDQLSEKMKEKTQELESHQSECLHCIQVAEAEVKEKTELLQT	468	{'Centromere protein F'} First
DRB1_0401	SAKPGLQKVVDVLDSIKTKGKSADFTNFDPRGLLPESLDYWTYP	480	{'Carbonic anhydrase 2'} First
DRB1_0401	PANRKVSQMNSLEQELETIHLENEGLKKKQVKLDEQLMEMQHLR	529	{'Ninein'} Second
DRB1_0401	LNMSIEAELVIEQMKEQHHRDICCLRLELEDKVRHYEKQLDETV	533	{'Ninein'} First
DRB1_0401	AVPEVRLPEVQLLKVSEMKLPKVPEMAVPEVRLPEVQLPKVSEM	556	{'Periaxin'} First
DRB1_0401	TWNPHKMMGVPLQCSALLVREEGLMQNCNQMHASYLFQQDKHYD	595	{'Glutamate decarboxylase 2'} First
DRB1_0401	INQQWERTYLGNALVCTCYGGSRGFNCESKPEAEETCFDKYTGN	658	{'Fibronectin'} First
DRB1_0401	RSECRLEADQSPKNSAILQNRVDSLEFSLESQKQMNSDLQKQCE	676	{'Centromere protein F'} First
DRB1_0401	TEEKVRGLTQELEQFHQEQLTSLVEKHTLEKEELRKELLEKHQR	718	{'Ninein'} First
DRB1_0401	RQELKDLQEQQREEKSQWEFEKDELTQECAEAQELLKETLKREK	942	{'Ninein'} First
DRB1_0401	SKLKEVHEQLLSTEQVSDQKNAPAAESVSNNVTEYMSTLHENIK	1001	{'Multimerin-1'} First
DRB1_0401	QFLVEKAKQEQRQKIVQAEGEAEAAKMLGEALSKNPGYIKLRKI	1140	{'Prohibitin-2'} First
DRB1_0401	LCEVYRQSLEKLEEKMESQGIMKNKEIQELEQLLSSERQELDCL	1426	{'Centromere protein F'} First
DRB1_0401	LDVPSTVQKTPFVTHPGYDTGNGIQLPGTSGQQPSVGQQMIFEE	1627	{'Fibronectin'} First
DRB1_0401	SDTQSVSGHGQDGPHQQSHQESARDWSGGRSGRSGSFIYQVSTH	2743	{'Filaggrin'} First
DRB1_0401	DMKLPEIKLPKVPEMAVPDVHLPEVQLPKVSEIRLPEMQVPKVP	2878	{'Periaxin'} First
