# Supplementary material for: Autoantigenic peptide landscape of rheumatoid arthritis-associated HLA class II
Source: Genes Dis. 2024 Nov 26;12(4):101469. doi: 10.1016/j.gendis.2024.101469 (PMC11999199; doi:10.1016/j.gendis.2024.101469)
Supplement: Multimedia component 5 [file mmc5.xlsx]

## Sheet: Лист1
N	Peptide	UniProt Accession number	AASeq	Target HLA-DR	Uniprot name	Library number	NetMHCIIpan-predicted affinity, nM	DR-Round1,%	DR-Round2,%	Control-Round1,%	Control-Round2,%
1	Estrogen receptor	P03372	LKIPLERPLGEVYLDSSKPAVYNYPEGAAYEFNAAAAANAQVYG	DR1	P-ESR1_31-74	P-3104	5	0.79	18.75	x	x
2	Melanoma-associated antigen B2	O15479	FGEPWKLITKDLVQEKYLEYKQVPSSDPPRFQFLWGPRAYAETS	DR1	P-MAGB2_241-284	P-5433	4	0.48	11.8	x	x
3	Calmodulin-2	P0DP24	LRHVMTNLGEKLTDEEVDEMIREADIDGDGQVNYEEFVQMMTAK	DR1	P-CALM2_106-149	P-8326	108	0.18	6	x	x
4	Peroxisome proliferator-activated receptor gamma coactivator 1-alpha	Q9UBK2	QSEIISNQYNNEPSNIFEKIDEENEANLLAVLTETLDSLPVDED	DR1	P-PRGC1_61-104	P-11794	82	0.08	0.73	x	x
5	Acidic leucine-rich nuclear phosphoprotein 32 family member E	Q9BTT0	TYLNLSGNKIKDLSTVEALQNLKNLKSLDLFNCEITNLEDYRES	DR1	P-AN32E_91-134	P-9894	5	0.68	3.21	x	x
6	Tyrosine phosphatase IA-2beta	Q9Y4I9	LTYDHSRVLLKAENSHSHSDYINASPIMDHDPRNPAYIATQGPL	DR1	P-Q9Y4I9_751-794	P-325	68	0.07	1.08	x	x
7	Leupaxin	O60711	KQDHKASLDSMLGGLEQELQDLGIATVPKGHCASCQKPIAGKVI	DR4	P-LPXN_121-164	P-11100	670	4.38	8.35	0.15	x
8	Isoform 2 of Heat shock cognate 71 kDa protein	P11142-2	KSINPDEAVAYGAAVQAAILSGDKSENVQDLLLLDVTPLSLGIE	DR4	P-HSP7C_361-404	P-572	24	0.98	8.9	0.05	x
9	Low-density lipoprotein receptor	P01130	ICSTQLDRAHGVSSYDTVISRDIQAPDGLAVDWIHSNIYWTDSV	DR4	P-LDLR_451-494	P-1920	439	0.01	7.68	x	x
10	Keratin, type II cytoskeletal 1	P04264	LQAKLDNLQQEIDFLTALYQAELSQMQTQISETNVILSMDNNRS	DR4	P-K2C1_301-344	P-761	48	0.75	6.94	0.03	x
11	Short transient receptor potential channel 3	Q13507	RLQKDIEMGMGNSKSRLNLFTQSNSRVFESHSFNSILNQPTRYQ	DR4	P-TRPC3_806-849	P-2274	15	1.11	6.66	0.02	x
12	Transmembrane emp24 domain-containing protein 1	Q13445	DGEFTFLLPAGRKQCFYQSAPANASLETEYQVIGGAGLDVDFTL	DR4	P-TMED1_31-74	P-10721	38	2.17	4.83	0.1	x
13	Tubulin beta-1 chain	Q9H4B7	LSVQTRNSSCFVEWIPNNVKVAVCDIPPRGLSMAATFIGNNTAI	DR4	P-TBB1_331-374	P-998	105	0.44	5.03	0.01	x
14	Nucleoporin-62 C-terminal-like protein	Q9H1M0	TSTVSVVATPVMTYGHLEGLINEWNLELEDQEKYFLLQATQVNA	DR4	P-N62CL_61-104	P-10478	22	0.98	1.76	0.05	x
15	Annexin A11	P50995	AQELYAAGENRLGTDESKFNAVLCSRSRAHLVAVFNEYQRMTGR	DR1	P-ANX11_361-404	P-2595	23	0.05	0.12	x	x
16	Annexin A11	P50995	SRAHLVAVFNEYQRM	DR1	M-ANX11_387-401	M-2595	116	x	x	x	x
17	Endoplasmic reticulum chaperone BiP	P11021	FSTASDNQPTVTIKVYEGERPLTKDNHLLGTFDLTGIPPAPRGV	DR1/DR4	P-BIP_451-494	P-3392	DR1-140; DR4-131	DR1-0,11; DR4-0,14	DR1-x; DR4-0,02	x	x
18	Endoplasmic reticulum chaperone BiP	P11021	FSTASDNQPTVTIKV	DR1/DR4	M-BIP_451-465	M-3392	DR1-4059; DR4-4059	x	x	x	x
19	Endoplasmic reticulum chaperone BiP	P11021	RQATKDAGTIAGLNVMRIINEPTAAAIAYGLDKREGEKNILVFD	DR1	P-BIP_181-224	P-3383	18	0.08	x	x	x
20	Endoplasmic reticulum chaperone BiP	P11021	NVMRIINEPTAAAIAYGLDKREGEKNI	DR1	M-BIP_194-220	M-3383	18	x	x	x	x
21	Vimentin	P08670	EEEMRELRRQVDQLTNDKARVEVERDNLAEDIMRLREKLQEEML	DR1	P-VIME_151-194	P-3947	256	0.01	x	x	x
22	Vimentin	P08670	NDKARVEVERDNLAEDIM	DR1	M-VIME_166-183	M-3947	1038	x	x	x	x
23	Calreticulin	P27797	YKGEWKPRQIDNPDYKGTWIHPEIDNPEYSPDPSIYAYDNFGVL	DR4	P-CALR_271-314	P-2704	82	0.002	x	x	x
24	Calreticulin	P27797	NPDYKGTWIHPEIDNPEYSPD	DR4	M-CALR_282-302	M-2704	1959	x	x	x	x
25	Endoplasmic reticulum chaperone BiP	P11021	SQHQARIEIESFYEGEDFSETLTRAKFEELNMDLFRSTMKPVQK	DR1	P-BIP_301-344	P-3387	92	0.25	x	x	x
26	Endoplasmic reticulum chaperone BiP	P11021	YEGEDFSETLTRAKF	DR1	M-BIP_313-327	M-3387	869	x	x	x	x
27	Vimentin	P08670	LNLRETNLDSLPLVDTHSKRTLLIKTVETRDGQVINETSQHHDD	DR1/DR4	P-VIME_421-464	P-3956	DR1-97; DR4-463	DR1-0,04; DR4-0,003	x	x	x
	phage display-selected peptides for DR1
	phage display-selected peptides for DR4
	dual-selected peptides for DR1 and DR4
P-Phage display
M-Mass spectrometry
* DR1 – HLA-DRB1*01:01; DR4 – HLA-DRB1*04:01
