# Supplementary material for: Autoantigenic peptide landscape of rheumatoid arthritis-associated HLA class II
Source: Genes Dis. 2024 Nov 26;12(4):101469. doi: 10.1016/j.gendis.2024.101469 (PMC11999199; doi:10.1016/j.gendis.2024.101469)
Supplement: Multimedia component 6 [file mmc6.xlsx]

## Sheet: 39
Gene	MS-identified peptide	HC sample
MRP1	KFVNDTKAPDW
MRP1	GEIIIDGINIAK
ANXA1	SPYPTFNPSSDVAALHK
ANXA1	DLAKDITSDTSGDF
ANX11	HLVAVFNEY
ANX11	AQRDAQELY
B2MG	YLLYYTEFTPTEKDE
B2MG	IQVYSRHPAENGKSN	yes
PD1L1	INQRILVVDPVTSEHE
PD1L1	YPKAEVIWTSSDHQVLS	yes
CO1A1	DDANVVRDRDLEVDTTLKSLSQQ
CO1A1	KSGEYWIDPNQG
ENOA	RSGKYDLDFKSPDDPSR
ROA2	GPMKSGNFGGS	yes
ROA2	DTIEIITDR
ROA2	GPYGGGNY	yes
BIP	NVMRIINEPTAAAIAYGLDKREGEKNI
BIP	KSQIFSTASDNQPT
BIP	YEGEDFSETLTR
CH60	TPEEIAQVATISANGDK	yes
CH60	DVKFGADARALM	yes
CH60	EEAGDGTTTATVLARSIAKEG
CH60	LTTAEVVVTEIPKEEKD
PARP1	EEAEIIRKY	yes
PARP1	DIAQVNLKY
TTHY	FVEGIYKVEIDTKSYWK
TTHY	TWEPFASGKTSESGEL
VIME	LNLRETNLDSLPLVDTHSKRTLLIKTVETRDGQVINETSQHHDDLE	yes
VIME	SPGGVYAT	yes
VIME	EEIAFLKKL	yes
VIME	NDKARVEVERDNLAEDIM
VIME	SSVPGVRLLQDSVD	yes
VIME	DVRQQYESVAAKNLQEAEEWYKSK	yes
VIME	ELQELNDRF	yes
YBOX1	PPAENSSAPEAEQGGAE	yes
CALR	PDASKPEDWDERAKIDDPTDSKPEDWDKPEHIPDPD
CALR	KEDDEDKDEDEEDEEDKEEDEEEDVPGQAKDEL
CALR	EPAVYFKEQFLDGD
CALR	NPDYKGTWIHPEIDNPEYSPD

## Sheet: 846
Sequence	Uniprot
LPASFDA	CATB_HUMAN
PASLWEY	FSCN1_HUMAN
TPITVVK	GELS_HUMAN
PSTDLLM	SGPL1_HUMAN
YVDPTPD	SNG2_HUMAN
AILGNPK	HBE_HUMAN
DAFRVNVI	AP2M1_HUMAN
IEGNLIFD	APOB_HUMAN
HLYDPKNH	CNN2_HUMAN
VPAHFVAL	CO2_HUMAN
HTFLHTVY	DMA_HUMAN
RIDEFESM	ERMIN_HUMAN
HQYHIRAY	GLNA_HUMAN
YSNKEIFL	HS90A_HUMAN
HQRITEEL	MX1_HUMAN
RQLEQTNY	MYD88_HUMAN
SPKQGVSL	RN213_HUMAN
GPYGGGNY	ROA2_HUMAN
PVAVGPYG	ROMO1_HUMAN
DPFSKKDW	RS3A_HUMAN
DYDKLIVR	SYWC_HUMAN
SPGGVYAT	VIME_HUMAN
RIDEFESM	MOES_HUMAN
DTWVLLNQR	ABC3G_HUMAN
LFDHAVSKF	ACSL4_HUMAN
HAANQSYQY	ACTN4_HUMAN
NAFEVAEKY	ACTN4_HUMAN
DVHGPDWHL	AHNK_HUMAN
MPKFSMPGF	AHNK_HUMAN
FPDVEFDIK	AHNK_HUMAN
GQHNQSVNY	AKP13_HUMAN
ALSDHHIYL	ALDOA_HUMAN
TQKFSHEEI	ALDOA_HUMAN
HLVAVFNEY	ANX11_HUMAN
AQRDAQELY	ANX11_HUMAN
SQANIAQVL	AP2B1_HUMAN
EVHAVVTVR	AP2S1_HUMAN
PAYHSSLMD	ARPC3_HUMAN
VPVYFPAQD	ARSB_HUMAN
RTAHTFESW	ASTRA_HUMAN
ILDEHVQRV	AXIN1_HUMAN
RFDHVITNM	C1QB_HUMAN
NDLVEALKR	CAPZB_HUMAN
ILHLPTSWD	CATC_HUMAN
SLQHIHAAR	CCL17_HUMAN
MAPLKMLAL	CCL17_HUMAN
KGLAAALLV	CCL18_HUMAN
FPRHIEPEL	CCZ1_HUMAN
RVQEGNESY	CD79A_HUMAN
PGVSPGLIY	CHD6_HUMAN
NANPLIYQR	CIA2B_HUMAN
GPTNVRIEY	CISH_HUMAN
DVVSLVQHY	CISH_HUMAN
GQFPSPHHH	CITE2_HUMAN
KLMEQESAL	CLC4G_HUMAN
LTHSPPDEL	CNPY3_HUMAN
HVIQVVIGY	COPT2_HUMAN
FLDPRPLTV	CP1B1_HUMAN
YTNLPSSSR	CSF1R_HUMAN
GPVLVITEY	CSF1R_HUMAN
DVYTPKSSR	CSK2B_HUMAN
AQNAVRLHY	CTNB1_HUMAN
HAVVNLINY	CTNB1_HUMAN
GMQIPSTQF	CTNB1_HUMAN
DVHNRIVIR	CTNB1_HUMAN
SAAFPGASL	DAZP2_HUMAN
EVAQFLTGR	DESI1_HUMAN
KQNHESVQW	DHX15_HUMAN
HVAQPDSVY	DIDO1_HUMAN
SQADIKKAY	DJC16_HUMAN
KPNATQEEL	DNJA1_HUMAN
SENELKKAY	DNJA2_HUMAN
SEDEIKKAY	DNJC7_HUMAN
GRYPEAQSV	DNJC7_HUMAN
KMWEEAISL	DOCK2_HUMAN
VFPKEPVEL	DPA1_HUMAN
YQLELRTTL	DQB1_HUMAN
KTKETSVNW	DSRAD_HUMAN
NPVGGLLEY	DSRAD_HUMAN
HTADISSHF	DUS5_HUMAN
GQMPHSHQY	DYR1A_HUMAN
KPKIQHVGL	ELF4_HUMAN
EAFREHQQY	ESIP1_HUMAN
QVAPVANSY	ETS2_HUMAN
LPYNHQHEY	FADS2_HUMAN
EAASVPVVY	FAS_HUMAN
EVVDFSSHY	FBXL4_HUMAN
DVSHPIIYR	FEM1B_HUMAN
GPVGVNVTY	FLNA_HUMAN
EAYNAVVRY	FMNL3_HUMAN
AVQKAIAHY	GBP5_HUMAN
LLDVPTAAV	GILT_HUMAN
KLAEQEAHY	GIMA4_HUMAN
GQHVATQHF	GPAA1_HUMAN
AAAAAQSVY	GPX1_HUMAN
DVFVVGTER	GTD2A_HUMAN
PVNFKLLSH	HBA_HUMAN
PLKVYPPLK	HG2A_HUMAN
TMNIKSATW	HIF1A_HUMAN
SVMRLTISY	HIF1A_HUMAN
RMEDIKILI	HIF1A_HUMAN
KQYADVEGF	HNRPK_HUMAN
IPNEIIHAL	HNRPM_HUMAN
DILEKKVEK	HS90A_HUMAN
HLKEDQTEY	HS90A_HUMAN
AAIVPGSQL	I15RA_HUMAN
EEVQRKLGF	IFI44_HUMAN
SVFQGHVTH	IFI44_HUMAN
QVVSGESGY	IL7RA_HUMAN
FVNDDRHVM	ILF3_HUMAN
DPADPHKVY	IRF7_HUMAN
TPEQQAAIL	IRF9_HUMAN
TQKIGVHAF	ISG15_HUMAN
YENEVALRQ	K1C10_HUMAN
AQYEDIAQK	K2C1_HUMAN
HPTDERVAL	KYNU_HUMAN
KPREGEETL	KYNU_HUMAN
HPIQTQAQY	LARP4_HUMAN
KVMDEVEKA	LC7L2_HUMAN
DIQKDLKDL	LDHB_HUMAN
VPFHRVDTI	LEG9B_HUMAN
GVSDSHRVY	LIPB2_HUMAN
FPMSPVTSV	LIRB4_HUMAN
LPNFHQASL	LOX15_HUMAN
DNAPEHALR	LTOR3_HUMAN
GLIDRQVTV	MACF1_HUMAN
DVKKEPLGR	MAFB_HUMAN
YVQDRVPSY	MARH7_HUMAN
VQRNHETAF	MCL1_HUMAN
STVAPGSGL	MED25_HUMAN
IIHEEVEKY	MX2_HUMAN
GQQEITNRL	MX2_HUMAN
DLSEKVVYR	NCF1_HUMAN
KLDPTKTTL	NDRG1_HUMAN
DAHVDSTTY	NFKB1_HUMAN
VPLDERIVF	NIBA2_HUMAN
DVIERVIQY	NIPBL_HUMAN
SPKVNKDTL	NLRC5_HUMAN
EVAPAGASY	NOP53_HUMAN
DTHGSFVVR	NOP9_HUMAN
DFVGVHQER	NU188_HUMAN
EYLSYVENR	NUB1_HUMAN
ALKDLAKQY	NUB1_HUMAN
NPRALSFVL	OAS1_HUMAN
GTKPNPQVY	OAS3_HUMAN
RQKELESNY	OS9_HUMAN
DYSQSLHAR	OSER1_HUMAN
AQKSISQHY	PAF1_HUMAN
DTHKQLLER	PAPS1_HUMAN
EEAEIIRKY	PARP1_HUMAN
DIAQVNLKY	PARP1_HUMAN
AQYLINARL	PCBP1_HUMAN
DMLPNSTER	PCBP1_HUMAN
DVAQSTHVL	PDE4B_HUMAN
HPVHPDIKL	PIAS1_HUMAN
YLNEKAVSY	PICAL_HUMAN
HVAEQISKM	PLCB2_HUMAN
NTHENLTYR	PLEC_HUMAN
AEQESARQL	PLEC_HUMAN
GLIDHQTYL	PLEC_HUMAN
ALAPSPAAA	PNRC1_HUMAN
VPQREPLVL	PNRC1_HUMAN
EVAGHLRTY	PO210_HUMAN
KTKEIEQVY	PPHLN_HUMAN
TDYISKVKE	PRAF3_HUMAN
DAEMTTRMV	PSB10_HUMAN
KVIEINPYL	PSB5_HUMAN
NVADLHEKY	PSB5_HUMAN
VQPKGKITF	PSMD4_HUMAN
NNKDLYVLR	PSMF1_HUMAN
KPKPTPDYL	QKI_HUMAN
LLDEEISRV	QKI_HUMAN
APATSILEY	QKI_HUMAN
KLYVPVKEY	QKI_HUMAN
DPYKKAVAM	RBM14_HUMAN
DTITETDLR	RBM22_HUMAN
SQADVHRQI	RELB_HUMAN
LPKKEGLSF	RFIP1_HUMAN
ILVKHLTNV	RHG10_HUMAN
KVSGVFSSF	RIN2_HUMAN
YPQKIKAEL	RIN2_HUMAN
ILMEHIHKL	RL19_HUMAN
YIAHPKLGK	RL29_HUMAN
DTIENVKAK	RL40_HUMAN
VPAGGAVAV	RLA2_HUMAN
IGAPVGISL	RN19B_HUMAN
SPKMPLKTL	RN213_HUMAN
RLLQEQHQL	RN213_HUMAN
DVKDYIQEY	RN213_HUMAN
TPSQPLPTY	RN213_HUMAN
PPQKSDPPY	RNAS6_HUMAN
DTIEIITDR	ROA2_HUMAN
TPQSNRPVM	RPB1_HUMAN
NVADVVIKF	RPN2_HUMAN
TPKQEIQHL	RPN2_HUMAN
EEIFSLHGF	S39A8_HUMAN
SVNSHIYQR	SAM9L_HUMAN
EAIQRTEAY	SC16A_HUMAN
KAIAIDSKY	SGTB_HUMAN
EVIRTLPSL	SHIP1_HUMAN
VEKGDHVAY	SLAF1_HUMAN
EIISHISQH	SMHD1_HUMAN
DVNIKSTER	SNP29_HUMAN
TVSDAILRY	SNX11_HUMAN
HFDDFVTNL	SOAT1_HUMAN
AVSAVVHEY	SOAT1_HUMAN
HVHSEFESF	SPI1_HUMAN
TLSDLRVYL	SRXN1_HUMAN
HQVTVAQSY	STAM2_HUMAN
DSSEEKFLR	STAT_HUMAN
HLTDITLKV	SYK_HUMAN
DPVFPTTGY	T176B_HUMAN
YLHSQVVSV	TAP2_HUMAN
IQNDRQLQY	TFP11_HUMAN
HPTDPLTSF	THMS2_HUMAN
FIKDGSSTY	THMS2_HUMAN
GTADVHFER	THOC4_HUMAN
TLKKAAVHY	THOC4_HUMAN
DPVEPHGEM	TIF1B_HUMAN
ALNELLQHV	TLN1_HUMAN
KPKEADESL	TLN1_HUMAN
SEIEAKVRY	TLN1_HUMAN
IPGKWIIDN	TLR2_HUMAN
RPEEGKESL	TM164_HUMAN
KGFDERHAY	TNKS2_HUMAN
ETRAEFAER	TPM1_HUMAN
FQHTGIYSV	TRPV2_HUMAN
TLADLVHHV	TRRAP_HUMAN
KTQDYVVGF	TXND9_HUMAN
KIKSFEVVF	TXNIP_HUMAN
KSFDFHFGF	U119A_HUMAN
VPKAHVDEF	UGPA_HUMAN
ALSNLEVKL	URP2_HUMAN
ELQELNDRF	VIME_HUMAN
EEIAFLKKL	VIME_HUMAN
TQMPDPKTF	ZN706_HUMAN
KFDDIRIYF	ZNFX1_HUMAN
LAAAAAAAA	VAS1_HUMAN
SQANIAQVL	AP1B1_HUMAN
FPRHIEPEL	CCZ1B_HUMAN
DVFVVGTER	GTD2B_HUMAN
DVFVVGTER	GTD2I_HUMAN
KVMDEVEKA	FMC1_HUMAN
VPFHRVDTI	LEG9C_HUMAN
VPFHRVDTI	LEG9_HUMAN
DLSEKVVYR	NCF1C_HUMAN
DLSEKVVYR	NCF1B_HUMAN
AQYLINARL	PCBP3_HUMAN
DMLPNSTER	PCBP3_HUMAN
DVAQSTHVL	PDE4C_HUMAN
VQPKGKITF	PIPSL_HUMAN
DTIENVKAK	RS27A_HUMAN
DTIENVKAK	UBB_HUMAN
DTIENVKAK	UBC_HUMAN
KGFDERHAY	TNKS1_HUMAN
ETRAEFAER	TPM3_HUMAN
ETRAEFAER	TPM2_HUMAN
ETRAEFAER	TPM4_HUMAN
DLYDAGVKR	AXA2L_HUMAN
RVHPQVTVY	DRB3_HUMAN
RVQPKVTVY	DRB4_HUMAN
VVYPWTQRF	HBB_HUMAN
VVYPWTQRF	HBE_HUMAN
VMAPRTVLL	HLAB_HUMAN
KMKEIAEAY	HS71A_HUMAN
KQTQIFTTY	HS71A_HUMAN
KMKEIAEAY	HS71B_HUMAN
KQTQIFTTY	HS71B_HUMAN
KMKEIAEAY	HSP7C_HUMAN
QIIQEKRGY	IFM1_HUMAN
IDDLYSTIKV	ACSL1_HUMAN
DLAGRDLTDY	ACTB_HUMAN
QELQEINRVY	ANXA2_HUMAN
YTFNPKGQYY	CAHM6_HUMAN
EVINRSMDTY	CAMLG_HUMAN
DYGSLSGREK	CATZ_HUMAN
EVNDPSLTIK	COX2_HUMAN
ETVNLRSLGF	CRBG1_HUMAN
GEDVETSKKW	EDF1_HUMAN
EIVEGENHTY	FLNA_HUMAN
HPHAVNEIAL	FMNL3_HUMAN
LSELQHAQRT	GBP5_HUMAN
TSHVSVLGED	GGT5_HUMAN
LPQGEKVQAM	GLNA_HUMAN
HPWFGMEQEY	GLNA_HUMAN
YVHDDGRVSY	GMFG_HUMAN
PTSTIKPGPN	HCK_HUMAN
DAAKGFGGKY	HCLS1_HUMAN
DRVDKSAVGF	HCLS1_HUMAN
RVIEEAKTAF	HMOX1_HUMAN
AEDKENYKKF	HS90A_HUMAN
PEVKFNWYVD	IGHG1_HUMAN
NAESGRGQVM	IL32_HUMAN
TYRTLLEGEE	K2C1_HUMAN
RFDEILEASD	KPYM_HUMAN
KGDVVIVLTG	KPYM_HUMAN
APFDREPFTL	LCP2_HUMAN
DLPVDERFLE	LOX15_HUMAN
YWTDWEEDPK	LRP1_HUMAN
DPIGGHIHSY	MYO1G_HUMAN
PTVPQKLITI	NMES1_HUMAN
EEVHDLERKY	NP1L1_HUMAN
FVKNPDGGSY	OASL_HUMAN
PEIVVQATVL	PDXK_HUMAN
ATAPDVRISW	PILRA_HUMAN
EVVSEPFRSF	PSMD2_HUMAN
RAPLDIPIPD	PSME2_HUMAN
LPDAHSDYAR	RBM14_HUMAN
RQPDSGISSI	RPN1_HUMAN
GESDDSILRL	RS21_HUMAN
DELERVAKSN	RS5_HUMAN
HPSLGHQVSY	SPI1_HUMAN
VPSEAAVRQL	STAB1_HUMAN
EVATLNPTTR	STAB1_HUMAN
LPEEEQQRVL	UBF1_HUMAN
LPHLADLVSY	VDR_HUMAN
DLAGRDLTDY	ACTG_HUMAN
PEVKFNWYVD	IGG1_HUMAN
EEVHDLERKY	NP1L4_HUMAN
DLAGRDLTDY	ACTC_HUMAN
DLAGRDLTDY	ACTS_HUMAN
QELQEINRVY	AXA2L_HUMAN
GPPVSELITK	H15_HUMAN
GPPVSELITK	H12_HUMAN
GPPVSELITK	H14_HUMAN
GPPVSELITK	H13_HUMAN
GLQFPVGRVH	H2AJ_HUMAN
HPISDHEATL	HLAA_HUMAN
HPISDHEATL	HLAB_HUMAN
HPISDHEATL	HLAE_HUMAN
SEALALTQTW	HLAE_HUMAN
HPISDHEATL	HLAF_HUMAN
HPLSDHEATL	HLAC_HUMAN
KEEHEVAVLG	IFM1_HUMAN
DYYDSHNVNTR	ACTN4_HUMAN
IKTISTTISPL	AL5AP_HUMAN
GPSTPLPEDPN	AMPN_HUMAN
PKFEVIEKPQA	ATP5J_HUMAN
GEEWGMGGYVK	CATL1_HUMAN
DSYDSYATHNE	CIRBP_HUMAN
TGWDESQANHF	CY24B_HUMAN
GVIEKEQINMY	DDX58_HUMAN
GEVNDIKTRSW	F13A_HUMAN
TPAAPPKAVLK	FCG2B_HUMAN
PNVDEHSVMTY	FLNA_HUMAN
FTVETRSAGQG	FLNA_HUMAN
FLETHFLDEEV	FRIL_HUMAN
VPHPNWPNHTL	GBP5_HUMAN
PLDRAMAELAA	GELS_HUMAN
VVEHPEFLKAG	GELS_HUMAN
VREIAQDFKTD	H32_HUMAN
LIYEETRGVLK	H4_HUMAN
VLSPADKTNVK	HBA_HUMAN
EVIPYTPAMQR	HMOX1_HUMAN
VPDSSGPERIL	HNRPK_HUMAN
LDPEGSLHHQQ	ITA5_HUMAN
LPITEFSDIPR	LAP2B_HUMAN
EYATYEAIRKA	MMP14_HUMAN
FIISQLGYEPN	MRC1_HUMAN
LPGSPSAEPGK	MRC1_HUMAN
KFVNDTKAPDW	MRP1_HUMAN
NLELEDQEKYF	N62CL_HUMAN
YVNGLTLGGQK	PROF1_HUMAN
EENPYARFENN	PTTG_HUMAN
GWDATEDLRIS	RHG25_HUMAN
TEVLKTHGLLV	RL13A_HUMAN
APASVPAQAPK	RL29_HUMAN
GPMKSGNFGGS	ROA2_HUMAN
TEWVGATTDWS	RSSA_HUMAN
VVSAAQAGLLR	SCAM2_HUMAN
EGDYKTIAKER	SHLB1_HUMAN
APADEGHRPLT	SIM13_HUMAN
ASDLEKIHLDE	TALDO_HUMAN
GINKMLDEENI	TFIP8_HUMAN
LAAAAAAAAAL	TGFR1_HUMAN
DMQNAFRSLED	VATA_HUMAN
AEEKDEDLLFE	VATD_HUMAN
VREIAQDFKTD	H33_HUMAN
VREIAQDFKTD	H31_HUMAN
VPIYEGYALPH	ACTC_HUMAN
VPIYEGYALPH	ACTS_HUMAN
ERVGAGAPVYL	H2A1H_HUMAN
ERVGAGAPVYL	H2A1J_HUMAN
ERVGAGAPVYL	H2A1D_HUMAN
ERVGAGAPVYL	H2A1_HUMAN
PEPAKSAPAPK	H2B1C_HUMAN
PEPAKSAPAPK	H2B1K_HUMAN
PDPAKSAPAPK	H2B1H_HUMAN
PDPAKSAPAPK	H2B2F_HUMAN
PEPVKSAPVPK	H2B1M_HUMAN
PELAKSAPAPK	H2B1L_HUMAN
VISAEKAYHEQ	TBA1B_HUMAN
VISAEKAYHEQ	TBA1A_HUMAN
VISAEKAYHEQ	TBA3C_HUMAN
VISAEKAYHEQ	TBA3D_HUMAN
VISAEKAYHEQ	TBA1C_HUMAN
EEYPDRIMNTF	TBB5_HUMAN
EEYPDRIMNTF	TBB4B_HUMAN
WAFGAVEAISDR	CATB_HUMAN
AEPAVQRTLLEK	CD99_HUMAN
DVKFGADARALM	CH60_HUMAN
KSGEYWIDPNQG	CO1A1_HUMAN
KSGDYWIDPNQG	CO2A1_HUMAN
FIQTDKTIYTPG	CO3_HUMAN
SHGSQETDEEFD	COX5A_HUMAN
KYVPAIAHLIHS	CPVL_HUMAN
SESGPRGVHFIF	CY24B_HUMAN
GAVHDVKDVLDS	DCD_HUMAN
EDAGLEGDFRSY	FGR_HUMAN
KKLNQALLDLHA	FRIL_HUMAN
KVIPELNGKLTG	G3P_HUMAN
DNIQGITKPAIR	H4_HUMAN
KDVRDMDDAYDR	HEXB_HUMAN
GPVMDRMATGLE	HNRPM_HUMAN
PTANLQTKEFNF	IMA4_HUMAN
PTSLAETQEDHN	ITB2_HUMAN
GDLGIEIPAEKV	KPYM_HUMAN
SPHDEDPQAVTY	LIRB4_HUMAN
AALDKEIEIRNA	LOX15_HUMAN
YVVISQGLDKPR	LRP1_HUMAN
GVVLVAPPLRVG	LSM3_HUMAN
GEIIIDGINIAK	MRP1_HUMAN
APGDNHVVPVLR	MVP_HUMAN
FIAPREPGAVSY	NICA_HUMAN
HPAGIILTKVGY	NUP98_HUMAN
PKLNPKDDGIVY	PILRA_HUMAN
SEQSSVGTQHSY	PLSL_HUMAN
NNAKAMSARAEA	RL29_HUMAN
KHSLPDLPYDYG	SODM_HUMAN
PSPEPKQLPELI	TYPH_HUMAN
NWDDMEKIWHHT	ACTC_HUMAN
NWDDMEKIWHHT	ACTS_HUMAN
YEGEDFSETLTR	BIP_HUMAN
SSWWTHVEMGPPD	AATM_HUMAN
VIVADHSEAQKYR	ADA15_HUMAN
DVFKQGLASYLHT	AMPN_HUMAN
YYYIQQDTKGDYQ	ANXA2_HUMAN
DHFGYTKDDKHEQ	APOB_HUMAN
ELRADGTVNQIEG	APOD_HUMAN
VPPVQVSPLIKLG	ATP5I_HUMAN
ETIMNQEKLAKLQ	BTF3_HUMAN
FVDSSGINSTPEL	CAHM6_HUMAN
TDFGEALVRHDEF	CALU_HUMAN
WVQKYISDLKLNA	CCL18_HUMAN
YELAVASFPKKQE	CX7A2_HUMAN
VTEGVAESLFLPR	DPA1_HUMAN
GPPLRPDPSTPDF	DPYS_HUMAN
GVSETVFLPREDH	DRA_HUMAN
KTVWDWELMNDIK	ENPL_HUMAN
KVNIDFEPFKPIN	ERF1_HUMAN
HPISSEELLSLKY	ETS1_HUMAN
LLWHWDTTQSLKQ	FCER2_HUMAN
GMYKVEYTPYEEG	FLNA_HUMAN
RVIISAPSADAPM	G3P_HUMAN
GPKPALPAGTEDT	GELS_HUMAN
AVANDEELNQLLK	H2AY_HUMAN
SIYFKMENDLPQK	LFA3_HUMAN
SPKDNVDDPTGNF	LMAN2_HUMAN
KSTLITDGSTPIN	MVP_HUMAN
KPIEELQNVQRVT	NMES1_HUMAN
SDVELDDLGKDEL	PDIA6_HUMAN
GIVISFDARAHPS	PGM2_HUMAN
DALEQQEEGINRL	PRAF3_HUMAN
GEFSMDLRTKSTG	PROF1_HUMAN
KAISLEHAVHIIE	SEM4D_HUMAN
DFRADDADEFGYS	SND1_HUMAN
IAASQSFLQPGGK	TLN1_HUMAN
DVYSDLNTQRPYY	TYOBP_HUMAN
AVANDEELNQLLK	H2AW_HUMAN
YYYIQQDTKGDYQ	AXA2L_HUMAN
PPMEAAGFTAQVI	EF1A1_HUMAN
PPMEAAGFTAQVI	EF1A3_HUMAN
NSIEPAKETTTNV	GTR3_HUMAN
NSIEPAKETTTNV	GTR14_HUMAN
AERVGAGAPVYLA	H2AJ_HUMAN
TSREIQTAVRLLL	H2B1L_HUMAN
VNDIFERIAGEAS	H2B1N_HUMAN
VNDIFERIAGEAS	H2B1D_HUMAN
VNDIFERIAGEAS	H2BFS_HUMAN
GDRFTDEEVDELY	ML12A_HUMAN
GDRFTDEEVDELY	ML12B_HUMAN
AALEKDYEEVGVD	TBA3C_HUMAN
AALEKDYEEVGVD	TBA3D_HUMAN
AALEKDYEEVGAD	TBA1C_HUMAN
DKYLIANATNPESK	1433T_HUMAN
TDLLQIDPNFGSKE	4F2_HUMAN
TGHGGTVSSSSYNA	6PGD_HUMAN
YKSFSTALYGESDL	ACTN4_HUMAN
AFIVSEFDYVEKQA	AMPN_HUMAN
DAFNLASAHKVPVT	AMPN_HUMAN
NKEVVLQWFTENSK	AMPN_HUMAN
DLYFVLDKSGSVAN	ANTR2_HUMAN
DLAKDITSDTSGDF	ANXA1_HUMAN
TFITDNSLVAAGHD	ARC1B_HUMAN
PALPLDQLQITHKD	ASCC2_HUMAN
DVDLIPMNDHNAYR	B4GT1_HUMAN
LNHKLQDASAEVER	BST2_HUMAN
EPAVYFKEQFLDGD	CALR_HUMAN
HDGHDDDVIDIEDD	CALX_HUMAN
KAADGAAEPGVVGQ	CALX_HUMAN
NGQKLVTTVTEIAG	CAP1_HUMAN
GIESEVVAGIPRTD	CATB_HUMAN
YSPTYKQDKHYGYN	CATB_HUMAN
IESIAVAATPIPKL	CATC_HUMAN
SFYLSRDPDAQPGG	CATD_HUMAN
TGKLVSLSAQNLVD	CATS_HUMAN
LPRNFVVDYYETSS	CC4L_HUMAN
ADPYIDIDQNVLHR	CD109_HUMAN
SAYFVGLSDPEGQR	CLC4A_HUMAN
KQLYNVEATSYALL	CO3_HUMAN
LARDIMNDSNYIVK	CSF1R_HUMAN
GGPMDASVEEEGVR	CYTC_HUMAN
GHGLGDALSEGVGK	DMKN_HUMAN
FSLSGAQIDDNIPR	DPYL2_HUMAN
EPLLKHWEFDAPSP	DRA_HUMAN
GYPNFIMDPKELDK	ECE1_HUMAN
SGLAEYLFDKHTLG	FRIH_HUMAN
QAFVTLTTNDAYAK	GLYG_HUMAN
SDESYTLLVKEPVA	HEXB_HUMAN
TIDWKVFESWMHHW	HG2A_HUMAN
NSWKELNDIASKPS	ITAX_HUMAN
DLSYSMLDDLRNVK	ITB2_HUMAN
VPKDYTGEDVTPQN	LGMN_HUMAN
GGNLVSIQNEKEQA	MRC1_HUMAN
DLHSYVVMNHGRSY	NID1_HUMAN
SPHTYVSDTTSSPM	NOTC2_HUMAN
EGKVLPGVDALSNI	PGK1_HUMAN
GDVYVNDAFGTAHR	PGK1_HUMAN
TAQILSDLDLTSQR	PLXB2_HUMAN
HESAAMAASANIEN	PORIM_HUMAN
SNSAALIQQATTVK	RL9_HUMAN
DDHDTVDKIVVQKY	ROA3_HUMAN
NAAAGAAENAFRAP	SCAM3_HUMAN
LIHVFRPDISPYFG	SCRB2_HUMAN
LVAEFTTSLTNFQK	STX7_HUMAN
LEELVSATTQSSKQ	THMS2_HUMAN
VPIKVEQIEAGTPG	TRXR1_HUMAN
GGGHIKDELFGTVK	TWF2_HUMAN
SSVPGVRLLQDSVD	VIME_HUMAN
SLPAVSDARSDLLS	WASF2_HUMAN
VMLETVPRSGEVYT	DRB3_HUMAN
VMLETVPRSGEVYT	DRB4_HUMAN
VMLETVPRSGEVYT	DRB5_HUMAN
VPMYIGEISPTALR	GTR3_HUMAN
VPMYIGEISPTALR	GTR14_HUMAN
TVPAYFNDSQRQAT	HS71A_HUMAN
TVPAYFNDSQRQAT	HS71B_HUMAN
TVPAYFNDSQRQAT	HSP7C_HUMAN
KSQIFSTASDNQPT	BIP_HUMAN
HKAVLTIDEKGTEAA	A1AT_HUMAN
STGTLSQEHFLLDPD	AMPN_HUMAN
LSASYKADTVAKVQG	APOB_HUMAN
YLLYYTEFTPTEKDE	B2MG_HUMAN
IQVYSRHPAENGKSN	B2MG_HUMAN
LPQLVGVSTPLQGGS	B4GT1_HUMAN
LIDKVISTITNNIQQ	BGH3_HUMAN
VTHLLQQELTEAQKG	BST2_HUMAN
DYAFQYVQDNGGLDS	CATL1_HUMAN
IPQKFIVDYSETSPQ	CCL18_HUMAN
VSGTLVLLQGARGFA	CD14_HUMAN
DSGLWVPNSKASEAK	CDC37_HUMAN
APAGSHAAPAQPGPT	CLCB_HUMAN
WGKEFLIEKAVISPG	CO2_HUMAN
SDGNSQGATPAAIEK	CO6A1_HUMAN
SATETTQLTADSHPS	DNJC5_HUMAN
TYAAFVQTHRPTGEF	DPA1_HUMAN
KGAFNFDQETVINPE	DPP3_HUMAN
EDIVADHVASYGVNL	DQA1_HUMAN
EERQFAIDSTSGQVT	FAT4_HUMAN
EQQRLKSQDLELSWN	FCER2_HUMAN
EPGNYIINIKFADQH	FLNA_HUMAN
EPGDYEVSVKFNEEH	FLNA_HUMAN
KPAEFTVDAKHGGKA	FLNA_HUMAN
LPVEFTIDAKDAGEG	FLNA_HUMAN
LSMSYYFDRDDVALK	FRIH_HUMAN
AVKGTILVGGGALAT	GPDM_HUMAN
ASEAIKGAVVGIDLG	GRP75_HUMAN
SPEYVNLPINGNGKQ	GSTP1_HUMAN
APAAATAPAPTAHKA	H1X_HUMAN
GGNTFSKTETSASPH	HCK_HUMAN
TLEKNVLVVSVVTPG	HEXA_HUMAN
GELEKEEAQPIVTKY	HNRL2_HUMAN
ATDDGFHFAGDGKLG	ITB2_HUMAN
YVLPTYEMAVKMPEK	LAP4A_HUMAN
EKKYFAATQFEPLAA	LCAP_HUMAN
LPDKYQVMVNGQSSY	LEG10_HUMAN
APAPDEPEGGDGAAP	LEUK_HUMAN
NNPAIVIIGNNGQIH	LMAN1_HUMAN
KAVTVETLSGQAVVS	LRP10_HUMAN
VDYFLNVATAQGRYY	MA2B1_HUMAN
ISSDYVFDGTNPPYR	MAT2B_HUMAN
VAIIVTDGRPQDQVN	MATN3_HUMAN
GKPPQYIAVHVVPDQ	MIF_HUMAN
GDTHFDSAEPWTVRN	MMP14_HUMAN
NFGDLVSIQSESEKK	MRC1_HUMAN
GLVVSSVDVQSVEPV	MVP_HUMAN
SSDKFVSELWKDVDR	MYH9_HUMAN
SREEILAQAKENEKK	MYH9_HUMAN
MGDSHVDTSSTVSEA	NCPR_HUMAN
VPGKTFVNITPAEVG	PROF1_HUMAN
GPQLFHMDPSGTFVQ	PSA5_HUMAN
TYGDIEVDLKDTDKS	PTPRC_HUMAN
LETSAKNATNVEQAF	RAB1C_HUMAN
SPNIVIALSGNKADL	RAB5A_HUMAN
PPQYPVVPVHLDRII	RNAS2_HUMAN
NVAEVDKVTGRFNGQ	RS21_HUMAN
TSEYFSLSHHPLDYR	SEM3C_HUMAN
LAGKILVDVSNPTEQ	STEA3_HUMAN
VTLENRLQNMEVTDA	SYSC_HUMAN
GNLPEFGDAISTASK	TLN1_HUMAN
LSVLIIDHNSVSHPS	TLR1_HUMAN
LDSFHTLKTLEAGGN	TLR2_HUMAN
DLKVHFLTDPENEMK	TNAP3_HUMAN
RIQLVEEELDRAQER	TPM1_HUMAN
DNEIKVAKAEAAGHR	TR10B_HUMAN
VLHALVMISDNSAEN	TRPV2_HUMAN
TLKFLSDASVTAGGF	TSG6_HUMAN
NPAQYDYDRDDVGDR	TSP1_HUMAN
GSSYGSETSIPAAAH	TTYH3_HUMAN
INEVKTEISVESKHQ	TWF2_HUMAN
ELRVFVGEEDPEAES	URP2_HUMAN
DGQIYIYDGKTGEKV	WDR1_HUMAN
DGGIYAISWSPDSTH	WDR1_HUMAN
LETSAKNATNVEQAF	RAB1B_HUMAN
LSVLIIDHNSVSHPS	TLR6_HUMAN
RIQLVEEELDRAQER	TPM3_HUMAN
RIQLVEEELDRAQER	TPM2_HUMAN
RIQLVEEELDRAQER	TPM4_HUMAN
GQEEKAGVVSTGLIQ	DRB3_HUMAN
GQEEKAGVVSTGLIQ	DRB4_HUMAN
TIEKFEKEAAEMGKG	EF1A1_HUMAN
DGPKFLKSGDAAIVD	EF1A1_HUMAN
TSKYYVTIIDAPGHR	EF1A1_HUMAN
TIEKFEKEAAEMGKG	EF1A3_HUMAN
DGPKFLKSGDAAIVD	EF1A3_HUMAN
TSKYYVTIIDAPGHR	EF1A3_HUMAN
ASSDSAQGSDVSLTA	HLAA_HUMAN
QEVISWLDANTLAEK	HS71A_HUMAN
EGERAMTKDNNLLGR	HS71A_HUMAN
QEVISWLDANTLAEK	HS71B_HUMAN
EGERAMTKDNNLLGR	HS71B_HUMAN
TDTERLIGDAAKNQV	HS71B_HUMAN
NVLRIINEPTAAAIA	HSP72_HUMAN
TDTERLIGDAAKNQV	HSP72_HUMAN
NVLRIINEPTAAAIA	HS71L_HUMAN
TDTERLIGDAAKNQV	HS71L_HUMAN
WISKQEYDESGPSIVH	ACTB_HUMAN
FAGDDAPRAVFPSIVG	ACTB_HUMAN
DKDVIAINQDPLGKQG	AGAL_HUMAN
RDALNIETAIKTKGVD	ANXA2_HUMAN
LIQHFQAMVKALEKEA	APLP2_HUMAN
TNGVVHVITNVLQPPA	BGH3_HUMAN
IEDTFETLRAAVAASG	BGH3_HUMAN
TTTQLYTDRTEKLRPE	BGH3_HUMAN
YINHVVSVAGWGISDG	CATZ_HUMAN
DENQFVAVTSTNAAKV	DPYL2_HUMAN
ALEKYNIEKDIAAHIK	DYL1_HUMAN
GFGDLKSPAGLQVLND	EF1B_HUMAN
EGHSYYYISKPIHQHE	EFNA1_HUMAN
EPGQQSFVQVRVSPSV	EGLN_HUMAN
HVQESLQDEGAEPTGY	EZRI_HUMAN
DDAVYLDNEKEREEYV	F13A_HUMAN
TGHSFIYGKRHEDTLT	FA5_HUMAN
HNGNLIPTHTQPSYRF	FCG2B_HUMAN
SDGSFHASSSLTVKSG	FCGRN_HUMAN
LSLLYHLTAVSSPAPG	FCGRN_HUMAN
SAGHWTSESSVSGSTG	FIBA_HUMAN
APGSYLISIKYGGPYH	FLNA_HUMAN
STGVFTTMEKAGAHLQ	G3P_HUMAN
TVHAITATQKTVDGPS	G3P_HUMAN
FLENVIRDAVTYTEHA	H4_HUMAN
TIHPLDEEAFLKVSPE	I10R1_HUMAN
SNNKYAASSYLSLTPE	IGLC3_HUMAN
EGGAYEAELRVTAPPE	ITA5_HUMAN
PGQGIQQQHSSAAAAA	KLC1_HUMAN
HHLLASDEEIQDVSGT	LC1L1_HUMAN
GGKDEAAGGAAAAAAE	MARCS_HUMAN
KDDKYWLISNLRPEPN	MMP12_HUMAN
EEVDGKADGAEAKPAE	MYH9_HUMAN
IQKDKTYSYLNKLPVK	NPC2_HUMAN
YVKTYKIDVSSNGEDW	NRP1_HUMAN
LALDDVAALHGPVVRQ	OXLA_HUMAN
GQGHVHGVASSPSHDL	OXLA_HUMAN
INQRILVVDPVTSEHE	PD1L1_HUMAN
KLHDVEHVLIDVGTGY	PFD5_HUMAN
FSGWYDADLSPAGHEE	PGAM1_HUMAN
GPVGVFEWEAFARGTK	PGK1_HUMAN
KEEIIKTLSKEEETKK	RL19_HUMAN
KPVNTFVHEPLVDVQN	RNAS1_HUMAN
HQNTFLHDSFQNVAAV	RNAS6_HUMAN
TTGNYRIESVLSSSGK	SAP3_HUMAN
NHTEYASIQTSPQPAS	SHPS1_HUMAN
YIKEFGSLPTTPSEQR	STX7_HUMAN
SAAKILADATAKMVEA	TLN1_HUMAN
ESKHEIHSQVDAITAG	TLN1_HUMAN
ENDRIFVSVTNEHLID	TNF10_HUMAN
TWEPFASGKTSESGEL	TTHY_HUMAN
KVAHSDKPGSTSTASF	VAPA_HUMAN
IAAKYQLDPTASISAK	VDAC2_HUMAN
APSGFYIASGDVSGKL	WDR1_HUMAN
WISKQEYDESGPSIVH	ACTG_HUMAN
FAGDDAPRAVFPSIVG	ACTG_HUMAN
SNNKYAASSYLSLTPE	IGLC1_HUMAN
SNNKYAASSYLSLTPE	IGLC2_HUMAN
SNNKYAASSYLSLTPE	IGLC6_HUMAN
SNNKYAASSYLSLTPE	IGLC7_HUMAN
SNNKYAASSYLSLTPE	IGLL1_HUMAN
SNNKYAASSYLSLTPE	IGLL5_HUMAN
SNNKYAASSYLSLTPE	IGL1_HUMAN
HHLLASDEEIQDVSGT	LCN1_HUMAN
FAGDDAPRAVFPSIVG	ACTC_HUMAN
FAGDDAPRAVFPSIVG	ACTS_HUMAN
RDALNIETAIKTKGVD	AXA2L_HUMAN
NGQEETAGVVSTNLIR	DPB1_HUMAN
HINIVVIGHVDSGKST	EF1A1_HUMAN
HINIVVIGHVDSGKST	EF1A3_HUMAN
TAEILELAGNAARDNK	H2AJ_HUMAN
LLPGELAKHAVSEGTK	H2B1N_HUMAN
LLPGELAKHAVSEGTK	H2B1D_HUMAN
LLPGELAKHAVSEGTK	H2BFS_HUMAN
TAEKEEFEHQQKELEK	HSP7C_HUMAN
SPYPTFNPSSDVAALHK	ANXA1_HUMAN
ELIDQDARDLYDAGVKR	ANXA2_HUMAN
DFSSKLDNIYSSDKFYK	APOB_HUMAN
SRPSFHPLSDELVNYVN	CATB_HUMAN
EKKVVVYLQKLDTAYDD	CATC_HUMAN
NGKEYWLVKNSWGHNFG	CATS_HUMAN
KQQEIYQELTRLKAAVG	CD209_HUMAN
GHLSFGFMQDLQQKVVY	CD68_HUMAN
PLLEAVPKTGDEKDVSV	CDC37_HUMAN
LTTAEVVVTEIPKEEKD	CH60_HUMAN
TPEEIAQVATISANGDK	CH60_HUMAN
PGEVPEYPPYYQEEAGY	CNN2_HUMAN
AVDKGVFVLNKKNKLTQ	CO3_HUMAN
AEKLGGSAVISLEGKPL	COF1_HUMAN
GALATISTLEAVRGRPF	CREG1_HUMAN
LYHVLGLDKNATSDDIK	DNJC5_HUMAN
LANIAILNNNLNTLIQR	DPA1_HUMAN
GPERGEVTYTTSQVSKG	EGLN_HUMAN
RSGKYDLDFKSPDDPSR	ENOA_HUMAN
DAELEFAIQPNTTGKQL	EZRI_HUMAN
VDMDFEVENAVLGKDFK	F13A_HUMAN
HAHGLSYEKSSEGKTYE	FA5_HUMAN
DGTYTVAYVPDVTGRYT	FLNA_HUMAN
GSSFDLDYDFQRDYYDR	HNRPC_HUMAN
NNDNQEFYQDTYGQQWK	HNRPR_HUMAN
LITVIKAPTSFGYDKPH	INGR1_HUMAN
SSSSFEHEMSQEGFSAA	ITAM_HUMAN
LPVKYAVYMVVTSHGVS	ITAM_HUMAN
NSNQFQTEVGKQLISGN	ITB2_HUMAN
NDIAFHFNPRFEDGGYV	LEG9B_HUMAN
YPVNTRIYITDGNMQLT	MA2B1_HUMAN
AAEGEAASAASSTSSPK	MARCS_HUMAN
DKTKFLVPDHVNMSELI	MLP3B_HUMAN
LSADDIRGIQSLYGDPK	MMP12_HUMAN
DPKAVMFPTYKYVDINT	MMP12_HUMAN
APRGDVTAEEAAGASPA	MRP_HUMAN
KTEEFEVTKTAVAHRPG	MYDGF_HUMAN
KNPAYEVDVQARDLGPN	PCD12_HUMAN
YPKAEVIWTSSDHQVLS	PD1L1_HUMAN
WSGPLSLQEVDEQPQHP	PEBP1_HUMAN
FVKEFSHIAFLTIKGAG	PPGB_HUMAN
PGDSDIIRSMPEQTGEK	RL30_HUMAN
LSALDSKANNLSSLSKK	SC22B_HUMAN
VENKIVSLDPSEAGPPR	SLAF1_HUMAN
DAGDYKADINTQADPYT	SLAF5_HUMAN
NPKDVLVGADSVRAAIT	SNG2_HUMAN
HPVTGQFLYQDSNWASK	TFR1_HUMAN
DSHHFVPLVTLKDSGPE	TNAP3_HUMAN
VTQEDGKESRISVQERQ	TNR5_HUMAN
FVEGIYKVEIDTKSYWK	TTHY_HUMAN
PPAENSSAPEAEQGGAE	YBOX1_HUMAN
NDIAFHFNPRFEDGGYV	LEG9C_HUMAN
NDIAFHFNPRFEDGGYV	LEG9_HUMAN
DKTKFLVPDHVNMSELI	MP3B2_HUMAN
SDVGEYRAVTELGRPDA	DRB5_HUMAN
DVSQDIQEMKDESARMS	GTR3_HUMAN
DVSQDIQEMKDESARMS	GTR14_HUMAN
HAVSEGTKAVTKYTSSK	H2B1L_HUMAN
DRNTQIYKAQAQTDRES	HLAB_HUMAN
NVLRIINEPTAAAIAYG	HS71A_HUMAN
NVLRIINEPTAAAIAYG	HS71B_HUMAN
ANGILNVSAVDKSTGKE	HSP7C_HUMAN
EGERAMTKDNNLLGKFE	HSP7C_HUMAN
FVDLEPTVIDEVRTGTY	TBA1B_HUMAN
FVDLEPTVIDEVRTGTY	TBA1A_HUMAN
GAKFWEVISDEHGIDPT	TBB4A_HUMAN
GAKFWEVISDEHGIDPT	TBB4B_HUMAN
GAKFWEVISDEHGIDPT	TBB2A_HUMAN
YQEAFEISKKEMQPTHPI	1433B_HUMAN
DREDLVYQAKLAEQAERY	1433E_HUMAN
HTGALYRIGDLQAFQGHG	4F2_HUMAN
LDDPKYSSDEDLPSKLEG	AIF1_HUMAN
APGKGILAADESTGSIAK	ALDOA_HUMAN
LNDVYRVMAVDALASSHP	AMPN_HUMAN
GTDVPKWISIMTERSVPH	ANXA2_HUMAN
KYDHNFVKAINAIQKSWT	CATC_HUMAN
LRPKDYEVDATLKSLNNQ	CO1A2_HUMAN
ASYVNGENIAVAGYSTRL	DHRS2_HUMAN
SPSAAIYNIDTSSESPDH	FAS_HUMAN
SLLMHPDALEEPDDQNRI	FCG2B_HUMAN
GNPAEFVVNTSNAGAGAL	FLNA_HUMAN
IGEETVITVDTKAAGKGK	FLNA_HUMAN
GPRPEEYEFLTPVEEAPK	GDIR2_HUMAN
SGDTQTDATSFYDRVWAA	GLU2B_HUMAN
GQDDSGIDLVQNSEGRAG	I10R1_HUMAN
KDENAIYFLGNSLGLQPK	KYNU_HUMAN
KAASTYSIDSVSFSYNTG	LAMP2_HUMAN
VVLPSYEEALSLPSKTPE	LAPM5_HUMAN
HLPDNINVYATTAANPRE	LGMN_HUMAN
ITGQIRGTPFISVQPGPT	LIRB2_HUMAN
FQRPPGAAEPEPKDGGLQ	LIRB4_HUMAN
FPKPPSYNVATTLPSYDE	NFIP1_HUMAN
HDHNLQYLQDENGVGYVL	PPA5_HUMAN
KEFPGFLENQKDPLAVDK	S10AA_HUMAN
DPNSSIFLTDTAKQIKTK	SYWC_HUMAN
NDKARVEVERDNLAEDIM	VIME_HUMAN
GTDVPKWISIMTERSVPH	AXA2L_HUMAN
LTSLSDRYVSHFETEGPH	CO4A_HUMAN
LTSLSDRYVSHFETEGPH	CO4B_HUMAN
VNDIFERIAGEASRLAHY	H2B1C_HUMAN
VNDIFERIAGEASRLAHY	H2B1K_HUMAN
VNDIFERIAGEASRLAHY	H2B1H_HUMAN
VNDIFERIAGEASRLAHY	H2B2F_HUMAN
VNDIFERIAGEASRLAHY	H2B1M_HUMAN
EDLRSWTAADTVAQITQR	HLAF_HUMAN
QPPNYEMLKEEHEVAVLG	IFM3_HUMAN
YVGEGMEEGEFSEAREDM	TBA1B_HUMAN
YVGEGMEEGEFSEAREDM	TBA1A_HUMAN
ATAEEEGEFEEEAEEEVA	TBB4B_HUMAN
PYQYPALTPEQKKELSDIA	ALDOA_HUMAN
KQDATSTIISITNNVIGQG	AMPN_HUMAN
INPEDGFIKTTKPLDREET	CAD11_HUMAN
FEVYDDFLHYKKGIYHHTG	CATC_HUMAN
DPTLDHHWHLWKKTYGKQY	CATS_HUMAN
IEGQGVFREATTEFSVDAR	FLNA_HUMAN
DGRGALQNIIPASTGAAKA	G3P_HUMAN
QPPHEYVPWVTVNGKPLED	GILT_HUMAN
FDNTVAIHPTSSEELVTLR	GSHR_HUMAN
MPNALSALSDLHAHKLRVD	HBA_HUMAN
LYQQQGRLDKLTVTSQNLQ	HG2A_HUMAN
DTENAMTFQENARGFGQSV	ITAM_HUMAN
GSGGGSYGSGGGGGGHGSY	K2C1_HUMAN
LDMPYEYLRPSVVENSVAI	LOX15_HUMAN
INNYTPDMNREDVDYAIRK	MMP12_HUMAN
KGDKHWVFDEASLEPGYPK	MMP14_HUMAN
DHTGDGNFIYSQADENQKG	NRP1_HUMAN
GPHDVHVQIETSPPARNLK	OXLA_HUMAN
TTHFVEGGDAGNREDQINR	RL7_HUMAN
YSTDTVTQGSQMNGSPKPH	SGPL1_HUMAN
SPPQEEVKSSEPTEDVEPK	TGON2_HUMAN
VKQIESKTAFQEALDAAGD	THIO_HUMAN
SAEELDAQLDAYNARMDTS	THOC4_HUMAN
EAAEGLRMATNAAAQNAIK	TLN1_HUMAN
FFDDEDRTVPSTPTLVVPH	TPR_HUMAN
DRKMVGDVTGAQAYASTAK	IFM1_HUMAN
DRKMVGDVTGAQAYASTAK	IFM3_HUMAN
MGQKDSYVGDEAQSKRGILT	ACTB_HUMAN
ISGMEKEAILSHTEKENGNL	C163A_HUMAN
GTDSASGMDYWIVKNSWGTG	CATC_HUMAN
EVQLVESGGGLVQPGGSLRL	HV313_HUMAN
VGPGAPADVQYDLYLNVANR	IL3RA_HUMAN
SLPEGTGRTVGEDPQGLFQK	LOX15_HUMAN
VDQYFYGIKNDIQHAGVQYI	MA2B1_HUMAN
TDKTLVLLMGKEGVHGGLIN	PROF1_HUMAN
DAYEPEISRLHDSLAIERKI	SPCS2_HUMAN
MGQKDSYVGDEAQSKRGILT	ACTG_HUMAN
EVQLVESGGGLVQPGGSLRL	HV374_HUMAN
EVQLVESGGGLVQPGGSLRL	HV64D_HUMAN
EVQLVESGGGLVQPGGSLRL	HV316_HUMAN
EVQLVESGGGLVQPGGSLRL	HV307_HUMAN
EVQLVESGGGLVQPGGSLRL	HV323_HUMAN
EVQLVESGGGLVQPGGSLRL	HV335_HUMAN
EVQLVESGGGLVQPGGSLRL	HV348_HUMAN
EVQLVESGGGLVQPGGSLRL	HV372_HUMAN
MGQKDSYVGDEAQSKRGILT	ACTC_HUMAN
MGQKDSYVGDEAQSKRGILT	ACTS_HUMAN
TFAPVNVTTEVKSVEMHHEA	EF1A1_HUMAN
TFAPVNVTTEVKSVEMHHEA	EF1A3_HUMAN
NPDYKGTWIHPEIDNPEYSPD	CALR_HUMAN
EEAGDGTTTATVLARSIAKEG	CH60_HUMAN
SQWNNDNPLFKSATTTVMNPK	ITB2_HUMAN
NVRTATESFASDPILYRPVAV	KPYM_HUMAN
LPAVSEKDIQDLKFGVEQDVD	KPYM_HUMAN
RGENLEHLRNKTEDLEATSEH	VAMP8_HUMAN
RVTKDAETEFMMSKLPLENPVL	CCL23_HUMAN
IKEEHVIIQAEFYLNPDQSGEF	DRA_HUMAN
KSVVGHDVSVSVETQGDDWDTD	HCLS1_HUMAN
SPSESEARFRIDSVSEGNAGPY	LAIR1_HUMAN
NQEEFLRFDSDVGEYRAVTELG	DRB3_HUMAN
ESYSVYVYKVLKQVHPDTGISS	H2B1N_HUMAN
ESYSVYVYKVLKQVHPDTGISS	H2B1D_HUMAN
ESYSVYVYKVLKQVHPDTGISS	H2BFS_HUMAN
DAYDGKDYIALNEDLRSWTAAD	HLAA_HUMAN
YVDDTQFVRFDNDAASPRMVPR	HLAE_HUMAN
DEENWRKIQTQLQRDHSAIPVIN	AMPN_HUMAN
MTTAFQYIIDNKGIDSDASYPYK	CATS_HUMAN
DDANVVRDRDLEVDTTLKSLSQQ	CO1A1_HUMAN
WYDNEFGYSNRVVDLMAHMASKE	G3P_HUMAN
DDGTGQKQIWRIEGSNKVPVDPA	GELS_HUMAN
TVTAMDVVYALKRQGRTLYGFGG	H4_HUMAN
GHGEVQDSYEAYGQDDWNGTRPS	KHDR1_HUMAN
YRGVGDDQLGEESEERDDHLLPM	MPRD_HUMAN
SSSSLEKSYELPDGQVITIGNER	ACTC_HUMAN
SSSSLEKSYELPDGQVITIGNER	ACTS_HUMAN
SLVSKGTLVQTKGTGASGSFKLN	H15_HUMAN
SLVSKGTLVQTKGTGASGSFKLN	H12_HUMAN
SLVSKGTLVQTKGTGASGSFKLN	H14_HUMAN
SLVSKGTLVQTKGTGASGSFKLN	H13_HUMAN
ESYSVYVYKVLKQVHPDTGISSK	H2B1C_HUMAN
ESYSVYVYKVLKQVHPDTGISSK	H2B1K_HUMAN
ESYSVYVYKVLKQVHPDTGISSK	H2B1H_HUMAN
ESYSVYVYKVLKQVHPDTGISSK	H2B2F_HUMAN
ESYSVYVYKVLKQVHPDTGISSK	H2B1M_HUMAN
ESYSVYVYKVLKQVHPDTGISSK	H2B1L_HUMAN
VPSPKVSDTVVEPYNATLSVHQL	TBB5_HUMAN
VPSPKVSDTVVEPYNATLSVHQL	TBB4B_HUMAN
KTELVEPTEYLVVHLKGSLVKDSQ	AMPN_HUMAN
PAAVTESKEGTEASASKGLEKKEK	HM13_HUMAN
SDFQLHELQSHLLRGHLMAEVIVV	LOX15_HUMAN
SPALTIENEHIRATFDPDTGLLME	MA2B1_HUMAN
PNGRTVPSDVVIFPSSDSQAHPPE	MA2B1_HUMAN
TKGTFQWTIEEEVRFTHWNSDMPG	MRC1_HUMAN
NLDFLKAVDTNRASVGQDSPEPRS	PXDC2_HUMAN
DVRQQYESVAAKNLQEAEEWYKSK	VIME_HUMAN
QGKYTPSGQAGAAASESLFVSNHAY	ALDOA_HUMAN
DDEVDVDGTVEEDLGKSREGSRTDD	ENPL_HUMAN
ELQTHPELDTDGDGALSEAEAQALL	GLU2B_HUMAN
KTETQEKNTLPTKETIEQEKRSEIS	TYB10_HUMAN
SVDNYQQPPFTQNAETTEGYQPPPVY	SNG2_HUMAN
NVLRIINEPTAAAIAYGLDKKVGAER	HSP7C_HUMAN
AALEKDYEEVGVDSVEGEGEEEGEEY	TBA1B_HUMAN
AALEKDYEEVGVDSVEGEGEEEGEEY	TBA1A_HUMAN
MALMASLDAEKAQGQKKVEELEGEITT	BST2_HUMAN
EGKHSFTMAMNAFGDMTSEEFRQVMNG	CATL1_HUMAN
IYNREEFARFDSDVGEFRAVTELGRPA	DPB1_HUMAN
RNDEELNKLLGKVTIAQGGVLPNIQAV	H2A1H_HUMAN
RNDEELNKLLGKVTIAQGGVLPNIQAV	H2A1J_HUMAN
RNDEELNKLLGKVTIAQGGVLPNIQAV	H2A1D_HUMAN
RNDEELNKLLGKVTIAQGGVLPNIQAV	H2A1_HUMAN
YVDDTQFVRFDSDAASPREEPRAPWIE	HLAB_HUMAN
NVMRIINEPTAAAIAYGLDKREGEKNI	BIP_HUMAN
APPKESLELEDPSSGLGVTKQDLGPVPM	HG2A_HUMAN
YFNSQSSPGTSDMKDLVGNIEQNEHSVI	MRC1_HUMAN
GYVDDTQFVRFDSDAASQRMEPRAPWIE	HLAA_HUMAN
DTSLFSDEFKVETSNKVLDYDTSHIYTGH	ADA10_HUMAN
VVSEVDIAKADPAAASHPLLLNGDATVAQ	MX1_HUMAN
VGYVDDTQFVRFDSDAASPRGEPRAPWVE	HLAC_HUMAN
APKPEDIDEEDDDVPDLVENFDEASKNEAN	BT3L4_HUMAN
RGDDTGVLLPTPGEAQDADLKDVNVIPATA	FCGRN_HUMAN
LVDESDAFHDNLRSLDRNLPSDSQDLGQHG	SRGN_HUMAN
AYDGKDYIALNEDLRSWTAADTAAQITQRK	HLAB_HUMAN
LNEDLRSWTAVDTAAQISEQKSNDASEAEH	HLAE_HUMAN
AYDGKDYIALNEDLRSWTAADTAAQITQRK	HLAC_HUMAN
GKAPLATGEDDDDEVPDLVENFDEASKNEAN	BTF3_HUMAN
KSGVYQHVTGEMMGGHAIRILGWGVENGTPY	CATB_HUMAN
DPTADDTSAAVTEEMPPLEGDDDTSRMEEVD	HS90A_HUMAN
IPSVFIGESSANSLKDEFTYEKGGHLILVPE	RNF13_HUMAN
HLTPEEKSAVTALWGKVNVDEVGGEALGRLL	HBB_HUMAN
EDEMFYVDLDKKETVWHLEEFGQAFSFEAQGG	DPA1_HUMAN
GAGDDDDLEDLEEAEEPDMEEDDDQKAVKDEL	PDIA1_HUMAN
VDKVIQAQTAFSANPANPAILSEASAPIPHDG	SDCB1_HUMAN
RNDEELNKLLGKVTIAQGGVLPNIQAVLLPVC	H2AJ_HUMAN
GAKFWEVISDEHGIDPTGTYHGDSDLQLDRIS	TBB5_HUMAN
DFEQEMATAASSSSLEKSYELPDGQVITIGNER	ACTB_HUMAN
KEDDEDKDEDEEDEEDKEEDEEEDVPGQAKDEL	CALR_HUMAN
DFEQEMATAASSSSLEKSYELPDGQVITIGNER	ACTG_HUMAN
ASGRTTGIVMDSGDGVTHTVPIYEGYALPHAILR	ACTB_HUMAN
APPEVVMDPALAAQYEHDLEVAQTTALPDEDDDL	RAN_HUMAN
IPPDQQRLIFAGKQLEDGRTLSDYNIQKESTLHL	RL40_HUMAN
VDKVLERDQKLSELDDRADALQAGASQFETSAAK	VAMP2_HUMAN
ASGRTTGIVMDSGDGVTHTVPIYEGYALPHAILR	ACTG_HUMAN
IPPDQQRLIFAGKQLEDGRTLSDYNIQKESTLHL	RS27A_HUMAN
IPPDQQRLIFAGKQLEDGRTLSDYNIQKESTLHL	UBB_HUMAN
IPPDQQRLIFAGKQLEDGRTLSDYNIQKESTLHL	UBC_HUMAN
VDKVLERDQKLSELDDRADALQAGASQFETSAAK	VAMP3_HUMAN
SGGTTMYPGIADRMQKEITALAPSTMKIKIIAPPE	ACTC_HUMAN
SGGTTMYPGIADRMQKEITALAPSTMKIKIIAPPE	ACTS_HUMAN
NWDDMEKIWHHTFYNELRVAPEEHPVLLTEAPLNPK	ACTB_HUMAN
PDASKPEDWDERAKIDDPTDSKPEDWDKPEHIPDPD	CALR_HUMAN
NWDDMEKIWHHTFYNELRVAPEEHPVLLTEAPLNPK	ACTG_HUMAN
TSREIQTAVRLLLPGELAKHAVSEGTKAVTKYTSSK	H2B1C_HUMAN
TSREIQTAVRLLLPGELAKHAVSEGTKAVTKYTSAK	H2B1K_HUMAN
TSREIQTAVRLLLPGELAKHAVSEGTKAVTKYTSSK	H2B1H_HUMAN
TSREIQTAVRLLLPGELAKHAVSEGTKAVTKYTSSK	H2B2F_HUMAN
TSREIQTAVRLLLPGELAKHAVSEGTKAVTKYTSSK	H2B1M_HUMAN
VGAHAGEYGAEALERMFLSFPTTKTYFPHFDLSHGSA	HBA_HUMAN
GILGYTEHQVVSSDFNSDTHSSTFDAGAGIALNDHFVK	G3P_HUMAN
PQELLEGGNQGEGDPQAEGRRQDLPSSLPEPETQAPPRS	PPM1F_HUMAN
VDMAKKETVWRLEEFGRFASFEAQGALANIAVDKANLEIMT	DRA_HUMAN
KPDMAEIEKFDKSKLKKTETQEKNPLPSKETIEQEKQAGES	TYB4_HUMAN
VKPDDWDEDAPAKIPDEEATKPEGWLDDEPEYVPDPDAEKPE	CALX_HUMAN
GEASKSQEMVHLVNKESSETPDQFMTADETRNLQNVDMKIGV	CD44_HUMAN
LNLRETNLDSLPLVDTHSKRTLLIKTVETRDGQVINETSQHHDDLE	VIME_HUMAN
DVDIRKDLYANTVLSGGTTMYPGIADRMQKEITALAPSTMKIKIIAPPERKY	ACTB_HUMAN
DVDIRKDLYANTVLSGGTTMYPGIADRMQKEITALAPSTMKIKIIAPPERKY	ACTG_HUMAN
PDAKVEEEPEEEPEETAEDTTEDTEQDEDEEMDVGTDEEEETAKESTAEKDEL	ENPL_HUMAN
